# Supplementary material for: Identification of Potential Bioactive Compounds in Strong-Flavor-Type Baijiu via Integration of Widely Targeted Metabolomics and Network Pharmacology
Source: Foods. 2026 Apr 27;15(9):1509. doi: 10.3390/foods15091509 (PMC13164087; doi:10.3390/foods15091509)
Supplement: Supplementary file 1 [file foods-15-01509-s001.zip]

Archive with 1 entries (1 files):
- foods-4203920-supplementary.xlsx
