# Supplementary material for: Identification of Potential Bioactive Compounds in Strong-Flavor-Type Baijiu via Integration of Widely Targeted Metabolomics and Network Pharmacology
Source: Foods. 2026 Apr 27;15(9):1509. doi: 10.3390/foods15091509 (PMC13164087; doi:10.3390/foods15091509)
Supplement: Supplementary file 1 [file foods-15-01509-s001.zip › foods-4203920-supplementary.xlsx]

## Sheet: Table S1
Table S1. A list of 2128 compounds from Wuliangye baijiu
Compounds	Class I	Class II	Formula	Molecular weight (Da)	CAS	Level
6-Hydroxymethylpterin	Nucleotides and derivatives	Nucleotides and derivatives	C7H7N5O2	193.06	712-29-8	2
N-Sinapoylhomoagmatine	Alkaloids	Phenolamine	C17H26N4O4	350.195	-	3
3-Hydroxypyridine	Alkaloids	Pyridine alkaloids	C5H5NO	95.0371	109-00-2	3
L-Homocitrulline	Amino acids and derivatives	Amino acids and derivatives	C7H15N3O3	189.111	1190-49-4	3
L-Valine	Amino acids and derivatives	Amino acids and derivatives	C5H11NO2	117.079	72-18-4	3
Ala-Met	Amino acids and derivatives	Amino acids and derivatives	C8H16N2O3S	220.088	14486-05-6	3
(2Z)-2-(phosphonooxy)but-2-enedioic acid	Others	Others	C4H5O8P	211.972	-	3
Pro-Asp	Amino acids and derivatives	Amino acids and derivatives	C9H14N2O5	230.09	85227-98-1	3
Ser-Pro-Ser	Amino acids and derivatives	Amino acids and derivatives	C11H19N3O6	289.127	-	3
3-quinolinecarboxylic acid	Alkaloids	Quinoline alkaloids	C10H7NO3	189.043	-	3
daublossomin I	Terpenoids	Ditepenoids	C20H28O3	316.204	-	2
Aminoimidazole ribotide	Nucleotides and derivatives	Nucleotides and derivatives	C8H14N3O7P	295.057	25635-88-5	3
sn-Glycero-3-phosphocholine	Lipids	PC	C8H20NO6P	257.103	28319-77-9	3
N-Acetyl-D-galactosamine	Others	Saccharides	C8H15NO6	221.09	1811-31-0	2
L-Serine	Amino acids and derivatives	Amino acids and derivatives	C3H7NO3	105.043	56-45-1	3
Diethanolamine	Alkaloids	Alkaloids	C4H11NO2	105.079	111-42-2	3
Betaine	Alkaloids	Alkaloids	C5H11NO2	117.079	107-43-7	3
O-Acetyl-L-serine	Amino acids and derivatives	Amino acids and derivatives	C5H9NO4	147.053	5147-00-2	3
1,4-dideoxy-1,4-imino-D-arabinitol	Alkaloids	Pyrrole alkaloids	C5H11NO3	133.074	-	2
Homoproline	Amino acids and derivatives	Amino acids and derivatives	C6H11NO2	129.079	535-75-1	3
3-epi-fagomine	Alkaloids	Piperidine alkaloids	C6H13NO3	147.089	-	3
9-Aminoacridine	Alkaloids	Quinoline alkaloids	C13H10N2	194.084	90-45-9	3
Harman	Alkaloids	Alkaloids	C12H10N2	182.084	486-84-0	3
6-Hydroxymelatonin	Alkaloids	Plumerane	C13H16N2O3	248.116	2208-41-5	3
Narciclasine	Alkaloids	Isoquinoline alkaloids	C14H13NO7	307.069	29477-83-6	3
3-Hydroxy-4-methoxybenzoic acid; Isovanillic Acid	Phenolic acids	Phenolic acids	C8H8O4	168.042	645-08-9	3
4-Pyridoxic acid-O-glucoside	Others	Vitamin	C14H19NO9	345.106	-	3
Allopurinol	Nucleotides and derivatives	Nucleotides and derivatives	C5H4N4O	136.038	315-30-0	3
Phenylethanolamine	Alkaloids	Alkaloids	C8H11NO	137.084	7568-93-6	3
Nicotinate	Others	Vitamin	C6H5NO2	123.032	59-67-6	3
N-Methylpelletierine	Alkaloids	Piperidine alkaloids	C9H17NO	155.131	18747-42-7	3
Dehydrovomifoliol	Terpenoids	Monoterpenoids	C13H18O3	222.126	15764-81-5	3
Gln-Gly	Amino acids and derivatives	Amino acids and derivatives	C7H13N3O4	203.091	2650-65-9	3
cis-Citral	Terpenoids	Monoterpenoids	C10H16O	152.12	5392-40-5	3
Dimethylbenzimidazole	Alkaloids	Alkaloids	C9H10N2	146.084	582-60-5	3
Lys-Gly	Amino acids and derivatives	Amino acids and derivatives	C8H17N3O3	203.127	7563-03-3	3
Methyldopa anhydrous	Amino acids and derivatives	Amino acids and derivatives	C10H13NO4	211.084	555-30-6	3
4,4'-Methylenedianiline	Alkaloids	Alkaloids	C13H14N2	198.116	101-77-9	3
2-Methylpyrrolidine-2-carboxylic acid	Alkaloids	Alkaloids	C6H11NO2	129.079	16277-06-8	2
N-Methyl-L-proline*	Amino acids and derivatives	Amino acids and derivatives	C6H11NO2	129.079	475-11-6	2
Tyr-Ala	Amino acids and derivatives	Amino acids and derivatives	C12H16N2O4	252.111	730-08-5	3
(3-(carboxyamino)-2-methylpropanoyl)phenylalanine	Amino acids and derivatives	Amino acids and derivatives	C14H18N2O5	294.122	-	3
1-Aminocyclopentanecarboxylate	Amino acids and derivatives	Amino acids and derivatives	C6H11NO2	129.079	52-52-8	2
4,5-Dehydro-L-leucine*	Amino acids and derivatives	Amino acids and derivatives	C6H11NO2	129.079	-	2
L-Carnitine	Alkaloids	Alkaloids	C7H15NO3	161.105	541-15-1	3
Hyp-Ser	Amino acids and derivatives	Amino acids and derivatives	C8H14N2O5	218.09	-	3
S-Allyl-L-cysteine	Amino acids and derivatives	Amino acids and derivatives	C6H11NO2S	161.051	21593-77-1	3
2,4,6-Trihydroxybenzoic acid	Phenolic acids	Phenolic acids	C7H6O5	170.022	83-30-7	3
1-[3-(4-methyl-6-oxocyclohex-1-en-1-yl)propyl]pyrrolidin-2-one	Others	Ketone compounds	C14H21NO2	235.157	-	3
3-(1H-imidazol-5-yl)-2-(trimethylammonio)propanoate	Alkaloids	Alkaloids	C9H15N3O2	197.116	-	3
6-Aminohexanoate	Organic acids	Organic acids	C6H13NO2	131.095	60-32-2	3
Kuraramine	Alkaloids	Piperidine alkaloids	C12H18N2O2	222.137	79659-61-3	3
Abrine*	Amino acids and derivatives	Amino acids and derivatives	C12H14N2O2	218.106	526-31-8	3
Frambinone	Others	Ketone compounds	C10H12O2	164.084	-	2
Glutamylproline	Amino acids and derivatives	Amino acids and derivatives	C10H16N2O5	244.106	41745-47-5	3
(R)-4-Phosphopantoate	Others	Lactones	C6H13O7P	228.04	-	3
3-hydroxy-1-methylpyrrolidin-2-one*	Alkaloids	Pyrrole alkaloids	C5H9NO2	115.063	132996-63-5	2
4-Methylazetidine-2-Carboxylic acid*	Alkaloids	Alkaloids	C5H9NO2	115.063	1779725-63-1	2
1-Amino-1-cyclobutane-carboxylic-acid*	Amino acids and derivatives	Amino acids and derivatives	C5H9NO2	115.063	22264-50-2	2
L-Proline*	Amino acids and derivatives	Amino acids and derivatives	C5H9NO2	115.063	147-85-3	2
Pterolactam*	Alkaloids	Pyrrole alkaloids	C5H9NO2	115.063	38072-88-7	2
3-Pyrrolidine carboxylic acid*	Amino acids and derivatives	Amino acids and derivatives	C5H9NO2	115.063	-	2
1-(Hydroxymethyl)hexahydro-1h-pyrrolizin-2-ol	Alkaloids	Pyrrole alkaloids	C8H15NO2	158.117	-	3
Valerine	Alkaloids	Alkaloids	C8H15NO2	157.11	-	3
2-Ethynyl-5-methoxybenzo-1,4-quinone	Quinones	Quinones	C9H6O3	162.032	82511-23-7	3
dibutylamine	Alkaloids	Alkaloids	C8H19N	129.152	111-92-2	2
Puerarin	Flavonoids	Isoflavones	C21H20O9	416.111	3681-99-0	3
p-Benzoquinone	Quinones	Quinones	C6H4O2	108.021	106-51-4	3
1,4,4,7a-tetramethyl-2,4,5,7a-tetrahydro-1H-inden-2-one	Terpenoids	Sesquiterpenoids	C13H18O	190.136	-	2
2-Isopropyl-4-methyl-6-hydroxypyrimidine	Alkaloids	Alkaloids	C8H12N2O	152.095	2814-20-2	3
Pinobanksin	Flavonoids	Flavanonols	C15H12O5	272.068	548-82-3	3
3-Chloroaniline	Alkaloids	Alkaloids	C6H6ClN	127.019	108-42-9	1
L-Prolyl-L-Phenylalanine	Amino acids and derivatives	Amino acids and derivatives	C14H18N2O3	262.132	13589-02-1	2
epiloliolide	Others	Others	C11H16O3	196.11	-	1
Loliolide	Terpenoids	Monoterpenoids	C11H16O3	196.11	5989-02-6	3
1-(3-methylbut-2-en-1-yl)purin-6-amine	Alkaloids	Alkaloids	C10H13N5	203.117	-	3
6-Chloropurine	Nucleotides and derivatives	Nucleotides and derivatives	C5H3ClN4	154.005	87-42-3	3
1-(2-(pyridin-3-yl)-2,3-dihydro-1H-pyrrol-1-yl)propan-1-one	Alkaloids	Pyridine alkaloids	C12H14N2O	202.111	-	3
Ala-His-Ala	Amino acids and derivatives	Amino acids and derivatives	C12H19N5O4	297.144	-	3
Abu-Abu-OH	Amino acids and derivatives	Amino acids and derivatives	C13H16N2O6	296.101	-	3
Apigenin-7-O-glucoside(Cosmosiin)*	Flavonoids	Flavones	C21H20O10	432.106	578-74-5	3
Medicarpinglucoside	Flavonoids	Isoflavones	C22H24O9	432.142	-	3
Integracide H	Terpenoids	Triterpene	C36H54O7	598.387	-	3
Genistein-7-O-galactoside*	Flavonoids	Isoflavones	C21H20O10	432.106	-	3
Galangin 7-glucoside	Flavonoids	Flavonols	C21H20O10	432.106	-	3
Apigenin-4'-O-glucoside*	Flavonoids	Flavones	C21H20O10	432.106	20486-34-4	3
Sophoricoside*	Flavonoids	Isoflavones	C21H20O10	432.106	152-95-4	3
2-Butenyl-4-Methyl-L-Threonine	Amino acids and derivatives	Amino acids and derivatives	C9H17NO3	187.121	81135-57-1	2
N-Cyclohexylformamide	Alkaloids	Alkaloids	C7H13NO	127.1	766-93-8	1
Tombozine;10-Deoxysarpagine	Alkaloids	Plumerane	C19H22N2O	294.173	604-99-9	2
Inosine triphosphate	Nucleotides and derivatives	Nucleotides and derivatives	C10H15N4O14P3	507.98	132-06-9	3
Luteolin-7,3'-di-O-glucoside	Flavonoids	Flavones	C27H30O16	610.153	52187-80-1	3
Decaethylene glycol	Others	Alcohol compounds	C20H42O11	458.273	5579-66-8	1
Luteolin-7-O-gentiobioside	Flavonoids	Flavones	C27H30O16	610.153	-	3
(R)-Mandelamide	Alkaloids	Alkaloids	C8H9NO2	151.063	24008-62-6	2
(-)-Epiafzelechin	Flavonoids	Flavanols	C15H14O5	274.084	24808-04-6	3
DL-Histidyl-DL-histidine	Amino acids and derivatives	Amino acids and derivatives	C12H16N6O3	292.128	2733-45-1	3
Kaempferol-3-O-sophoroside-7-O-rhamnoside	Flavonoids	Flavonols	C33H40O20	756.211	-	3
L-Leucyl-L-Leucine	Amino acids and derivatives	Amino acids and derivatives	C12H24N2O3	244.179	3303-31-9	3
Camphoric acid	Others	Others	C9H14O4	186.089	-	3
Dihydrohinokitiol	Terpenoids	Monoterpenoids	C10H14O2	166.099	-	3
2-[(cyclohexylmethyl)amino]-4-(4-methylpiperazin-1-yl)-6,8-dioxabicyclo[3.2.1]octan-3-ol	Others	Others	C18H33N3O3	339.252	-	3
Pyroglutamylphenylalanine*	Amino acids and derivatives	Amino acids and derivatives	C14H16N2O4	276.111	-	1
Naringenin-6-C-Glucoside	Flavonoids	Flavanones	C21H22O10	434.121	3682-03-9	3
Delta-Hexalactone	Others	Lactones	C6H10O2	114.068	823-22-3	2
Norsantolinifolide B	Terpenoids	Sesquiterpenoids	C10H14O4	198.089	135684-57-0	2
Labda-7,14-diene-9,13-diol	Terpenoids	Ditepenoids	C20H34O2	306.256	-	2
Cyclo(Pro-Val)	Amino acids and derivatives	Amino acids and derivatives	C10H16N2O2	196.121	5654-87-5	2
Pentaethyleneglycol	Others	Alcohol compounds	C10H22O6	238.142	4792-15-8	2
1,7-Dimethylxanthine	Nucleotides and derivatives	Nucleotides and derivatives	C7H8N4O2	180.065	611-59-6	3
Hydroxy-o-tolyl-acetic acid	Organic acids	Organic acids	C9H10O3	166.063	85589-35-1	1
Gelsemamide	Alkaloids	Piperidine alkaloids	C20H24N2O3	340.179	-	3
Ser-Thr-Asn	Amino acids and derivatives	Amino acids and derivatives	C11H20N4O7	320.133	-	3
Ala-Asn-Ala	Amino acids and derivatives	Amino acids and derivatives	C10H18N4O5	274.128	-	3
Coniferyl aldehyde*	Others	Aldehyde compounds	C10H10O3	178.063	20649-42-7	2
2-Aminododecane-1,4-diol	Lipids	Sphingolipids	C12H27NO2	217.204	-	2
p-menth-3-ene-1,2-diol	Terpenoids	Monoterpenoids	C10H18O2	170.131	-	2
3-(4-ethenyl-4-methylcyclohex-2-en-1-yl)-1,3-dimethyl-2-(2-oxoethyl)cyclohexane-1-carboxylic acid	Organic acids	Organic acids	C20H30O3	318.219	-	3
2-Pyrrolidone-N-methylene-β-D-arabinoside	Alkaloids	Pyrrole alkaloids	C10H17NO6	247.106	-	3
Thr-Lys	Amino acids and derivatives	Amino acids and derivatives	C10H21N3O4	247.153	-	2
Indolin-2-one	Alkaloids	Plumerane	C8H7NO	133.053	59-48-3	3
Quercetin-7-O-rutinoside*	Flavonoids	Flavonols	C27H30O16	610.153	147714-62-3	3
Isoshinanolone	Quinones	Quinones	C11H12O3	192.079	39626-91-0	2
N-Acetyl-L-leucine	Amino acids and derivatives	Amino acids and derivatives	C8H15NO3	173.105	1188-21-2	3
2,3'-Bipyridine	Alkaloids	Pyridine alkaloids	C10H8N2	156.069	581-50-0	3
Rhinomilisin J*	Terpenoids	Sesquiterpenoids	C15H24O3	252.173	-	2
15-Hydroxy-4-Cadinen-12-Oic Acid*	Terpenoids	Sesquiterpenoids	C15H24O3	252.173	1333171-80-4	2
2-Hydroxy-4-methoxybenzophenone	Others	Ketone compounds	C14H12O3	228.079	131-57-7	1
D-Pyroglutamic acid ethyl ester	Amino acids and derivatives	Amino acids and derivatives	C7H11NO3	157.074	-	1
3,5-di-tert-Butyl-4-hydroxyacetophenone	Others	Ketone compounds	C16H24O2	248.178	14035-33-7	1
5-Hydroxy-8-methoxycalamenene	Terpenoids	Sesquiterpenoids	C16H24O2	248.178	-	1
7-Hydroxy-4-chromone	Others	Chromone	C9H6O3	162.032	59887-89-7	3
Carveol*	Terpenoids	Monoterpenoids	C10H16O	152.12	99-48-9	2
(+)-Perillyl alcohol*	Terpenoids	Monoterpenoids	C10H16O	152.12	57717-97-2	2
11-o-Galloylbergenin*	Lignans and Coumarins	Coumarins	C21H20O13	480.09	82958-44-9	2
(S)-Coclaurine	Alkaloids	Isoquinoline alkaloids	C17H19NO3	285.137	486-39-5	3
Dicyclohexylamine	Alkaloids	Alkaloids	C12H23N	181.183	101-83-7	2
Hispidulin-8-C-glucoside*	Flavonoids	Flavones	C22H22O11	462.116	-	3
Chrysoeriol-8-C-glucoside (Scoparin)*	Flavonoids	Flavones	C22H22O11	462.116	301-16-6	3
2-Aminohexadecane-1,5,15-triol	Lipids	Sphingolipids	C16H35NO3	289.262	-	2
Benzimidazole	Alkaloids	Alkaloids	C7H6N2	118.053	51-17-2	1
Kolavenic acid	Terpenoids	Ditepenoids	C20H32O2	304.24	25436-90-2	2
α-Dolabrinol	Terpenoids	Monoterpenoids	C10H10O3	178.063	16643-34-8	2
p-Anisaldehyde	Others	Aldehyde compounds	C8H8O2	136.052	123-11-5	3
Guanosine	Nucleotides and derivatives	Nucleotides and derivatives	C10H13N5O5	283.092	118-00-3	3
2-aminotetracoSane-1,5,21,23-tetraol	Lipids	Sphingolipids	C24H51NO4	417.382	-	3
Cnidilide*	Others	Lactones	C12H18O2	194.131	-	2
Menthadienyl acetate	Terpenoids	Monoterpenoids	C12H18O2	194.131	71660-03-2	2
AMP	Nucleotides and derivatives	Nucleotides and derivatives	C10H14N5O7P	347.063	61-19-8	3
(9R,13R)-10,11-dihydro-12-oxo-15-phytoenoic acid	Lipids	Free fatty acids	C18H30O3	294.219	136845-14-2	2
1-(4-hydroxy-3-methoxyphenyl)-7-(3,4-Dihydroxyphenyl)heptane-3,5-diol	Others	Ketone compounds	C20H26O6	362.173	-	3
N-(9-oxonanoyl)nornicotine	Alkaloids	Pyridine alkaloids	C19H28N2O3	332.21	-	3
2-(4-Methylidenecyclohexyl)Propan-1-Ol	Terpenoids	Monoterpenoids	C10H18O	154.136	-	2
2-(4-Methylphenyl)propanoic acid	Others	Others	C10H12O2	164.084	-	3
Tributyl citrate	Organic acids	Organic acids	C18H32O7	360.215	77-94-1	1
Lepadin D	Alkaloids	Quinoline alkaloids	C18H35NO2	297.267	-	3
Spermidine	Alkaloids	Alkaloids	C7H19N3	145.158	124-20-9	3
(3S)-2-Oxo-3-phenylbutanoate	Others	Others	C10H10O3	178.063	-	3
2,4(18),13-Clerodatriene-15,16-diol	Terpenoids	Ditepenoids	C20H32O2	304.24	-	1
[8]-Paradol	Phenolic acids	Phenolic acids	C19H30O3	306.219	27113-23-1	2
3-amino-2-naphthoic acid*	Alkaloids	Alkaloids	C11H9NO2	187.063	-	3
3,5-Dihydro-2H-Furo[3,2-C]Quinolin-4-One*	Alkaloids	Quinoline alkaloids	C11H9NO2	187.063	-	3
Baicalein	Flavonoids	Flavones	C15H10O5	270.053	491-67-8	3
Ser-Gly-Ile	Amino acids and derivatives	Amino acids and derivatives	C11H21N3O5	275.148	-	2
linolenoyl ethanolamine	Lipids	LPE	C20H35NO2	321.267	57086-93-8	3
11-Acetoxycyclofarnesa-4,8,10-Trien-15-al	Terpenoids	Sesquiterpenoids	C17H24O3	276.173	109326-05-8	2
Nootkatone	Terpenoids	Sesquiterpenoids	C15H22O	218.167	4674-50-4	3
4'-Methoxyacetophenone	Others	Ketone compounds	C9H10O2	150.068	100-06-1	2
alanine betaine	Alkaloids	Alkaloids	C5H11NO2	117.079	-	3
Val-Tyr	Amino acids and derivatives	Amino acids and derivatives	C14H20N2O4	280.142	-	2
11,12,13-Trinor-2,6-Farnesadiene-1,10-Dioic Acid	Terpenoids	Sesquiterpenoids	C12H18O4	226.12	22264-07-9	1
1-(3,3-dimethyloxiran-2-yl)-3-[(1S,3R,4R)-4-ethenyl-4-methyl-3-prop-1-en-2-ylcyclohexyl]but-2-en-1-ol	Terpenoids	Ditepenoids	C20H32O2	304.24	-	1
[(1R,2S)-1-(1,3-benzodioxol-5-yl)-2-methyl-3-oxobutyl]4-hydroxy-3-methoxybenzoate	Lignans and Coumarins	Lignans	C20H20O7	372.121	-	2
ethyl 4-phenylbutanoate*	Others	Others	C12H16O2	192.115	10031-93-3	2
Phytosphingosine	Lipids	Sphingolipids	C18H39NO3	317.293	554-62-1	3
Riboflavin	Others	Vitamin	C17H20N4O6	376.138	83-88-5	3
3,7,11-trimethyl-2-oxa-6,10,13-triazatricyclo[7.3.1.05,13]tridecane	Alkaloids	Alkaloids	C12H23N3O	225.184	-	2
Gly-Glu-Leu	Amino acids and derivatives	Amino acids and derivatives	C13H23N3O6	317.159	-	2
Cochinchinenin A	Flavonoids	Chalcones	C17H18O4	286.12	221696-69-1	3
Septemlobin D	Terpenoids	Sesquiterpenoids	C18H32O4	312.23	-	3
3',4',5,5',6,7-Hexamethoxyflavone*	Flavonoids	Flavones	C21H22O8	402.132	29043-07-0	2
Nobiletin*	Flavonoids	Flavones	C21H22O8	402.132	478-01-3	2
7-{[(1e,3r)-4-hydroxy-3-methylbut-1-en-1-yl]oxy}chromen-2-one	Lignans and Coumarins	Coumarins	C14H14O4	246.089	-	3
3-cyclohexyl-3-phenylpropan-1-ol	Others	Others	C15H22O	218.167	-	3
(6R)-2-methyl-6-(4-methylphenyl)hept-1-en-3-ol	Others	Others	C15H22O	218.167	-	3
Vanillin acetate	Others	Aldehyde compounds	C10H10O4	194.058	881-68-5	3
Sessilifol O	Terpenoids	Sesquiterpenoids	C19H32O3	308.235	-	3
12-hydroxydodeca-5,8,10-trienoic acid	Lipids	Free fatty acids	C12H18O3	210.126	-	2
alpha-Eleostearic acid	Lipids	Free fatty acids	C18H30O2	278.225	506-23-0	3
3-(3,4,5-Trimethoxyphenyl)propan-1-ol	Others	Alcohol compounds	C12H18O4	226.12	-	3
8-hydroxy-4a,8-dimethyl-5,6,7,8a-tetrahydro-1H-naphthalen-2-one	Terpenoids	Monoterpenoids	C12H18O2	194.131	-	1
Tributyl acetylcitrate	Others	Others	C20H34O8	402.225	77-90-7	1
LysoPC 18:3(2n isomer)	Lipids	LPC	C26H48NO7P	517.317	-	3
(4E)-5-(2-methylphenyl)pent-4-enoic acid	Others	Others	C12H14O2	190.099	-	3
1-methyl-6-oxopyridine-3-carboxylic acid	Alkaloids	Alkaloids	C7H7NO3	153.043	3719-45-7	2
9s,13r-12-Oxophytodienoic Acid	Lipids	Free fatty acids	C18H28O3	292.204	71606-07-0	3
Dodecanamide	Alkaloids	Alkaloids	C12H25NO	199.194	-	1
N,N'-Dibenzylurea	Alkaloids	Alkaloids	C15H16N2O	240.126	1466-67-7	3
1-(5-oxopyrrolidine-2-carbonyl)pyrrolidine-2-carboxylic acid	Organic acids	Organic acids	C10H14N2O4	226.095	-	2
beta-Ionone*	Terpenoids	Monoterpenoids	C13H20O	192.151	79-77-6	3
8-Demethylfarrerol	Flavonoids	Flavanones	C16H14O5	286.084	-	3
(1R,2S,4S)-6-methoxy-4,7-dimethyl-1-(propan-2-yl)-1,2,3,4-tetrahydronaphthalen-2-yl acetate	Terpenoids	Sesquiterpenoids	C18H26O3	290.188	-	2
2-Nonanone	Others	Ketone compounds	C9H18O	142.136	821-55-6	3
Pregna-1,4,17(20)-Triene-3,16-dione	Steroids	Steroid	C21H26O2	310.193	1420046-54-3	2
4-Oxoretinol	Others	Vitamin	C20H28O2	300.209	62702-55-0	3
(1S,7R)-4,10-dimethylidene-7-(prop-1-en-2-yl)cyclodec-5-en-1-ol	Terpenoids	Sesquiterpenoids	C15H22O	218.167	-	1
2',4'-Dihydroxy-6'-methoxychalcone; (E)-Cardamonin	Flavonoids	Chalcones	C16H14O4	270.089	18956-16-6	3
14,15-Dinor-8(17)-Labdene-3,13-diol	Terpenoids	Ditepenoids	C18H32O2	280.24	246246-40-2	2
linoleoyl ethanolamine	Lipids	LPE	C20H37NO2	323.282	68171-52-8	3
6-Pentadecylsalicylic acid	Phenolic acids	Phenolic acids	C22H36O3	348.266	16611-84-0	3
5-hydroxy-1,7-diphenyl-3-heptanone	Others	Ketone compounds	C19H22O2	282.162	55836-43-6	3
3-Methoxy-4',5-dihydroxy-trans-stilbene	Others	Stilbene	C15H14O3	242.094	42438-89-1	2
(+)-8-Hydroxycalamenene	Terpenoids	Sesquiterpenoids	C15H22O	218.167	95908-33-1	3
Boletinin D	Terpenoids	Ditepenoids	C20H34O3	322.251	720694-62-2	2
2'-Hydroxy-4,4',6'-Trimethoxychalcone; Flavokawain A	Flavonoids	Chalcones	C18H18O5	314.115	3420-72-2	3
LysoPE 16:0(2n isomer)	Lipids	LPE	C21H44NO7P	453.286	-	3
1-Dehydro-[6]-gingerdione	Phenolic acids	Phenolic acids	C17H22O4	290.152	-	3
Aristolone*	Terpenoids	Sesquiterpenoids	C15H22O	218.167	25274-27-5	1
Momilactone A	Terpenoids	Ditepenoids	C20H26O3	314.188	51415-07-7	3
Selina-3,7(11)-dien-8-one*	Terpenoids	Monoterpenoids	C15H22O	218.167	-	1
8-{2-oxo-5-[(2Z)-pent-2-en-1-yl]cyclopent-3-en-1-yl}octanoic acid	Others	Others	C18H28O3	292.204	-	3
JiangxiBaiyingsu I	Terpenoids	Sesquiterpenoids	C18H28O3	292.204	-	3
pandamarilactonine G	Alkaloids	Alkaloids	C13H21NO3	239.152	1242146-23-1	2
Ala-Ala-Phe	Amino acids and derivatives	Amino acids and derivatives	C15H21N3O4	307.153	26698-64-6	3
N-Methylisoleucine	Amino acids and derivatives	Amino acids and derivatives	C7H15NO2	145.11	39554-61-5	2
4-Pyridoxate	Others	Vitamin	C8H9NO4	183.053	82-82-6	3
(3r,4r)-3-(2h-1,3-benzodioxol-5-ylmethyl)-4-[(4-hydroxy-3-methoxyphenyl)methyl]oxolan-2-one*	Lignans and Coumarins	Lignans	C20H20O6	356.126	-	3
3,7-dihydroxy-9-oxo-1,2,3,3a,4,9-hexahydropyrrolo[2,1-b]quinazolin-2-yl acetate	Alkaloids	Alkaloids	C13H14N2O5	278.09	-	2
3,3,8,8-tetramethyltricyclo[5.1.0.02,4]oct-5-ene-5-propanoic acid	Others	Others	C15H24O2	236.178	-	1
1-aminobenzocyclobutene	Alkaloids	Alkaloids	C8H9N	119.073	61599-85-7	1
L-Phenylalanine	Amino acids and derivatives	Amino acids and derivatives	C9H11NO2	165.079	63-91-2	1
Indoline	Alkaloids	Plumerane	C8H9N	119.073	496-15-1	2
N-Cinnamoylputrescine	Alkaloids	Phenolamine	C13H18N2O	218.143	-	3
5-Hydroxymethyl-2-furaldehyde*	Others	Aldehyde compounds	C6H6O3	126.032	67-47-0	2
5-hydroxymethylenefural*	Others	Others	C6H6O3	126.032	-	2
Benzamide	Alkaloids	Alkaloids	C7H7NO	121.053	55-21-0	3
4,12,14-trihydroxy-3-methyl-3,4,5,6,7,8,9,10-octahydro-1H-2-benzoxacyclododecin-1-one	Organic acids	Organic acids	C16H22O5	294.147	-	3
11,12,13-Trinor-6,9-eremophiladien-8-one	Terpenoids	Monoterpenoids	C12H16O	176.12	74410-98-3	1
Ethyl cinnamate	Phenolic acids	Phenolic acids	C11H12O2	176.084	103-36-6	2
3-(Cyclohexen-1-yl)-2-hydroxy-4a,5-dimethyl-2,3,4,5,6,7,8,8a-octahydronaphthalen-1-one	Others	Others	C18H28O2	276.209	-	2
14,15-Dehydrocrepenynic acid	Lipids	Free fatty acids	C18H28O2	276.209	4154-44-3	3
Cytosporone B	Phenolic acids	Phenolic acids	C18H26O5	322.178	321661-62-5	3
8(14),15-Isopimaradiene-1,9-diol	Terpenoids	Ditepenoids	C20H32O2	304.24	147568-34-1	2
Cinnamoyltyramine*	Alkaloids	Phenolamine	C17H17NO2	267.126	20384-14-9	2
2-Aminotetradecan-1-ol*	Lipids	Sphingolipids	C14H31NO	229.241	-	2
Demethyl-1-Methyl-2-[(Z)-5-undecenyl]-4(1H)-quinolone	Alkaloids	Quinoline alkaloids	C20H27NO	297.209	-	2
2-[(1R,2S,3S)-3-hydroxy-2-[(Z)-pent-2-enyl]cyclopentyl]acetaldehyde*	Terpenoids	Monoterpenoids	C12H20O2	196.146	-	1
4-Hydroxyhippurate	Amino acids and derivatives	Amino acids and derivatives	C9H9NO4	195.053	2482-25-9	3
Styrylamine	Alkaloids	Alkaloids	C8H9N	119.073	83148-11-2	1
2,6-Dimethyldeca-2,4,6,8-tetraenedial	Terpenoids	Monoterpenoids	C12H14O2	190.099	-	1
5-Allyl-2-(3,4-dimethoxyphenyl)-7-methoxy-3-methylbenzofuran	Lignans and Coumarins	Lignans	C21H22O4	338.152	-	2
5-Hydroxyflavone	Flavonoids	Flavones	C15H10O3	238.063	491-78-1	3
Isoamericanin A	Phenolic acids	Phenolic acids	C18H16O6	328.095	109063-85-6	3
Cycloartenol	Terpenoids	Triterpene	C30H50O	426.386	469-38-5	3
Phenylalanylproline	Amino acids and derivatives	Amino acids and derivatives	C14H18N2O3	262.132	7669-65-0	3
Furo(2,3-f)-1,3-bewnzodioxole	Phenolic acids	Phenolic acids	C15H10O5	270.053	-	3
2-Piperidone	Alkaloids	Piperidine alkaloids	C5H9NO	99.0684	675-20-7	1
2,3,4-Trimethoxy-5-(1-propenyl)phenol	Others	Others	C12H16O4	224.105	-	3
7-Oxo-pimara-1,8a,11,15-Tetraen-19-ol*	Terpenoids	Ditepenoids	C20H26O2	298.193	-	3
5,7,4'-Trihydroxyflavone	Flavonoids	Flavones	C15H12O5	272.068	-	3
Inflexarabdonin J	Terpenoids	Ditepenoids	C20H30O3	318.219	-	2
Hydroxyanthraquinone	Quinones	Anthraquinone	C14H8O3	224.047	129-43-1	3
2-methyl-2-(2,3,8,8-tetramethyl-1,2,3,4,5,6,7,8-octahydronaphthalen-2-yl)-1,3-oxazolidine	Others	Others	C18H31NO	277.241	-	3
4-butyl-3h-2-benzofuran-1-one	Lignans and Coumarins	Coumarins	C12H14O2	190.099	-	2
4-Isopropylcinnamic acid	Phenolic acids	Phenolic acids	C12H14O2	190.099	3368-21-6	1
3,4-dihydroxyallylbenzene	Others	Others	C12H14O2	190.099	-	1
LysoPC 16:1*	Lipids	LPC	C24H48NO7P	493.317	76790-27-7	3
N-Cyclohexyl-1,3-benzothiazol-2-amine	Alkaloids	Alkaloids	C13H16N2S	232.103	28291-75-0	1
4-(2,7,7-Trimethylbicyclo[3.2.1]hept-2-en-1-yl]but-3-en-2-one	Others	Ketone compounds	C15H22O	218.167	-	2
Lauramine oxide	Others	Others	C14H31NO	229.241	1643-20-5	2
2-Oxo-Desoxyligustrin	Terpenoids	Sesquiterpenoids	C15H16O3	244.11	-	2
(1R,2S,10S,11S,14S,15S)-14-hydroxy-15-methyltetracyclo[8.7.0.02,7.011,15]heptadeca-3,6-dien-5-one	Others	Others	C18H24O2	272.178	-	3
Hexadecylsphingosine	Lipids	Sphingolipids	C16H35NO2	273.267	-	2
8-(Benzyloxy)-1-Naphthol	Others	Others	C17H14O2	250.099	-	3
5,6-dihydroxy-2,3-dihydro-1H-indole-2-carboxylic acid	Alkaloids	Alkaloids	C9H9NO4	195.053	18791-20-3	2
N-trans-cinnamoylphydroxyphenylethylamine*	Alkaloids	Phenolamine	C17H17NO2	267.126	-	2
2-Hydroxy-8(14),15-Isopimaradien-7-one	Terpenoids	Ditepenoids	C20H30O2	302.225	-	2
2-prenyl-3,4'-dihydroxy-5-methoxystilbene	Others	Stilbene	C20H22O3	310.157	-	2
Dihydroisoalantolactone*	Terpenoids	Sesquiterpenoids	C15H22O2	234.162	1856-58-2	1
13-Hydroxygermacrone*	Terpenoids	Sesquiterpenoids	C15H22O2	234.162	-	1
Polygodial*	Terpenoids	Sesquiterpenoids	C15H22O2	234.162	6754-20-7	1
1,7,7A-Trimethyl-1H,1Ah,2H,4H,5H,6H,7H,7Ah,7Bh-Cyclopropa[A]Naphthalene-1-Carbaldehyde	Terpenoids	Sesquiterpenoids	C15H22O	218.167	-	2
Yangonin	Others	Stilbene	C15H14O4	258.089	500-62-9	3
[6]-Gingerol	Others	Ketone compounds	C17H26O4	294.183	23513-14-6	2
Dictamnol	Terpenoids	Monoterpenoids	C12H18O	178.136	151201-77-3	1
1-(3A,4-Dimethyl-7-Methylidene-Octahydro-1H-Inden-1-Yl)-2-Methylpropan-1-ol	Terpenoids	Sesquiterpenoids	C16H28O	236.214	-	2
7(14),9-Chamigradien-2-one*	Terpenoids	Sesquiterpenoids	C15H22O	218.167	-	1
Cyclocolorenone*	Terpenoids	Sesquiterpenoids	C15H22O	218.167	489-45-2	1
N-(2-Hydroxyethyl)dodecanamide	Alkaloids	Alkaloids	C14H29NO2	243.22	142-78-9	2
4,10,14-Aromadendranetriol 10,14-Isopropylidene	Terpenoids	Sesquiterpenoids	C18H30O3	294.219	939774-26-2	1
Ent-16α,17-Dihydroxykauran-2-one	Terpenoids	Ditepenoids	C20H32O3	320.235	-	3
Pantothenate	Others	Vitamin	C9H17NO5	219.111	79-83-4	3
10α-Hydroxycadin-4-en-15-al	Terpenoids	Sesquiterpenoids	C15H24O2	236.178	398147-37-0	3
Ethyl phenylacetate	Phenolic acids	Phenolic acids	C10H12O2	164.084	101-97-3	2
Jasmone	Others	Ketone compounds	C11H16O	164.12	488-10-8	3
2-Aminohexadecane-1,15-diol	Lipids	Sphingolipids	C16H35NO2	273.267	-	3
Lauryldiethanolamine	Others	Others	C16H35NO2	273.267	1541-67-9	2
5,7-Dihydroxy-4-Phenylcoumarin	Lignans and Coumarins	Coumarins	C15H10O4	254.058	7758-73-8	3
decanedial	Organic acids	Organic acids	C10H18O2	170.131	-	3
10-Hydroxydodec-8-en-11-ynoic acid	Others	Others	C12H18O3	210.126	-	3
2-Amino-7-methyltridecan-1-ol*	Lipids	Sphingolipids	C14H31NO	229.241	-	2
Homoeriodictyol	Flavonoids	Flavanones	C16H14O6	302.079	446-71-9	3
9-Hydroxy-5-megastigmen-4-one	Terpenoids	Monoterpenoids	C13H20O2	208.146	27185-79-1	3
(E)-4,8-dimethylnona-3,7-dienoic acid	Terpenoids	Monoterpenoids	C11H18O2	182.131	459-85-8	1
(5E)-3,4-dimethyl-5-pentylideneoxolan-2-one	Others	Others	C11H18O2	182.131	-	2
Desacylbaldrinal	Terpenoids	Monoterpenoids	C10H8O3	176.047	-	3
1-butyl-1,3-dihydroisobenzofuran	Others	Others	C12H16O	176.12	180068-03-5	2
2-hydroxy-2-phenylethyl propanoate	Others	Others	C11H14O3	194.094	-	1
Octadeca-9,12,15-trienoic acid*	Lipids	Free fatty acids	C18H30O2	278.225	28290-79-1	1
Gorlic acid*	Lipids	Free fatty acids	C18H30O2	278.225	-	1
Punicic acid	Lipids	Free fatty acids	C18H30O2	278.225	544-72-9	3
Candicandiol	Terpenoids	Ditepenoids	C20H32O2	304.24	33769-61-8	2
Cuscohygrine	Alkaloids	Pyrrole alkaloids	C13H24N2O	224.189	454-14-8	1
2-aminodocoSane-1,5,7,21-tetraol	Lipids	Sphingolipids	C22H47NO4	389.351	-	3
Tetradecyldiethanolamine	Alkaloids	Alkaloids	C18H39NO2	301.298	18924-66-8	2
6,7-dimethoxy-2-[2-(4'-hydroxy-3'-methoxyphenyl)ethyl]chromone	Others	Chromone	C20H20O6	356.126	-	3
Diethyl malonate	Organic acids	Organic acids	C7H12O4	160.074	105-53-3	3
Byakangelicin	Lignans and Coumarins	Coumarins	C17H18O7	334.105	482-25-7	3
1-Hydroxy-9-methoxycanthin-6-one	Alkaloids	Plumerane	C15H10N2O3	266.069	622408-85-9	3
4-oxo-3-(phenylmethylidene)pentanoic acid	Organic acids	Organic acids	C12H12O3	204.079	-	3
(3r)-5,8-dihydroxy-3-propyl-3,4-dihydro-2-benzopyran-1-one	Lignans and Coumarins	Coumarins	C12H14O4	222.089	-	3
Eremopetasinorol	Terpenoids	Sesquiterpenoids	C13H20O2	208.146	182127-77-1	2
N-(sec-butyl)tetradec-2-enamide	Alkaloids	Alkaloids	C18H35NO	281.272	-	3
(1R,4aS,4bR,7R,8R,8aR,9S,10aR)-7-ethenyl-8,8a,9-trihydroxy-1,4a,7-trimethyl-2,3,4,4b,5,6,8,9,10,10a-decahydrophenanthrene-1-carboxylic acid	Terpenoids	Terpene	C20H32O5	352.225	-	3
N-Phenethylpropionamide	Alkaloids	Alkaloids	C11H15NO	177.115	6283-04-1	2
(4E,6E,8S,9R)-9-hydroxy-8-methylundeca-4,6-dien-3-one	Others	Others	C12H20O2	196.146	-	3
Myristamine oxide	Others	Others	C16H35NO	257.272	3332-27-2	2
(+)-Eudesmin*	Lignans and Coumarins	Lignans	C22H26O6	386.173	29106-36-3	2
Tetradecasphinganine	Others	Others	C14H31NO2	245.236	-	2
Fleuryinol C	Terpenoids	Ditepenoids	C20H30O3	318.219	-	3
Dictyterpenoid B	Terpenoids	Ditepenoids	C20H28O2	300.209	403805-74-3	2
Sarisan	Others	Others	C11H12O3	192.079	18607-93-7	3
Isooccidol 1	Terpenoids	Sesquiterpenoids	C15H22O	218.167	87797-88-4	2
Butylphthalide	Others	Lactones	C12H14O2	190.099	6066-49-5	3
beta-Thujaplicin	Terpenoids	Monoterpenoids	C10H12O2	164.084	499-44-5	3
L-Valyl-L-Leucine	Amino acids and derivatives	Amino acids and derivatives	C11H22N2O3	230.163	3989-97-7	3
Xanthoxylin*	Phenolic acids	Phenolic acids	C10H12O4	196.074	90-24-4	1
H-Pro-Ile-OH	Amino acids and derivatives	Amino acids and derivatives	C11H20N2O3	228.147	51926-51-3	1
6-MethylCoumarin	Lignans and Coumarins	Coumarins	C10H8O2	160.052	92-48-8	3
alpha-Ionone*	Terpenoids	Monoterpenoids	C13H20O	192.151	127-41-3	3
7-O-Prenyl demethylSuberosin	Lignans and Coumarins	Coumarins	C19H22O3	298.157	111931-25-0	3
Myristoyl Ethanolamide	Lipids	Sphingolipids	C16H33NO2	271.251	142-58-5	2
7-hydroxy-2-methyl-1,2,3,4,4a,9,10,10a-octahydrophenanthren-1-one	Others	Others	C15H18O2	230.131	-	3
(12S,14R)-14-(hydroxymethyl)-12-methoxy-4,7-dimethyl-1-oxacyclotetradeca-3,6,10-trien-2-one	Others	Others	C17H26O4	294.183	-	3
3-prop-2-enylbenzene-1,2-diol(Allylpyrocatechol)	Phenolic acids	Phenolic acids	C9H10O2	150.068	12408-12-7	3
14-Nor-β-patchoulane-1(5)-ene-4-one	Terpenoids	Sesquiterpenoids	C14H20O	204.151	-	1
Decanoyl acetaldehyde	Others	Aldehyde compounds	C12H22O2	198.162	56505-80-7	3
Isopiperitenone	Terpenoids	Monoterpenoids	C10H14O	150.105	529-01-1	2
2-(2-Benzothiazolylthio)ethanol	Alkaloids	Alkaloids	C9H9NOS2	211.013	4665-63-8	1
4-Methoxybenzoate	Phenolic acids	Phenolic acids	C8H8O3	152.047	100-09-4	3
Megastigmatrienone A	Terpenoids	Sesquiterpenoids	C13H18O	190.136	-	1
dihydrosesamin*	Lignans and Coumarins	Lignans	C20H20O6	356.126	-	3
Butein	Flavonoids	Chalcones	C15H12O5	272.068	487-52-5	3
Dimethylmatairesinol*	Lignans and Coumarins	Lignans	C22H26O6	386.173	25488-59-9	2
3,4-Methylenedioxy-3',4'-dimethoxy-5'-hydroxyellagic Acid	Others	Others	C18H12O9	372.048	-	3
Cinnamaldehyde	Phenolic acids	Phenolic acids	C9H8O	132.058	14371-10-9	3
7-ethenyl-6-methoxy-4b-methyl-2,3,4,4a,5,6,7,8,8a,9-decahydro-1H-phenanthren-2-ol	Others	Others	C18H28O2	276.209	-	3
2-[(1S,3R,4R)-4-ethenyl-4-methyl-3-prop-1-en-2-ylcyclohexyl]-6-methylhept-2-ene-1,5,6-triol	Terpenoids	Ditepenoids	C20H34O3	322.251	-	2
Rubochingoside G	Terpenoids	Ditepenoids	C18H30O3	294.219	-	1
α-kamlolenic acid	Lipids	Free fatty acids	C18H30O3	294.219	-	1
5,5,9-trimethyl-14-methylidenetetracyclo[11.2.1.01,10.04,9]hexadecane-3,6-diol	Terpenoids	Ditepenoids	C20H32O2	304.24	-	1
16-Kaurene-3,6-diol	Terpenoids	Ditepenoids	C20H32O2	304.24	1002319-11-0	2
Methyleugenol*	Others	Others	C11H14O2	178.099	93-15-2	2
Xylarinorditerpene R	Terpenoids	Ditepenoids	C18H28O2	276.209	-	1
2-Amino-1,3-eicosanediol	Lipids	Sphingolipids	C20H43NO2	329.329	-	3
Methylisoeugenol*	Others	Others	C11H14O2	178.099	93-16-3	2
Tributyl phosphate	Others	Others	C12H27O4P	266.165	126-73-8	1
Dopamine	Alkaloids	Alkaloids	C8H11NO2	153.079	51-61-6	3
Vanillylamine	Alkaloids	Alkaloids	C8H11NO2	153.079	1196-92-5	3
3,4-Methylenedioxy cinnamyl alcohol*	Others	Alcohol compounds	C10H10O3	178.063	17581-86-1	2
3-Hydroxy-11-oxours-12-en-28-oic acid (11-Keto-ursolic acid)	Terpenoids	Triterpene	C30H46O4	470.34	105870-59-5	3
Beta-asarone	Phenolic acids	Phenolic acids	C12H16O3	208.11	5273-86-9	3
Ethyl butyrate	Organic acids	Organic acids	C6H12O2	116.084	105-54-4	3
(-)-Menthone	Terpenoids	Monoterpenoids	C10H18O	154.136	14073-97-3	2
1,7-Bis(4-hydroxyphenyl)hept-6-en-3-one*	Others	Ketone compounds	C19H20O3	296.141	1251830-57-5	2
Platyphyllenone*	Others	Ketone compounds	C19H20O3	296.141	56973-65-0	2
Putrescine	Alkaloids	Alkaloids	C4H12N2	88.1	110-60-1	3
Angenomalin	Lignans and Coumarins	Coumarins	C14H12O3	228.079	18199-64-9	2
3-(hydroxymethyl)-8'-methylspiro[cyclopentane-1,4'-tricyclo[6.3.1.02,5]dodecane]-1'-ol	Others	Others	C18H30O2	278.225	-	1
2-Aminotetradecane-1,4-diol	Lipids	Sphingolipids	C14H31NO2	245.236	-	2
2-g-Linoleoyl-glycerol	Lipids	Glycerol ester	C21H38O4	354.277	-	2
7-(4-Hydroxyphenyl)-1-phenyl-4-hepten-3-one	Others	Ketone compounds	C19H20O2	280.146	100667-52-5	2
Norephedrin 3-O-(2''-Phenylpropanyl)Glucoside	Alkaloids	Phenolamine	C24H33NO6	431.231	-	1
Isorauhimbine	Alkaloids	Plumerane	C21H26N2O3	354.194	483-09-0	3
2-AminoicoSane-1,6,18,19,20-pentaol	Lipids	Sphingolipids	C20H43NO5	377.314	-	3
Actinidol*	Terpenoids	Sesquiterpenoids	C12H18O2	194.131	17092-93-2	1
2,6-dimethyl-13-methylidenetetracyclo[8.6.0.02,7.011,14]hexadec-1(16)-ene-6-carboxylic acid	Terpenoids	Ditepenoids	C20H28O2	300.209	-	1
N1-cinnamoyl spermidine	Alkaloids	Phenolamine	C16H25N3O	275.2	-	3
14-(3-hydroxyprop-1-en-2-yl)-3,7,11-trimethylcyclotetradeca-2,6,10-trien-1-ol	Terpenoids	Ditepenoids	C20H32O2	304.24	-	2
(12E,14E,17E)-11-Hydroxy-12,14,17-eicosatrienoic acid	Others	Others	C20H34O3	322.251	742070-66-2	3
Glechomanolide*	Terpenoids	Sesquiterpenoids	C15H20O2	232.146	38146-68-8	1
17-ethyl-16-hydroxy-1-oxacycloheptadeca-10,13-dien-2-one	Others	Others	C18H30O3	294.219	-	3
4-(1,2,4a,5-tetramethyl-2,3,4,7,8,8a-hexahydronaphthalen-1-yl)butan-2-one	Terpenoids	Sesquiterpenoids	C18H30O	262.23	-	2
Linoleamide	Lipids	Free fatty acids	C18H33NO	279.256	3999-01-7	1
13,16-Docosadienamide	Lipids	Free fatty acids	C22H41NO	335.319	-	1
Vidarabine	Nucleotides and derivatives	Nucleotides and derivatives	C10H13N5O4	267.097	5536-17-4	3
N-Methylhistamine	Alkaloids	Alkaloids	C6H11N3	125.095	501-75-7	3
Creatinine	Alkaloids	Alkaloids	C4H7N3O	113.059	60-27-5	3
N-Hydroxyhexanoyl nornicotine glucoside	Alkaloids	Pyridine alkaloids	C21H32N2O7	424.22	-	3
16-oxo-3α,21β-dihydroxyserrat-14-en-24-oic acid	Terpenoids	Terpene	C31H48O4	484.355	-	2
Paeoniflorigenone	Terpenoids	Monoterpenoids	C17H18O6	318.11	80454-42-8	2
10-hydroxy-4,6,8,10-tetramethyldodec-4-en-3-one	Terpenoids	Sesquiterpenoids	C16H30O2	254.225	-	2
2-prop-1-enylbenzoic Acid	Others	Others	C10H10O2	162.068	-	3
Jasminoside B	Terpenoids	Monoterpenoids	C16H26O8	346.163	214125-04-9	3
Z-6-Hydroxy-7-methoxydihydroligustilide	Others	Lactones	C13H16O4	236.105	-	3
Ethyl 3-(N-butylacetamido)propionate	Alkaloids	Alkaloids	C11H21NO3	215.152	52304-36-6	1
2',4'-dihydroxy-4-methoxydihydrochalcone	Flavonoids	Chalcones	C16H16O4	272.105	93435-21-3	2
ethyl 9-(5-butyl-3-methylfuran-2-yl)nonanoate	Others	Others	C20H34O3	322.251	-	1
Isocupressic acid	Terpenoids	Ditepenoids	C20H32O3	320.235	1909-91-7	2
1,2,5,7,8-pentahydroxy-3-methylanthracene-9,10-dione	Quinones	Quinones	C15H10O7	302.043	-	3
Cyclo(Pro-Pro)	Amino acids and derivatives	Amino acids and derivatives	C10H14N2O2	194.106	6708-06-1	2
Lys-Ala	Amino acids and derivatives	Amino acids and derivatives	C9H19N3O3	217.143	17043-71-9	3
2-Methylpyridine	Alkaloids	Pyridine alkaloids	C6H7N	93.0578	109-06-8	3
L-Methionine S-oxide	Amino acids and derivatives	Amino acids and derivatives	C5H11NO3S	165.046	3226-65-1	3
3,5-Dimethyl-2,3-dihydrobenzofuran	Others	Others	C10H12O	148.088	-	2
Ginnalin C (2-O-Galloyl-1,5-Anhydro-D-Glucitol)	Tannins	Tannin	C13H16O9	316.079	-	3
3,4'-Dihydroxy-3',5'-dimethoxypropiophenone	Others	Ketone compounds	C11H14O5	226.084	136196-47-9	3
Diphenylamine	Alkaloids	Alkaloids	C12H11N	169.089	122-39-4	3
Damascenone	Terpenoids	Monoterpenoids	C13H18O	190.136	23696-85-7	2
2-Acetyl-5-methylfuran	Others	Others	C7H8O2	124.052	1193-79-9	3
N-Methyl-2-pyrrolidinone	Others	Others	C5H9NO	99.0684	872-50-4	1
Anabasine-glucoside	Alkaloids	Pyridine alkaloids	C16H24O5N2	324.168	-	3
N-Isobutyl-4,5-epoxy-2E-decaenamide	Alkaloids	Alkaloids	C14H25NO2	239.189	-	3
Tryptamine	Alkaloids	Plumerane	C10H12N2	160.1	61-54-1	3
Linolenyl Alcohol	Others	Others	C18H32O	264.245	506-44-5	2
(2E,4E,6E,8E)-9-(4-hydroxy-2,6,6-trimethylcyclohex-2-en-1-yl)-3,7-dimethylnona-2,4,6,8-tetraenal	Others	Others	C20H28O2	300.209	-	3
2-Methylbutyrylglycine	Amino acids and derivatives	Amino acids and derivatives	C7H13NO3	159.089	52320-67-9	3
Dextropimaric acid	Terpenoids	Ditepenoids	C18H28O2	276.209	-	1
5-(hydroxymethyl)-2,4-dimethylpyridin-3-ol	Alkaloids	Alkaloids	C8H11NO2	153.079	-	2
Val-Pro	Amino acids and derivatives	Amino acids and derivatives	C10H18N2O3	214.132	20488-27-1	2
Panduratin H	Others	Others	C20H26O2	298.193	1039021-12-9	2
hydroxyeicosatetraenoic acid	Others	Others	C20H32O3	320.235	-	3
2-α-Linolenoyl-glycerol*	Lipids	Glycerol ester	C21H36O4	352.261	55268-58-1	3
p-Hydroxy-dihydro-cinnamic acid	Others	Others	C9H10O3	166.063	-	3
7-(4-Hydroxy-3-methoxy-phenyl)-1-(4-hydroxy-phenyl)-hept-4-en-3-one	Others	Ketone compounds	C20H22O4	326.152	-	3
Cyclo(L-Ala-L-Pro)	Amino acids and derivatives	Amino acids and derivatives	C8H12N2O2	168.09	36357-32-1	1
Isogermafurenolide*	Terpenoids	Sesquiterpenoids	C15H20O2	232.146	-	1
LysoPC 18:2	Lipids	LPC	C26H50NO7P	519.332	-	2
Monolinolenin*	Lipids	Glycerol ester	C21H36O4	352.261	75685-85-7	3
N,N-Diethylphenylacetamide	Alkaloids	Alkaloids	C12H17NO	191.131	2431-96-1	1
4-Vinylguaiacol	Others	Others	C9H10O2	150.068	7786-61-0	2
[6]-Shogaol	Phenolic acids	Phenolic acids	C17H24O3	276.173	555-66-8	3
Macrophypene B	Terpenoids	Ditepenoids	C18H28O2	276.209	1798799-64-0	2
3',5-Dihydroxy-4',6,7-trimethoxyflavanone	Flavonoids	Flavanones	C18H18O7	346.105	90850-99-0	3
Glycidyl Linoleate*	Lipids	Glycerol ester	C21H36O3	336.266	24305-63-3	3
14-Hydroxy-12,13-dihydrosesquiterpineol	Terpenoids	Monoterpenoids	C15H28O2	240.209	-	2
LysoPE 18:1*	Lipids	LPE	C23H46NO7P	479.301	89576-29-4	3
Choline	Alkaloids	Alkaloids	C5H14NO+	104.107	62-49-7	3
Triethylamine	Alkaloids	Alkaloids	C6H15N	101.12	121-44-8	3
2-methylpropyl (2R)-5-oxopyrrolidine-2-carboxylate	Others	Others	C9H15NO3	185.105	-	3
3-(triazan-2-yl)propyl L-prolinate	Amino acids and derivatives	Amino acids and derivatives	C8H18N4O2	202.143	-	3
3-Hydroxy-L-phenylalanine*	Amino acids and derivatives	Amino acids and derivatives	C9H11NO3	181.074	587-33-7	3
2-Aminotetradecane-1,5,13-triol	Lipids	Sphingolipids	C14H31NO3	261.23	-	2
N-Ethylphenylalanine	Amino acids and derivatives	Amino acids and derivatives	C11H15NO2	193.11	-	3
Isopentenyladenine-7-N-glucoside	Nucleotides and derivatives	Nucleotides and derivatives	C16H23N5O5	365.17	-	3
4-Aminobutanoate	Organic acids	Organic acids	C4H9NO2	103.063	56-12-2	3
Senkyunolide M	Others	Lactones	C16H22O4	278.152	146986-60-9	3
Blumenol C	Terpenoids	Monoterpenoids	C13H22O2	210.162	36151-02-7	3
2,5,8-trimethyldeca-2,4,7-triene-1,10-diol	Terpenoids	Monoterpenoids	C13H22O2	210.162	-	1
Antrodin D	Terpenoids	Sesquiterpenoids	C16H28O	236.214	-	2
Dendronobilin I	Terpenoids	Sesquiterpenoids	C18H30O3	294.219	-	3
Stachydrine	Alkaloids	Pyrrole alkaloids	C7H13NO2	143.095	471-87-4	3
2-(4-Methylphenyl)butanoic acid	Others	Others	C11H14O2	178.099	-	2
6-hydroxysphingosine	Lipids	Sphingolipids	C18H37NO3	315.277	-	2
Butylidenephthalide	Others	Lactones	C12H12O2	188.084	72917-31-8	1
Ureidosuccinic acid	Amino acids and derivatives	Amino acids and derivatives	C5H8N2O5	176.043	923-37-5	3
Kinsenoside	Others	Lactones	C10H16O8	264.084	151870-74-5	3
[6]-Gingerdiol 5-acetate	Phenolic acids	Phenolic acids	C19H30O5	338.209	143519-16-8	3
2-AminoicoSane-1,5,19-triol	Lipids	Sphingolipids	C20H43NO3	345.324	-	3
3-(1-Hydroxyethyl)-1,7,7-Trimethylbicyclo[2.2.1]Heptan-2-one*	Terpenoids	Monoterpenoids	C12H20O2	196.146	-	1
Geranyl acetate*	Terpenoids	Monoterpenoids	C12H20O2	196.146	105-87-3	1
2-[(2R)-2-ethylhexoxy]carbonylbenzoic acid	Others	Others	C16H22O4	278.152	-	2
13(S)-HPOT	Lipids	Free fatty acids	C18H30O4	310.214	67597-26-6	2
(3S,8E,10E)-1,3-dihydroxydodeca-8,10-dien-5-one	Others	Others	C12H20O3	212.141	-	2
Scutebarbolide C*	Terpenoids	Ditepenoids	C22H32O8	424.21	-	3
Triethyl citrate	Organic acids	Organic acids	C12H20O7	276.121	77-93-0	3
2-aminohexadec-4-ene-1,3-diol	Lipids	Sphingolipids	C16H33NO2	271.251	-	2
Lauramide	Lipids	Free fatty acids	C12H25NO	199.194	1120-16-7	1
L-Tyrosine*	Amino acids and derivatives	Amino acids and derivatives	C9H11NO3	181.074	60-18-4	3
3-amino-4-methylbenzamide	Alkaloids	Alkaloids	C8H10N2O	150.079	-	2
6-Hydroxymellein	Lignans and Coumarins	Coumarins	C10H10O4	194.057	70901-60-9	3
Notopterol	Lignans and Coumarins	Coumarins	C21H22O5	354.147	88206-46-6	3
2-Aminooctadecane-1,4-diol	Lipids	Sphingolipids	C18H39NO2	301.298	-	3
2,3-Dihydroxy-6,18-epoxypimara-8,15-dien-7,18-dione	Terpenoids	Ditepenoids	C20H26O5	346.178	-	2
3-Methylcrotonylglycine	Amino acids and derivatives	Amino acids and derivatives	C7H11NO3	157.074	33008-07-0	3
2,2-dimethylchromene-6-carboxylic acid*	Others	Others	C12H12O3	204.079	34818-56-9	1
Modiolin	Others	Others	C12H20O3	212.141	506435-49-0	3
LysoPE 16:0	Lipids	LPE	C21H44NO7P	453.286	53862-35-4	3
acerogenin E	Phenolic acids	Phenolic acids	C19H20O3	296.141	-	2
L-Prolyl-L-Leucine	Amino acids and derivatives	Amino acids and derivatives	C11H20N2O3	228.147	52899-07-7	2
Succinyladenosine	Nucleotides and derivatives	Nucleotides and derivatives	C14H17N5O8	383.108	4542-23-8	3
2-Aminohexadecane-1,5,6-triol	Lipids	Sphingolipids	C16H35NO3	289.262	-	3
(1S,3R,9R)-1-hydroxy-3,11,11-trimethyl-8-methylidenebicyclo[7.2.0]undec-4-en-2-one	Others	Others	C15H22O2	234.162	-	3
6-ethyl-2,4-dihydroxy-3-methylbenzoic acid*	Phenolic acids	Phenolic acids	C10H12O4	196.074	-	1
2-AminoicoSane-1,5,7,19-tetraol	Lipids	Sphingolipids	C20H43NO4	361.319	-	3
2-Aminooctadecane-1,5,7,17-tetraol	Lipids	Sphingolipids	C18H39NO4	333.288	-	3
2-aminodocoSane-1,6,19,20,21-pentaol	Lipids	Sphingolipids	C22H47NO5	405.345	-	2
Equol	Flavonoids	Other Flavonoids	C15H14O3	242.094	531-95-3	3
1-Monomyristin	Lipids	Glycerol ester	C17H34O4	302.246	589-68-4	2
1-Methylindole-2-carboxylic acid	Alkaloids	Alkaloids	C10H9NO2	175.063	16136-58-6	2
[4]-Gingerol	Phenolic acids	Phenolic acids	C15H22O4	266.152	77398-90-4	2
(5S,6R)-5-methyl-6-(3-oxobutyl)cyclohept-2-en-1-one	Terpenoids	Sesquiterpenoids	C12H18O2	194.131	-	1
5-Hydroxy-2,3-dihydronaphthalene-1,4-dione	Quinones	Quinones	C10H8O3	176.047	6312-53-4	3
Catalpalactone	Phenolic acids	Phenolic acids	C15H14O4	258.089	1585-68-8	3
3-Hydroxy-3,7,11-trimethyldodeca-1,6E,10-trien-9-yl isobutyrate	Terpenoids	Sesquiterpenoids	C18H30O3	294.219	-	3
5-hydroxy-2-[[3,4,5-trihydroxy-6-(hydroxymethyl)oxan-2-yl]oxymethyl]pyran-4-one	Others	Others	C12H16O9	304.079	-	2
1-Hydroxybisabola-2,10-dien-4-one	Others	Ketone compounds	C15H24O2	236.178	-	2
[4]-Shogaol	Phenolic acids	Phenolic acids	C15H20O3	248.141	-	3
1-Methyltryptophan*	Amino acids and derivatives	Amino acids and derivatives	C12H14N2O2	218.106	21339-55-9	3
1h-indol-2-ylacetic acid	Alkaloids	Alkaloids	C10H9NO2	175.063	-	3
LysoPE 16:1*	Lipids	LPE	C21H42NO7P	451.27	-	3
Marmelolactone B	Terpenoids	Monoterpenoids	C10H14O2	166.099	-	1
Costal	Terpenoids	Sesquiterpenoids	C15H22O	218.167	-	3
Chrysotoxine (4-Hydroxy-3,5,3',4'-tetramethoxybibenzyl)	Others	Stilbene	C18H22O5	318.147	156951-82-5	2
1,3-dimethylpyrrolo[1,2-a]pyrazine	Alkaloids	Alkaloids	C9H10N2	146.084	64608-62-4	2
Senkyunolide Q*	Others	Lactones	C16H22O4	278.152	-	1
Nicotinamide	Others	Vitamin	C6H6N2O	122.048	98-92-0	1
Ser-Ser-Ala	Amino acids and derivatives	Amino acids and derivatives	C9H17N3O6	263.112	-	3
2-hydroxymethyl-D-ribono-γ-lactone	Others	Others	C5H8O4	132.042	-	2
alpha-hexylcinnamaldehyde	Phenolic acids	Phenolic acids	C15H20O	216.151	101-86-0	3
Decursinol	Lignans and Coumarins	Coumarins	C14H14O4	246.089	23458-02-8	3
4'-Hydroxy-3,5-dimethoxydihydrochalcone	Flavonoids	Chalcones	C17H18O4	286.12	-	3
Asn-Cys-Gly	Amino acids and derivatives	Amino acids and derivatives	C9H16N4O5S1	292.084	-	3
Cyclo(D-Leu-L-Pro)*	Amino acids and derivatives	Amino acids and derivatives	C11H18N2O2	210.137	36238-67-2	1
Cyclo(Pro-Leu)*	Amino acids and derivatives	Amino acids and derivatives	C11H18N2O2	210.137	5654-86-4	1
Senkyunolide C*	Others	Lactones	C12H12O3	204.079	-	1
Oleamide	Lipids	Free fatty acids	C18H35NO	281.272	301-02-0	2
(6E)-10,11-Dihydro-12,19-Dioxogeranylnerol	Terpenoids	Ditepenoids	C20H32O3	320.235	110601-42-8	1
4-Pentenoic acid	Organic acids	Organic acids	C5H8O2	100.052	591-80-0	2
Genkwanin-6-C-(2''-O-apiosyl)glucoside	Flavonoids	Flavones	C27H30O14	578.164	-	3
Arginine methyl ester*	Amino acids and derivatives	Amino acids and derivatives	C7H16N4O2	188.127	-	3
(9Z)-Octadecenoic acid	Lipids	Free fatty acids	C18H34O2	282.256	112-80-1	3
(4S,4aS,5Z,7S,8S)-4,4a,6-trimethyl-3,4,7,8,9,10-hexahydro-2H-benzo[8]annulene-7,8-diol	Terpenoids	Sesquiterpenoids	C15H24O2	236.178	-	2
3-O-Galloylbergenin*	Lignans and Coumarins	Coumarins	C21H20O13	480.09	-	2
(2R,3R,4S)-2-(6-aminopurin-9-yl)-4-(hydroxymethyl)oxolan-3-ol	Nucleotides and derivatives	Nucleotides and derivatives	C10H13N5O3	251.102	19200-56-7	2
Resokaempherol	Flavonoids	Flavones	C15H10O5	270.053	2034-65-3	2
3-[6-(hydroxymethyl)-2-methyl-1,2,4a,5,6,7,8,8a-octahydronaphthalen-1-yl]propanoic acid	Terpenoids	Sesquiterpenoids	C15H24O3	252.173	-	2
Aplidiasphingosine	Others	Others	C22H43NO3	369.324	-	2
4-[3-(4,8-Dimethyl-3,7-Nonadienyl)-3-Methyloxiranyl]-2-Butanone	Terpenoids	Ditepenoids	C18H30O2	278.225	115028-53-0	2
(12S,13S)-EOD:(12S,13S)-Epoxylinolenic acid	Others	Others	C18H28O3	292.204	-	3
Tagalsin D	Terpenoids	Terpene	C20H32O2	304.24	-	3
(plusmn)11-HEDE	Organic acids	Organic acids	C20H36O3	324.266	5598-37-8	3
Mono(2-ethyl-5-hydroxyhexyl) phthalate*	Others	Others	C16H22O5	294.147	40321-99-1	2
Myristamide	Lipids	Free fatty acids	C14H29NO	227.225	638-58-4	1
Dehydrosaussurea lactone*	Terpenoids	Sesquiterpenoids	C15H20O2	232.146	-	1
Hexadecyl ethanolamine	Alkaloids	Alkaloids	C18H39NO	285.303	-	3
3-Hydroxytropolone	Others	Others	C7H6O3	138.032	-	2
11-Hydroxycanthin-6-one	Alkaloids	Plumerane	C14H8N2O2	236.059	75969-83-4	2
Imbricatadiol	Terpenoids	Ditepenoids	C20H36O2	308.272	-	2
N-Isobutyl-2E,4E-dodedienamide	Alkaloids	Alkaloids	C16H29NO	251.225	-	3
5-(N-Methyl-4,5-dihydro-1H-pyrrol-2-yl)pyridin-2-ol	Alkaloids	Pyridine alkaloids	C10H12N2O	176.095	68104-57-4	2
methyl 2-(pyrrolidin-2-yl)acetate	Alkaloids	Alkaloids	C7H13NO2	143.095	111704-98-4	2
Phylloquinone	Others	Vitamin	C31H46O2	450.35	84-80-0	3
L-Canavanine sulfate	Amino acids and derivatives	Amino acids and derivatives	C5H14N4O7S	274.058	2219-31-0	3
2-[(1S,5S)-4-oxo-5-[(2Z)-pent-2-en-1-yl]cyclopent-2-en-1-yl]acetic acid	Lipids	Free fatty acids	C12H16O3	208.11	-	1
8-hydroxy-4a,7,8-trimethyl-2,3,4,4a,5,6,7,8-octahydronaphthalen-2-one	Organic acids	Organic acids	C13H20O2	208.146	-	2
2,6-Di-Tert-Butyl-1,4-Benzoquinone	Quinones	Quinones	C14H20O2	220.146	719-22-2	3
16-Kauren-7-ol	Terpenoids	Ditepenoids	C20H32O	288.245	71406-09-2	2
Phenylethyl alcohol	Others	Alcohol compounds	C8H10O	122.073	60-12-8	3
(Oxiran-2-yl)methyl octadeca-9,12-dienoate*	Lipids	Glycerol ester	C21H36O3	336.266	856386-19-1	3
5-hydroxy-1,4a-dimethyl-3,4,5,6,7,8-hexahydronaphthalen-2-one*	Terpenoids	Monoterpenoids	C12H18O2	194.131	-	1
Sarcophyton D*	Terpenoids	Ditepenoids	C20H34O2	306.256	1622158-19-3	2
Kaurane-16,17-diol*	Terpenoids	Ditepenoids	C20H34O2	306.256	16836-31-0	2
Octadecadienamide	Alkaloids	Alkaloids	C18H33NO	279.256	-	1
7-isopropyl-3,4-dimethyl-8-methyleneoctahydro-1H-2,4-methanoinden-1-ol	Terpenoids	Sesquiterpenoids	C16H26O	234.198	-	2
2,5-dimethyl-2,3,3a,7a-tetrahydro-1H-indene-1,3-diol*	Terpenoids	Sesquiterpenoids	C11H16O2	180.115	-	1
oxyphyllone F	Terpenoids	Sesquiterpenoids	C11H16O2	180.115	-	3
phenylanthranilic acid	Others	Others	C13H11NO2	213.079	-	3
(1S,3R,3a1S,8R,10S,11aS)-1,5,10-trihydroxy-3,3a1,8,11a-tetramethyl-2,11-dioxohexadecahydrodibenzo[de,g]chromen-4-yl acetate*	Terpenoids	Ditepenoids	C22H32O8	424.21	-	3
8,15R-Epoxypimaran-16-ol	Terpenoids	Terpene	C20H34O2	306.256	-	3
LysoPC 18:2(2n isomer)	Lipids	LPC	C26H50NO7P	519.332	-	1
N-(12-methyltetradecyl)propionamide	Alkaloids	Alkaloids	C18H37NO	283.288	-	2
Octadecanamide	Alkaloids	Alkaloids	C18H37NO	283.288	124-26-5	1
N-Isobutyl-2,4-tetradecanedienamide	Alkaloids	Alkaloids	C18H33NO	279.256	-	2
2-isopropyl-3,4,8,9-tetramethyl-5-methylenecyclodeca-3,8-dien-1-ol	Terpenoids	Sesquiterpenoids	C18H30O	262.23	-	1
Octadeca-2,9,12,15-tetraen-1-ol	Others	Others	C18H30O	262.23	-	2
Guvacoline	Alkaloids	Piperidine alkaloids	C7H11NO2	141.079	495-19-2	3
L-Histidinol	Alkaloids	Alkaloids	C6H11N3O	141.09	501-28-0	3
Crenatine	Alkaloids	Plumerane	C14H14N2O	226.111	26585-14-8	2
2,3-Dihydroxy-1-(4-hydroxy-3,5-dimethoxyphenyl)propan-1-one	Others	Ketone compounds	C11H14O6	242.078	33900-74-2	3
Africanone*	Terpenoids	Sesquiterpenoids	C15H22O	218.167	90851-05-1	1
Paeonoside	Others	Others	C15H20O8	328.116	20309-70-0	3
Methyl jasmonate	Organic acids	Organic acids	C13H20O3	224.141	1211-29-6	3
Octadec-2-enamide*	Alkaloids	Alkaloids	C18H35NO	281.272	-	1
Octadec-8-enamide*	Alkaloids	Alkaloids	C18H35NO	281.272	-	1
Alnustone	Others	Others	C19H18O	262.136	33457-62-4	3
Methyl 2-(8,8a-Dimethyl-3-Oxo-1,2,3,5,6,7,8,8a-Octahydronaphthalen-2-Ylidene)Propanoate	Terpenoids	Sesquiterpenoids	C16H22O3	262.157	-	2
14-Didehydrovouacapane-5a-ol	Terpenoids	Ditepenoids	C20H26O2	298.193	-	3
trans-11-Icosenamide	Lipids	Free fatty acids	C20H39NO	309.303	-	1
(diphenylphosphoroso)benzene	Others	Others	C18H15OP	278.086	791-28-6	2
Avicennol	Lignans and Coumarins	Coumarins	C20H22O5	342.147	56110-68-0	1
9-Oxo-10,12-Octadecadienoic Acid	Lipids	Free fatty acids	C18H30O3	294.219	54665-32-6	1
5-Hydroxy-1-tetralone	Others	Ketone compounds	C10H10O2	162.068	28315-93-7	3
Oleoylethanolamide	Alkaloids	Alkaloids	C20H39NO2	325.298	111-58-0	1
1,2,3,4-tetrahydronorharman-l-one	Alkaloids	Alkaloids	C11H10N2O	186.079	-	3
N-Isobutyl Decanamide	Alkaloids	Alkaloids	C14H29NO	227.225	73785-31-6	2
3,4-dihydroxy phenylethanol	Others	Alcohol compounds	C8H10O3	154.063	-	3
1-Methylethyl 2-piperidinecarboxylate	Alkaloids	Alkaloids	C9H17NO2	171.126	-	2
epishyobunone	Terpenoids	Sesquiterpenoids	C15H24O	220.183	39020-72-9	3
8,12-Epoxy-eremophila-9,11(13)-diene	Terpenoids	Sesquiterpenoids	C15H22O	218.167	-	2
7-Methoxy-coumarin-8-yl-acetaldehyde	Lignans and Coumarins	Coumarins	C12H10O4	218.058	55136-75-9	3
Libocedrine B	Terpenoids	Sesquiterpenoids	C15H22O	218.167	-	3
Hexadecanamide	Alkaloids	Alkaloids	C16H33NO	255.256	629-54-9	1
Santalal	Others	Aldehyde compounds	C15H22O	218.167	59331-83-8	2
Cyclo(Pro-Glu)	Amino acids and derivatives	Amino acids and derivatives	C10H14N2O4	226.095	-	2
(1R)-2-methyl-1-phenylpropane-1,2-diol	Others	Others	C10H14O2	166.099	-	3
2-benzoyl-4-[(2r)-1-hydroxy-7-methyl-3-methylideneoct-6-en-1-yl]benzene-1,3,5-triol	Others	Ketone compounds	C23H26O5	382.178	-	3
Methylillicinone F	Lignans and Coumarins	Coumarins	C16H22O4	278.152	-	3
Monooctyl Phthalate*	Phenolic acids	Phenolic acids	C16H22O4	278.152	5393-19-1	1
Butyl isobutyl phthalate*	Phenolic acids	Phenolic acids	C16H22O4	278.152	17851-53-5	1
6α,10α-Dihydroxy-1-oxoeremophila-7(11),8(9)-dien-12,8-olide	Terpenoids	Sesquiterpenoids	C15H18O5	278.115	-	3
Dibutyl phthalate*	Phenolic acids	Phenolic acids	C16H22O4	278.152	84-74-2	1
Diisobutyl phthalate*	Phenolic acids	Phenolic acids	C16H22O4	278.152	84-69-5	1
Octadeca-11E,13E,15Z-trienoic acid	Lipids	Free fatty acids	C18H30O2	278.225	25575-00-2	3
Des-O-Methyllasiodiplodin*	Others	Lactones	C16H22O4	278.152	32885-82-8	1
3-Dehydrosphinganine	Lipids	Sphingolipids	C18H37NO2	299.282	16105-69-4	3
DL-Homocysteine thiolactone	Amino acids and derivatives	Amino acids and derivatives	C4H7NOS	117.025	3622-59-1	3
Indole-3-carboxaldehyde	Alkaloids	Plumerane	C9H7NO	145.053	487-89-8	3
Dinortrixagone	Terpenoids	Sesquiterpenoids	C18H28O	260.214	-	2
LysoPE 18:1(2n isomer)*	Lipids	LPE	C23H46NO7P	479.301	-	3
Podocarp-7-en-3-one	Terpenoids	Ditepenoids	C17H26O	246.198	-	2
LysoPE 16:1(2n isomer)*	Lipids	LPE	C21H42NO7P	451.27	-	3
(5Z,8Z,11Z,14Z)-17,18-dihydroxyicosa-5,8,11,14-tetraenoic acid	Others	Others	C20H32O4	336.23	-	3
Steviol	Terpenoids	Ditepenoids	C20H30O3	318.219	471-80-7	2
N-(4-hydroxyphenethyl)cinnamamide*	Alkaloids	Alkaloids	C17H17NO2	267.126	-	2
2,3-Dehydro-4-oxo-beta-ionol	Terpenoids	Monoterpenoids	C13H18O2	206.131	-	2
1,5-dihydroxypentan-3-yl dihydrogen phosphate	Others	Others	C5H13O6P	200.045	-	2
4-Nitrophenol	Others	Others	C6H5NO3	139.027	100-02-7	3
3-Hydroxy-P-Mentha-1,8-Dien-7-al	Terpenoids	Monoterpenoids	C10H14O2	166.099	182937-26-4	2
Lobocatalen C	Terpenoids	Ditepenoids	C20H30O3	318.219	-	1
Ostruthin	Lignans and Coumarins	Coumarins	C19H22O3	298.157	148-83-4	3
beta-Citronellol	Others	Alcohol compounds	C10H20O	156.151	1117-61-9	3
Inosine	Nucleotides and derivatives	Nucleotides and derivatives	C10H12N4O5	268.081	58-63-9	2
3,4-Dihydroxyphenylpropanoate	Phenolic acids	Phenolic acids	C9H10O4	182.058	1078-61-1	2
2-Aminohexadecane-1,4-diol	Lipids	Sphingolipids	C16H35NO2	273.267	-	2
Adenosine*	Nucleotides and derivatives	Nucleotides and derivatives	C10H13N5O4	267.097	58-61-7	1
2-amino-4-hydroxy-3-((3,4,5-trihydroxytetrahydro-2H-pyran-2-yl)oxy)butanoic acid	Amino acids and derivatives	Amino acids and derivatives	C9H17NO8	267.095	-	3
(3Z,6Z)-3,7-dimethyl-10-(6-methylhept-5-en-2-yl)cyclodeca-3,6-diene-1,2-diol	Others	Others	C20H34O2	306.256	-	3
dec-6-enoic acid	Lipids	Free fatty acids	C10H18O2	170.131	-	3
30-O-I-Butyrylhamaudol	Others	Chromone	C19H22O6	346.142	-	3
N-Glycyl-L-leucine	Amino acids and derivatives	Amino acids and derivatives	C8H16N2O3	188.116	869-19-2	3
1-(hydroxymethyl)-1,4,7-trimethyl-2,5,6,7,7a,7b-hexahydro-1aH-cyclopropa[e]azulen-3-one	Terpenoids	Sesquiterpenoids	C15H22O2	234.162	-	1
Pro-Ile	Amino acids and derivatives	Amino acids and derivatives	C11H20N2O3	228.147	-	3
2-Aminooctadecane-1,16,18,18-tetraol	Lipids	Sphingolipids	C18H39NO4	333.288	-	3
2-Aminohexadecane-1,16,16-triol	Lipids	Sphingolipids	C16H35NO3	289.262	-	3
2',6'-Dimethoxy-4'-hydroxyacetophenone	Others	Ketone compounds	C10H12O4	196.074	13246-14-5	3
5,7,8,3',4',5'-hexamethoxyflavone*	Flavonoids	Flavones	C21H22O8	402.132	-	2
2'-O-Methylisoliquiritigenin	Flavonoids	Chalcones	C16H14O4	270.089	112408-67-0	2
Ethylsalicylate	Phenolic acids	Phenolic acids	C9H10O3	166.063	118-61-6	2
Cathinone	Alkaloids	Alkaloids	C9H11NO	149.084	71031-15-7	3
methyl 2-formyl-6-methoxybenzoate	Phenolic acids	Phenolic acids	C10H10O4	194.058	-	2
6Z,8E,10E,12Z-Octadecatetraenoic acid	Lipids	Free fatty acids	C18H28O2	276.209	145178-65-0	1
Pinosylvin	Others	Stilbene	C14H12O2	212.084	22139-77-1	3
DL-Leucine*	Amino acids and derivatives	Amino acids and derivatives	C6H13NO2	131.095	328-39-2	2
5-Aminolevulinate	Alkaloids	Alkaloids	C5H9NO3	131.058	106-60-5	3
L-Norleucine*	Amino acids and derivatives	Amino acids and derivatives	C6H13NO2	131.095	327-57-1	2
Estrane-3,17-diol	Steroids	Steroid	C18H30O2	278.225	517-01-1	3
Cyclo(D-Val-L-Pro)	Amino acids and derivatives	Amino acids and derivatives	C10H16N2O2	196.121	27483-18-7	2
dihydro-4-hydroxy-5-hydroxymethyl-2(3H)-furanone	Others	Others	C5H8O4	132.042	-	3
D-Allo-Isoleucine*	Amino acids and derivatives	Amino acids and derivatives	C6H13NO2	131.095	1509-35-9	2
L-Isoleucine*	Amino acids and derivatives	Amino acids and derivatives	C6H13NO2	131.095	73-32-5	2
Boldenone	Steroids	Steroid	C19H26O2	286.193	846-48-0	2
12-Hydroxy-1(10)-Aromadendren-9-one	Terpenoids	Sesquiterpenoids	C15H22O2	234.162	-	2
Spathulenol	Terpenoids	Sesquiterpenoids	C15H24O	220.183	6750-60-3	3
(1E,5S)-6-hydroxy-5-propylhex-1-en-1-yl acetate	Others	Others	C11H20O3	200.141	-	3
2-(8,8a-dimethyl-4-oxo-1,2,3,4,6,7,8,8a-octahydronaphthalen-2-yl)prop-2-enal	Terpenoids	Sesquiterpenoids	C15H20O2	232.146	-	2
(1S,9R)-tricyclo[7.3.1.02,7]tridec-2(7)-en-13-one	Others	Others	C13H18O	190.136	-	3
peganoneⅠ	Quinones	Anthraquinone	C16H12O5	284.068	-	3
(8R,8aS)-8,8a-dimethyl-1,3,4,6,7,8-hexahydronaphthalen-2-one	Others	Ketone compounds	C12H18O	178.136	-	2
6,7-Dimethoxy-4-methylcoumarin	Lignans and Coumarins	Coumarins	C12H12O4	220.074	4281-40-7	3
2-[(2β,4αβ,8β,8αβ)-decahydro-4α-hydroxy-8,8α-dimethylnaphthalen-2-yl]prop-2-enal	Terpenoids	Sesquiterpenoids	C15H24O2	236.178	-	3
3'-Hydroxy-3,4,5-trimethoxybibenzyl	Others	Stilbene	C17H20O4	288.136	-	3
Hexan-2-yl phosphate*	Others	Alcohol compounds	C6H15O4P	182.07	-	1
Monohexyl dihydrogen phosphate*	Others	Others	C6H15O4P	182.071	730583	1
hexyl dihydrogen phosphate*	Others	Others	C6H15O4P	182.071	3900-04-7	1
2-Hexylphosphoric Acid*	Others	Others	C6H15O4P	182.071	-	1
2,8-dimethyl-5-(propan-2-yl)tricyclo[4.4.0.02,7]dec-8-en-4-one*	Terpenoids	Sesquiterpenoids	C15H22O	218.167	-	1
Canthin-6-one N-oxide	Alkaloids	Plumerane	C14H8N2O2	236.059	60755-87-5	3
Yucalexin B7	Terpenoids	Ditepenoids	C20H28O2	300.209	64657-12-1	2
(1S,5R,7S,8aS)-1-methyl-4-methylidene-7-prop-1-en-2-yl-2,5,6,7,8,8a-hexahydro-1H-azulen-5-ol*	Terpenoids	Sesquiterpenoids	C15H22O	218.167	-	1
12-methyltetracyclo[8.3.1.02,5.07,12]tetradec-8-en-1-ol	Terpenoids	Sesquiterpenoids	C15H22O	218.167	-	2
p-Methoxycinnamaldehyde	Others	Aldehyde compounds	C10H10O2	162.068	1963-36-6	2
5-(carbamoyloxy)-2-oxopentyl L-leucinate	Amino acids and derivatives	Amino acids and derivatives	C12H22N2O5	274.153	-	3
3α-Hydroxy-9α,13α-epidioxy-18(4→3)-abeo-abieta-4(19),8(14)-diene	Terpenoids	Ditepenoids	C20H30O3	318.219	-	3
Methyl-[8]-Shogaol	Phenolic acids	Phenolic acids	C20H30O3	318.219	863780-79-4	3
Anthraquinone	Quinones	Anthraquinone	C14H8O2	208.052	84-65-1	3
Caffeic aldehyde	Others	Aldehyde compounds	C9H8O3	164.047	141632-15-7	3
Myosmine	Alkaloids	Pyridine alkaloids	C9H10N2	146.084	532-12-7	2
2,6,6-Trimethyl-5β-isopropenyl-2-cyclohexene-1-one	Terpenoids	Monoterpenoids	C12H18O	178.136	179259-37-1	2
2-methyl-5-propan-2-ylcyclohexa-2,4-dien-1-one	Terpenoids	Monoterpenoids	C10H14O	150.105	119439-22-4	2
(3ar,5ar,7s,9as,9br)-3a-hydroxy-7,9b-dimethyl-3h,5ah,6h,7h,8h,9h,9ah-naphtho[1,2-c]furan-1-one	Organic acids	Organic acids	C14H20O3	236.141	-	3
Methyl 3-aminopropanoate	Amino acids and derivatives	Amino acids and derivatives	C4H9NO2	103.063	4138-35-6	3
3-Phenyl-N-(2-phenylethenyl)prop-2-enamide	Alkaloids	Phenolamine	C17H15NO	249.115	-	3
7-phenylhept-2-en-1-ol	Others	Alcohol compounds	C13H18O	190.136	-	2
L-Homocysteine	Amino acids and derivatives	Amino acids and derivatives	C4H9NO2S	135.035	6027-13-0	3
Indanone	Others	Ketone compounds	C9H8O	132.058	83-33-0	2
Carbanilide	Alkaloids	Alkaloids	C13H12N2O	212.095	102-07-8	3
Gersemiol B	Terpenoids	Ditepenoids	C20H34O	290.261	-	2
Dehydrololiolide	Terpenoids	Monoterpenoids	C11H14O3	194.094	19355-58-9	3
10-(hydroxymethyl)-6,12a-dimethyl-3-prop-1-en-2-yl-2,3,3a,4,7,8,11,12-octahydro-1H-cyclopenta[11]annulen-11-ol	Terpenoids	Ditepenoids	C20H32O2	304.24	-	2
(1S,4R,5S)-4-[(Z,2S)-7-hydroxy-6-methylhept-5-en-2-yl]-1,8-dimethylspiro[4.5]dec-7-en-9-one	Others	Others	C20H32O2	304.24	-	3
Lidocaine	Alkaloids	Alkaloids	C14H22N2O	234.173	137-58-6	2
2-aminotetradecane-1,3,4-triol	Lipids	Sphingolipids	C14H31NO3	261.23	-	1
L-Asparagine	Amino acids and derivatives	Amino acids and derivatives	C4H8N2O3	132.054	70-47-3	3
{2,2,9-trimethyl-12-oxatricyclo[7.2.1.01,4]dodeca-5,7-dien-5-yl}methyl acetate	Others	Others	C17H24O3	276.173	-	3
alpha-Amylcinnamaldehyde	Others	Aldehyde compounds	C14H18O	202.136	122-40-7	3
8,10,13(15),18-Lobatetraene-16,17-diol	Terpenoids	Ditepenoids	C20H32O2	304.24	-	2
Tetraethyleneglycol	Others	Alcohol compounds	C8H18O5	194.115	112-60-7	1
Myricatomentogenin	Others	Others	C20H22O5	342.147	-	3
3,3'-Oxydipropyl dibenzoate	Phenolic acids	Phenolic acids	C20H22O5	342.147	94-51-9	1
L-Tyrosine methyl ester	Amino acids and derivatives	Amino acids and derivatives	C10H13NO3	195.089	1080-06-4	3
Menadiol Diacetate	Others	Vitamin	C15H14O4	258.089	573-20-6	3
Lansiumamide A	Alkaloids	Phenolamine	C17H15NO	249.115	-	3
2,3-dimethyl-5-(2-methylbutyl)pyrazine	Others	Others	C11H18N2	178.147	-	2
5-oxooxolane-2-carboxamide	Others	Others	C5H7NO3	129.043	-	2
5-Oxo-D-proline	Amino acids and derivatives	Amino acids and derivatives	C5H7NO3	129.043	4042-36-8	1
Stachydrine Ethyl Ester	Alkaloids	Pyrrole alkaloids	C9H18NO2+	172.134	-	3
L-Pipecolate	Alkaloids	Piperidine alkaloids	C6H11NO2	129.079	1723-00-8	3
(2R)-5-oxooxolane-2-carboxamide	Alkaloids	Alkaloids	C5H7NO3	129.043	166765-04-4	1
Suberosin	Lignans and Coumarins	Coumarins	C15H16O3	244.11	581-31-7	3
LysoPC 16:0	Lipids	LPC	C24H50NO7P	495.332	17364-16-8	1
Glu-Arg	Amino acids and derivatives	Amino acids and derivatives	C11H21N5O5	303.154	7219-59-2	3
9,11,13,15-Octadecatetraenal	Others	Aldehyde compounds	C18H28O	260.214	148408-16-6	3
6-Hydroxy-2-[2-(3'-methoxy-4'-hydroxyphenylethyl)]chromone	Others	Chromone	C18H16O5	312.1	-	3
N,N-Diethyl-m-toluamide	Alkaloids	Alkaloids	C12H17NO	191.131	134-62-3	1
15-Nor-14-oxolabda-8(17),12E-diene-18-oic acid	Terpenoids	Ditepenoids	C19H28O3	304.203	-	3
Isosteviol	Terpenoids	Ditepenoids	C20H30O3	318.219	27975-19-5	1
Nornicotine	Alkaloids	Pyridine alkaloids	C9H12N2	148.1	494-97-3	3
N-(2-Hydroxy-4-methoxyphenyl)acetamide	Alkaloids	Alkaloids	C9H11NO3	181.074	58469-06-0	3
D-Glucosamine	Others	Saccharides	C6H13NO5	179.079	3416-24-8	3
(1s,4as,10ar)-7-isopropyl-1,4a-dimethyl-2-oxo-4,9,10,10a-tetrahydro-3h-phenanthrene-1-carboxylic acid*	Terpenoids	Ditepenoids	C20H26O3	314.188	-	1
7-Oxodehydroabietic acid*	Terpenoids	Ditepenoids	C20H26O3	314.188	18684-55-4	1
phyllanflexoid A*	Terpenoids	Ditepenoids	C20H26O3	314.188	-	1
2-Mercaptobenzothiazole	Alkaloids	Alkaloids	C7H5NS2	166.986	149-30-4	1
Isoacetovanillone	Others	Ketone compounds	C9H10O3	166.063	6100-74-9	3
Cyclo(L-Phe-L-Pro)*	Amino acids and derivatives	Amino acids and derivatives	C14H16N2O2	244.121	3705-26-8	1
Cyclo(D-Phe-L-Pro)*	Amino acids and derivatives	Amino acids and derivatives	C14H16N2O2	244.121	26488-24-4	1
2-[(1S,4R)-3,3-dimethyl-2-bicyclo[2.2.1]heptanylidene]acetic acid*	Others	Others	C11H16O2	180.115	-	2
5,6,7,7a-tetrahydro-4,4,7a-trimethyl-2(4H)-benzofuranone*	Others	Others	C11H16O2	180.115	15356-74-8	2
5-hydroxy-4a-methyl-4,4a,5,6,7,8-hexahydronaphthalen-2(3h)-one	Terpenoids	Monoterpenoids	C11H16O2	180.115	4242-00-6	1
3-(4-Methylcyclohex-3-En-1-Yl)But-3-Enoic Acid*	Terpenoids	Monoterpenoids	C11H16O2	180.115	-	1
6-(hydroxymethyl)-2,10,14-trimethylhexadeca-2,6,10,14-tetraene-1,16-diol	Terpenoids	Ditepenoids	C20H34O3	322.251	-	3
γ-L-Glutamyl-S-allyl-L-cysteine	Amino acids and derivatives	Amino acids and derivatives	C11H18N2O5S	290.094	-	3
Gerberin*	Others	Lactones	C12H18O8	290.1	125445-59-2	2
Furaneol 4-glucoside*	Others	Others	C12H18O8	290.1	121063-56-7	2
methyl (2z,4e)-5-(3,4-dihydroxyphenyl)-3-hydroxypenta-2,4-dienoate	Organic acids	Organic acids	C12H12O5	236.069	-	3
15(R)-Hydroxylinoleic Acid	Lipids	Free fatty acids	C18H32O3	296.235	177931-23-6	2
Isololiolide	Terpenoids	Terpene	C11H16O3	196.11	38274-00-9	2
2,7-Dihydroxy-1,4-benzoxazin-3(4H)-one (DHBOA)	Alkaloids	Alkaloids	C8H7NO4	181.037	69804-59-7	3
Dehydrocostus lactone	Terpenoids	Sesquiterpenoids	C15H18O2	230.131	477-43-0	3
Ala-Glu-Leu	Amino acids and derivatives	Amino acids and derivatives	C14H25N3O6	331.174	-	2
Ligustilide	Others	Lactones	C12H14O2	190.099	4431-01-0	1
Virgatic acid	Terpenoids	Triterpene	C30H46O4	470.34	14356-51-5	3
Aurantiamide acetate	Alkaloids	Alkaloids	C27H28N2O4	444.205	56121-42-7	3
Spermine	Alkaloids	Alkaloids	C10H26N4	202.216	71-44-3	3
Semivioxanthin	Phenolic acids	Phenolic acids	C15H14O5	274.084	70477-26-8	3
10-nitro-9E-octadecenoic acid	Lipids	Free fatty acids	C18H33NO4	327.241	-	3
4-{2-[(1e)-but-1-en-1-yl]-4-methylphenyl}butanoic acid	Others	Others	C15H20O2	232.146	-	2
Costunolide*	Terpenoids	Sesquiterpenoids	C15H20O2	232.146	553-21-9	1
2-Methoxy-4-methylphenol	Others	Others	C8H10O2	138.068	93-51-6	3
Viscidic Acid A	Terpenoids	Ditepenoids	C20H32O3	320.235	-	2
LysoPE 18:2	Lipids	LPE	C23H44NO7P	477.286	-	3
2,6-Dimethoxypydroquinone-1-O-glucoside	Flavonoids	Other Flavonoids	C14H20O9	332.111	-	3
2,6-Dimethoxy-4-hydroxyphenol-1-O-ß-D-glucopyranoside	Others	Others	C14H20O9	332.111	-	3
Rutaretin	Lignans and Coumarins	Coumarins	C14H14O5	262.084	13895-92-6	3
(hexahydro-1H-pyrrolizin-1-yl)methyl-2-(acetoxymethyl)-2-hydroxy-3-methylpentanoate	Amino acids and derivatives	Amino acids and derivatives	C17H29NO5	327.205	-	2
Regiolone	Others	Ketone compounds	C10H10O3	178.063	137494-04-3	2
Methyl L-pyroglutamate	Amino acids and derivatives	Amino acids and derivatives	C6H9NO3	143.058	4931-66-2	3
methyl piperidine-2-carboxylate	Alkaloids	Alkaloids	C7H13NO2	143.095	41994-45-0	2
4',5-Dihydroxyflavone	Flavonoids	Flavones	C15H10O4	254.058	6665-67-4	3
N-Feruloylmethylagmatine	Alkaloids	Phenolamine	C16H24N4O3	320.185	-	3
Pinostrobin	Flavonoids	Flavanones	C16H14O4	270.089	480-37-5	3
Angustanoic acid E	Terpenoids	Ditepenoids	C20H26O2	298.193	-	2
2-amino-5-methylhexanoicacid	Alkaloids	Alkaloids	C7H15NO2	145.11	3558-32-5	2
14-Amino-15-hydroxy-11-methylpentadecanoic acid	Lipids	Sphingolipids	C16H33NO3	287.246	-	1
5-(2-Hydroxyethyl)-4-methylthiazole	Others	Others	C6H9NOS	143.041	137-00-8	2
1-(4-Hydroxy-3-methoxyphenyl)-7-phenylhept-4-en-3-one	Others	Ketone compounds	C20H22O3	310.157	-	3
13-Oxo-8(14)-Podocarpen-18-Oic Acid	Terpenoids	Ditepenoids	C17H24O3	276.173	63976-69-2	2
4-(5-(3,4-dimethoxyphenyl)-3,4-dimethyltetrahydrofuran-2-yl)benzene-1,2-diol	Lignans and Coumarins	Lignans	C20H24O5	344.162	-	2
Homobutein	Flavonoids	Chalcones	C16H14O5	286.084	34000-39-0	2
Scutellarein	Flavonoids	Flavones	C15H10O6	286.048	529-53-3	3
Asarylaldehyde; 2,4,5-Trimethoxybenzaldehyde	Phenolic acids	Phenolic acids	C10H12O4	196.074	4460-86-0	3
2-Aminooctadecane-1,5,17-triol	Lipids	Sphingolipids	C18H39NO3	317.293	-	2
[(2E)-4-acetyloxy-3,7-dimethylocta-2,6-dienyl] acetate	Terpenoids	Monoterpenoids	C14H22O4	254.152	149250-50-0	3
Pyroglutamylvaline	Amino acids and derivatives	Amino acids and derivatives	C10H16N2O4	228.111	21282-10-0	1
Cyclo(Ser-Pro)	Amino acids and derivatives	Amino acids and derivatives	C8H12N2O3	184.085	1355217-25-2	3
Piperidine	Alkaloids	Piperidine alkaloids	C5H11N	85.0891	110-89-4	3
(1r,3s,4s,5r)-5-[(1e,3e,5e)-hepta-1,3,5-trien-1-yl]-4-(hydroxymethyl)cyclohexane-1,3-diol	Others	Others	C14H22O3	238.157	-	3
Phe Ile	Amino acids and derivatives	Amino acids and derivatives	C15H22N2O3	278.163	-	3
Pro-Glu-Ile	Amino acids and derivatives	Amino acids and derivatives	C16H27N3O6	357.19	-	3
Xanthone	Flavonoids	Other Flavonoids	C13H8O2	196.052	90-47-1	3
L-Lysine	Amino acids and derivatives	Amino acids and derivatives	C6H14N2O2	146.106	56-87-1	3
Dihydroferuloylputrescine	Alkaloids	Phenolamine	C14H22N2O3	266.163	-	3
Cyclo(Val-Ala)	Amino acids and derivatives	Amino acids and derivatives	C8H14N2O2	170.106	15136-26-2	3
1-Heptylamine	Alkaloids	Alkaloids	C7H17N	115.136	111-68-2	2
3-(Pyrazol-1-yl)-L-alanine	Amino acids and derivatives	Amino acids and derivatives	C6H9N3O2	155.07	2734-48-7	3
Retronecine	Alkaloids	Pyrrole alkaloids	C8H13NO2	155.095	480-85-3	2
N,N-Dimethylaniline	Alkaloids	Alkaloids	C8H11N	121.089	121-69-7	3
LysoPC 18:1	Lipids	LPC	C26H52NO7P	521.348	-	2
LysoPC 18:3	Lipids	LPC	C26H48NO7P	517.317	-	3
Aegeline	Alkaloids	Phenolamine	C18H19NO3	297.137	456-12-2	3
4-Acetamidobutanoate	Organic acids	Organic acids	C6H11NO3	145.074	3025-96-5	3
3,4,8-trihydroxy-2-(2-hydroxypropan-2-yl)-7-methoxy-6-(3-methylbut-2-en-1-yl)-2h,3h-furo[3,2-b]xanthen-5-one	Flavonoids	Other Flavonoids	C24H26O8	442.163	-	3
Moscatilin (4,4'-Dihydroxy-3,3',5-Trimethoxybibenzyl)	Others	Stilbene	C17H20O5	304.131	108853-14-1	2
2',4'-Dimethylacetophenone	Others	Ketone compounds	C10H12O	148.089	89-74-7	2
Dimethyl[1,1'-biphenyl]-4,4'-dicarboxylate	Others	Others	C16H14O4	270.089	792-74-5	2
(2-phenylacetyl)-L-histidine	Amino acids and derivatives	Amino acids and derivatives	C14H15N3O3	273.111	-	3
Clauszoline M	Alkaloids	Plumerane	C13H9NO3	227.058	187110-72-1	3
Artemisinic aldehyde	Alkaloids	Alkaloids	C15H22O	218.167	-	2
7-Methoxy-6-methyldihydrocoumarin	Lignans and Coumarins	Coumarins	C11H12O3	192.078	-	2
(2E,4E)-9-hydroxy-N-(2-methylpropyl)nona-2,4-dienamide	Others	Others	C13H23NO2	225.173	-	2
(1R,3aS,6aS)-3a-hydroxy-1,4-dimethyl-1,3,6,6a-tetrahydropentalen-2-one	Others	Others	C10H14O2	166.099	-	3
Isosclerone;(4S)-4,8-Dihydroxy-3,4-Dihydronaphthalene-1(2H)-One	Quinones	Quinones	C10H10O3	178.063	54712-38-8	2
Quercetin-3-O-xylosyl(1→2)arabinoside	Flavonoids	Flavonols	C25H26O15	566.127	-	3
(3-carboxypropanoyl)-L-leucine	Amino acids and derivatives	Amino acids and derivatives	C10H17NO5	231.111	-	3
3-{[(2E)-3-(3,4-dihydroxyphenyl)prop-2-enoyl]oxy}-2-hydroxy-4-methoxy-4-oxobutanoic acid	Others	Others	C14H14O9	326.064	-	3
N-Feruloylserotonin*	Alkaloids	Plumerane	C20H20N2O4	352.142	68573-23-9	3
cis-Moschamine*	Alkaloids	Phenolamine	C20H20N2O4	352.142	193224-24-7	3
4,4'-Dihydroxy-2-methoxychalcone; Echinatin	Flavonoids	Chalcones	C16H14O4	270.089	34221-41-5	3
Oxyanin A	Flavonoids	Flavonols	C18H16O8	360.084	549-17-7	3
2,6,6-trimethyl-4-oxo-2-cyclohexen-1-carbaldehyde	Others	Others	C10H14O2	166.099	-	2
C16 phytosphingosine	Lipids	Sphingolipids	C16H35NO3	289.262	-	2
Hexylamine	Alkaloids	Alkaloids	C6H15N	101.12	111-26-2	3
β-Carboline-1-propanoic acid	Alkaloids	Plumerane	C14H12N2O2	240.09	89915-39-9	3
6'-Hydroxy-3,4,2',3',4',5'-Hexamethoxychalcone	Flavonoids	Chalcones	C21H24O8	404.147	-	3
N'-methyl-N',2-diphenylacetohydrazide	Others	Others	C15H16N2O	240.126	-	3
Isovitexin-2''-O-xyloside	Flavonoids	Flavones	C26H28O14	564.148	-	3
4-Methoxycinnamic acid	Phenolic acids	Phenolic acids	C10H10O3	178.063	830-09-1	2
3,4,4α,5,6,7,8,8α-octahydro-7-[1-(hydroxymethyl)ethenyl]-4α-methylnaphthalene-1-carboxaldehyde	Terpenoids	Sesquiterpenoids	C15H22O2	234.162	-	2
1',2'-dimethylspiro[cyclopentane-1,9'-tricyclo[4.4.0.02,8]decane]-10'-ol	Terpenoids	Sesquiterpenoids	C16H26O	234.198	-	2
(E)-undec-2-enoic acid	Others	Others	C11H20O2	184.146	-	3
7-oxo-11-Dodecenoic acid	Lipids	Free fatty acids	C12H20O3	212.141	54921-60-7	3
Gentiolactone	Terpenoids	Monoterpenoids	C10H12O5	212.069	-	3
1,2-dimethylquinolin-4(1H)-one	Alkaloids	Quinoline alkaloids	C11H11NO	173.084	6760-40-3	3
Neoligustilide	Others	Lactones	C12H14O2	190.099	-	2
7-Oxo-pimara-5,8,11,15-Tetraen-19-ol*	Terpenoids	Ditepenoids	C20H26O2	298.193	-	3
Sakuranetin	Flavonoids	Flavanones	C16H14O5	286.084	2957-21-3	2
3,4-Methylenedioxycinnamaldehyde	Others	Aldehyde compounds	C10H8O3	176.047	58095-77-5	1
L-Valyl-L-Phenylalanine	Amino acids and derivatives	Amino acids and derivatives	C14H20N2O3	264.147	3918-92-1	3
Helicascolide B	Terpenoids	Monoterpenoids	C12H20O3	212.141	-	2
4-(2-butenyl)phenol	Others	Others	C10H12O	148.089	-	3
9-Arabinosyladenine*	Nucleotides and derivatives	Nucleotides and derivatives	C10H13N5O4	267.097	-	1
N-(3-hydroxy-4-methoxyphenethyl)-4-hydroxybutanamide	Alkaloids	Alkaloids	C14H21NO4	267.147	-	3
9-Alpha-Ribofuranosyladenine*	Nucleotides and derivatives	Nucleotides and derivatives	C10H13N5O4	267.097	-	1
Batatasin IV	Others	Stilbene	C15H16O3	244.11	60347-67-3	3
Sinapoyl aldehyde	Others	Aldehyde compounds	C11H12O4	208.074	4206-58-0	2
3-Methylsubericacid	Lipids	Free fatty acids	C9H16O4	188.105	34284-35-0	2
Cinnamamide	Alkaloids	Alkaloids	C9H9NO	147.068	22031-64-7	3
Matairesinol	Lignans and Coumarins	Lignans	C20H22O6	358.142	580-72-3	3
O-Phospho-L-homoserine	Organic acids	Organic acids	C4H10NO6P	199.025	4210-66-6	1
5-hydroxymaltol	Others	Ketone compounds	C6H6O4	142.027	1073-96-7	2
11-hydroxy-3-oxo-4(5),6(7)-diene-eudesman-12-ol	Terpenoids	Sesquiterpenoids	C15H22O2	234.162	-	3
5'-Methylthioadenosine	Nucleotides and derivatives	Nucleotides and derivatives	C11H15N5O3S	297.09	2457-80-9	3
6-Acetamidohexanoic acid	Organic acids	Organic acids	C8H15NO3	173.105	57-08-9	3
Veratraldehyde	Phenolic acids	Phenolic acids	C9H10O3	166.063	120-14-9	3
Thymine	Nucleotides and derivatives	Nucleotides and derivatives	C5H6N2O2	126.043	65-71-4	3
L-Homonorleucine	Amino acids and derivatives	Amino acids and derivatives	C7H15NO2	145.11	44902-02-5	3
5-(5-methylhex-4-en-1-ylidene)cyclohex-2-en-1-one	Terpenoids	Monoterpenoids	C13H18O	190.136	-	1
(2E,4E,6E)-dodeca-2,4,6-trienoic acid	Lipids	Free fatty acids	C12H18O2	194.131	-	2
L-Formylkynurenine	Amino acids and derivatives	Amino acids and derivatives	C11H12N2O4	236.08	1022-31-7	3
Dehydrodicatechin A	Flavonoids	Flavanols	C30H24O12	576.127	36048-23-4	3
Helecin	Phenolic acids	Phenolic acids	C13H16O7	284.09	618-65-5	3
(4aS,6R,8aR)-8a-methyl-4-methylidene-6-(prop-1-en-2-yl)-decahydronaphthalen-1-one*	Terpenoids	Sesquiterpenoids	C15H22O	218.167	-	1
anthraquinone-2-aldehyde	Quinones	Anthraquinone	C15H8O3	236.047	6363-86-6	3
7-hydroxy-1,4a-dimethyl-7-(prop-1-en-2-yl)-4,4a,5,6,7,8-hexahydronaphthalen-2(3H)-one	Terpenoids	Sesquiterpenoids	C15H22O2	234.162	-	2
Pyridoxine	Others	Vitamin	C8H11NO3	169.074	65-23-6	3
3-(2,6-dimethyl-1,2,6,7,8,8a-hexahydronaphthalen-1-yl)propanoic acid	Organic acids	Organic acids	C15H22O2	234.162	-	3
(3R),(6R)-6-hydroxy-de-O-methyllasiodiplodin*	Others	Lactones	C16H22O5	294.147	-	2
cis-3-Hexenyl benzoate	Phenolic acids	Phenolic acids	C13H16O2	204.115	25152-85-6	2
5-(hex-1-en-1-yl)oxolan-2-one	Terpenoids	Monoterpenoids	C10H16O2	168.115	-	2
Methyl-6-Paradol	Phenolic acids	Phenolic acids	C18H28O3	292.204	-	3
Lumichrome	Alkaloids	Alkaloids	C12H10N4O2	242.08	1086-80-2	3
11a-methyl-hexadecahydro-1H-cyclopenta[a]phenanthrene-2,7,10-triol	Others	Others	C18H30O3	294.219	-	3
7-Hydroxy-8-(Hydroxymethyl)-4b,8,10a-Trimethyl-2,3,4,4a,5,6,7,8A,9,10-Decahydrophenanthren-1-one	Terpenoids	Ditepenoids	C18H30O3	294.219	-	1
5-Hydroxy-7-methoxychromone	Others	Chromone	C10H8O4	192.041	-	2
(e,2e)-n-[(1e)-2-(4-methoxyphenyl)ethenyl]-3-phenylprop-2-enimidic acid	Others	Others	C18H17NO2	279.126	-	3
Anabasine	Alkaloids	Pyridine alkaloids	C10H14N2	162.116	13078-04-1	2
2,4-Dihydroxypteridine	Nucleotides and derivatives	Nucleotides and derivatives	C6H4N4O2	164.033	487-21-8	3
Phenethylamine	Alkaloids	Benzylphenylethylamine alkaloids	C8H11N	121.089	156-28-5	3
Pantothenol	Others	Vitamin	C9H19NO4	205.131	16485-10-2	1
2-(Dimethylamino)guanosine*	Nucleotides and derivatives	Nucleotides and derivatives	C12H17N5O5	311.123	2140-67-2	3
2-[4-(9-Hydroxy-1,8-dimethylspiro[4.5]dec-7-en-4-yl)pentylidene]propane-1,3-diol	Others	Others	C20H34O3	322.251	-	3
Koshikalide	Others	Others	C17H26O4	294.183	-	2
9-Oxooctadeca-10,12-Dienoic Acid	Lipids	Free fatty acids	C18H30O3	294.219	-	1
Maculosin	Amino acids and derivatives	Amino acids and derivatives	C14H16N2O3	260.116	19786-36-8	3
3-(propan-2-yl)-octahydropyrrolo[1,2-a]pyrimidine-2,4-dione	Others	Others	C10H16N2O2	196.121	-	2
1-Methyl-1,2,3,4-tetrahydro-β-carboline-3-carboxylic acid*	Alkaloids	Alkaloids	C13H14N2O2	230.106	-	1
(1,3)-1-Methyl-1,2,3,4-tetrahydro-β-carboline-3-carboxylic acid*	Alkaloids	Plumerane	C13H14N2O2	230.106	-	1
Acetyleugenol	Phenolic acids	Phenolic acids	C12H14O3	206.094	93-28-7	3
Methyl cinnamate	Phenolic acids	Phenolic acids	C10H10O2	162.068	103-26-4	3
2,5-O-Di-CinnamylSorbitol	Phenolic acids	Phenolic acids	C24H30O6	414.204	-	1
3-Hydrocinnamyl-6-CinnamylGlucose	Others	Alcohol compounds	C24H30O6	414.204	-	1
Tangeretin*	Flavonoids	Flavones	C20H20O7	372.121	481-53-8	2
Senkyunolide*	Others	Lactones	C12H16O2	192.115	63038-10-8	2
3',4',5',5,7-Pentamethoxyflavone*	Flavonoids	Flavones	C20H20O7	372.121	53350-26-8	2
1-Hydroxy-5-methoxy-2-methylanthracene-9,10-dione	Quinones	Anthraquinone	C16H12O4	268.074	64809-72-9	3
Phloroglucinol	Others	Others	C6H6O3	126.032	108-73-6	2
Ethyl Vanillate	Phenolic acids	Phenolic acids	C10H12O4	196.074	617-05-0	3
CDP-choline	Nucleotides and derivatives	Nucleotides and derivatives	C14H26N4O11P2	488.107	987-78-0	3
Elemicin	Others	Others	C12H16O3	208.11	487-11-6	3
Isocytosine	Nucleotides and derivatives	Nucleotides and derivatives	C4H5N3O	111.043	108-53-2	3
Homomethionine	Amino acids and derivatives	Amino acids and derivatives	C6H13NO2S	163.067	25148-30-5	3
4-Ethyl-L-glutamic acid	Amino acids and derivatives	Amino acids and derivatives	C7H13NO4	175.084	20913-68-2	2
Marmesin	Lignans and Coumarins	Coumarins	C14H14O4	246.089	13849-08-6	3
N-Ethylglycine*	Amino acids and derivatives	Amino acids and derivatives	C4H9NO2	103.063	627-01-0	3
N,N-Dimethylglycine*	Amino acids and derivatives	Amino acids and derivatives	C4H9NO2	103.063	1118-68-9	3
2-Amino-2-methylpropanoate	Organic acids	Organic acids	C4H9NO2	103.063	62-57-7	3
N-Acetyl-L-hydroxyproline	Amino acids and derivatives	Amino acids and derivatives	C7H11NO4	173.069	33996-33-7	3
N5-(1-Iminoethyl)-L-ornithine	Amino acids and derivatives	Amino acids and derivatives	C7H15N3O2	173.116	36889-13-1	2
L-Arginine	Amino acids and derivatives	Amino acids and derivatives	C6H14N4O2	174.112	74-79-3	3
N(6),N(6)-Dimethyl-L-lysine	Amino acids and derivatives	Amino acids and derivatives	C8H18N2O2	174.137	2259-86-1	3
Fluoren-9-one	Others	Ketone compounds	C13H8O	180.058	486-25-9	3
2-Aminotetradecane-1,11,13-triol	Lipids	Sphingolipids	C14H31NO3	261.23	-	2
4(3H)-Quinazolinone	Alkaloids	Alkaloids	C8H6N2O	146.048	491-36-1	3
(-)-Epicatechin	Flavonoids	Flavanols	C15H14O6	290.079	490-46-0	3
Corey Lactone Diol	Others	Lactones	C8H12O4	172.074	32233-40-2	3
4-methoxybenzamide	Alkaloids	Alkaloids	C8H9NO2	151.063	3424-93-9	3
Pro-Val-Val	Amino acids and derivatives	Amino acids and derivatives	C15H27N3O4	313.2	-	3
8-Azaguanine	Nucleotides and derivatives	Nucleotides and derivatives	C4H4N6O	152.045	134-58-7	3
Guanine	Nucleotides and derivatives	Nucleotides and derivatives	C5H5N5O	151.049	73-40-5	3
Feruloylhistamine	Alkaloids	Phenolamine	C15H17N3O3	287.127	94848-18-7	3
N-methylphenylalanine	Amino acids and derivatives	Amino acids and derivatives	C10H13NO2	179.095	-	3
6-Deoxy-6-sulfo-D-glucono-1,5-lactone	Others	Lactones	C6H10O8S	242.01	-	1
Isoschaftoside	Flavonoids	Flavones	C26H28O14	564.148	52012-29-0	3
Cyclo(Ala-Gly)	Amino acids and derivatives	Amino acids and derivatives	C5H8N2O2	128.059	4526-77-6	3
N-(nonanoyl)nornicotine	Alkaloids	Pyridine alkaloids	C18H26N2O3	318.194	-	3
Diosmetin 7-O-rutinoside	Flavonoids	Flavones	C28H32O15	608.174	520-27-4	3
3-Hydroxybenzaldehyde	Others	Aldehyde compounds	C7H6O2	122.037	100-83-4	2
Helicide	Phenolic acids	Phenolic acids	C13H16O7	284.09	80154-34-3	3
2-Phenylethy-1-O-β-D-glucoside	Others	Alcohol compounds	C14H20O6	284.126	18997-54-1	3
Apigenin-7-O-(6''-p-Coumaryl)glucoside	Flavonoids	Flavones	C30H26O12	578.142	-	3
Apigenin 7-O-neohesperidoside*	Flavonoids	Flavones	C27H30O14	578.164	17306-46-6	3
Genistein 7-O-rutinoside*	Flavonoids	Isoflavones	C27H30O14	578.164	-	3
His-Asn-Glu	Amino acids and derivatives	Amino acids and derivatives	C15H22N6O7	398.155	-	3
Pyr-phe-OH*	Amino acids and derivatives	Amino acids and derivatives	C14H16N2O4	276.111	21282-12-2	1
tetrahydrochromone M	Others	Chromone	C20H22O5	342.147	-	3
Undecaethylene glycol	Others	Others	C22H46O12	502.299	-	1
Pro-Val-Leu	Amino acids and derivatives	Amino acids and derivatives	C16H29N3O4	327.216	-	3
Nicotine	Alkaloids	Pyridine alkaloids	C10H14N2	162.116	54-11-5	2
Aspernigrin A	Alkaloids	Pyridine alkaloids	C13H12N2O2	228.09	773855-60-0	3
L-Glutamate	Amino acids and derivatives	Amino acids and derivatives	C5H9NO4	147.053	56-86-0	3
Fagomine	Alkaloids	Piperidine alkaloids	C6H13NO3	147.089	53185-12-9	2
4-Guanidinobutanoate	Organic acids	Organic acids	C5H11N3O2	145.085	463-00-3	3
N-Hydroxypipecolic acid	Alkaloids	Piperidine alkaloids	C6H11NO3	145.074	115819-92-6	3
Nuciferine	Alkaloids	Aporphine alkaloids	C19H21NO2	295.157	475-83-2	2
Lignans Machilin F*	Lignans and Coumarins	Lignans	C20H22O5	342.147	-	3
Isoshonanin*	Lignans and Coumarins	Lignans	C20H22O5	342.147	-	3
Indican	Alkaloids	Plumerane	C14H17NO6	295.106	487-60-5	3
Ile-Gln-Lys	Amino acids and derivatives	Amino acids and derivatives	C17H33N5O5	387.248	-	3
N5-Ethyl-L-glutamine	Amino acids and derivatives	Amino acids and derivatives	C7H14N2O3	174.1	3081-61-6	3
(S)-4-amino-2-hydroxybutanoic acid	Others	Others	C4H9NO3	119.058	-	2
DL-Threonine	Amino acids and derivatives	Amino acids and derivatives	C4H9NO3	119.058	80-68-2	3
6-Hydroxynicotinate	Alkaloids	Pyridine alkaloids	C6H5NO3	139.027	5006-66-6	3
2,6-Dimethylpyridine	Alkaloids	Pyridine alkaloids	C7H9N	107.073	108-48-5	3
4-Hydroxyaniline*	Alkaloids	Phenolamine	C6H7NO	109.053	123-30-8	2
2-Aminophenol*	Alkaloids	Alkaloids	C6H7NO	109.053	95-55-6	2
Adenine	Nucleotides and derivatives	Nucleotides and derivatives	C5H5N5	135.054	73-24-5	3
Zarzissine	Alkaloids	Alkaloids	C5H5N5	135.054	160568-14-9	2
D-Threose	Others	Saccharides	C4H8O4	120.042	95-43-2	3
alpha-Cyperone	Others	Ketone compounds	C15H22O	218.167	473-08-5	3
Nicotyrine	Alkaloids	Pyridine alkaloids	C10H10N2	158.084	487-19-4	2
2,3,5,6-Tetramethylpyrazine; Ligustrazine	Alkaloids	Alkaloids	C8H12N2	136.1	1124-11-4	1
Hydroxycarvone	Terpenoids	Monoterpenoids	C10H14O2	166.099	-	2
p-Coumaroylputrescine	Alkaloids	Phenolamine	C13H18N2O2	234.137	34136-53-3	3
Isovanillin	Others	Aldehyde compounds	C8H8O3	152.047	621-59-0	1
Isatin	Alkaloids	Plumerane	C8H5NO2	147.032	91-56-5	3
6,7-Dihydroxy-4-methylcoumarin	Lignans and Coumarins	Coumarins	C10H8O4	192.042	529-84-0	3
N-(2-Methylbenzoyl)glycine	Amino acids and derivatives	Amino acids and derivatives	C10H11NO3	193.074	42013-20-7	3
N-(8-hydroxyoctyl)nornicotine	Alkaloids	Pyridine alkaloids	C17H26N2O2	290.199	-	3
2,4,6-Trihydroxybenzophenone	Others	Ketone compounds	C13H10O4	230.058	3555-86-0	3
3,7-Dihydroxychromen-4-one	Others	Chromone	C9H6O4	178.027	-	3
2,6,10,14-tetramethylhexadeca-2,6,10,14-tetraene-1,4,16-triol	Terpenoids	Ditepenoids	C20H34O3	322.251	-	2
6-phenyl-hexan-2-ol	Others	Alcohol compounds	C12H18O	178.136	38487-94-4	1
Hispidulin-8-C-(2''-O-xylosyl)glucoside*	Flavonoids	Flavones	C27H30O15	594.159	-	3
5,7,4'-Trihydroxy-8-methoxyflavone-6-C-[Xylosyl-(1-2)]-glucoside*	Flavonoids	Flavones	C27H30O15	594.159	-	3
2-[(2S)-1-methylpyrrolidin-2-yl]acetic acid	Alkaloids	Alkaloids	C7H13NO2	143.095	137693-28-8	2
Dihydroisopelletierine	Alkaloids	Piperidine alkaloids	C8H17NO	143.131	-	3
N-Methylnicotinate	Alkaloids	Pyridine alkaloids	C7H7NO2	137.048	535-83-1	3
1-Methylnicotinamide	Alkaloids	Pyridine alkaloids	C7H9N2O	137.071	1005-24-9	3
Luteolin-7-O-rutinoside*	Flavonoids	Flavones	C27H30O15	594.159	3563-98-2	3
Trans-3-Hydroxycotinine	Alkaloids	Pyrrole alkaloids	C10H12N2O2	192.09	34834-67-8	2
3,4-dihydroxy-9-methoxypterocarpan	Flavonoids	Isoflavones	C16H14O5	286.084	-	2
Hexaethylene glycol	Others	Alcohol compounds	C12H26O7	282.168	2615-15-8	2
Ser-Val-Leu	Amino acids and derivatives	Amino acids and derivatives	C14H27N3O5	317.195	-	3
N-Feruloylhomoagmatine	Alkaloids	Phenolamine	C16H24N4O3	320.185	-	3
Dimethoxysamin	Lignans and Coumarins	Lignans	C14H18O5	266.115	-	3
2-[4-(3-Hydroxypropyl)-2-methoxyphenoxy]-propane-1,3-diol	Lignans and Coumarins	Lignans	C13H20O5	256.131	-	2
2-(2-Hydroxy-4-methoxyphenyl)acetic acid	Phenolic acids	Phenolic acids	C9H10O4	182.058	20503-09-7	2
2,6-Dimethoxybenzoquinone	Quinones	Quinones	C8H8O4	168.042	530-55-2	2
Icariside B2	Terpenoids	Sesquiterpenoids	C19H30O8	386.194	108906-51-0	3
Prolylproline	Amino acids and derivatives	Amino acids and derivatives	C10H16N2O3	212.116	20488-28-2	3
Hydroxymethyl coumarin xyloside	Lignans and Coumarins	Coumarins	C15H16O7	308.089	-	3
2-Aminoethylphosphonate	Others	Others	C2H8NO3P	125.024	2041-14-7	3
2-hydroxy-6-methoxybenzoic acid)	Phenolic acids	Phenolic acids	C8H8O4	168.042	3147-64-6	3
Lysionotin-C-Xylosyl-glucoside	Flavonoids	Flavones	C29H34O16	638.185	-	3
Ilicic acid	Terpenoids	Sesquiterpenoids	C15H24O3	252.173	4586-68-9	2
Bisabolol oxide A	Terpenoids	Sesquiterpenoids	C15H26O2	238.193	22567-36-8	2
6-Methoxy-2-(2-phenylethyl)chromone	Others	Chromone	C18H16O3	280.11	84294-89-3	3
Naringenin-4',7-dimethyl ether	Flavonoids	Flavanones	C17H16O5	300.1	29424-96-2	3
Methyl [6]-Gingerdiol 3-acetate	Phenolic acids	Phenolic acids	C20H32O5	352.225	-	3
4-Phenyl-1-butanol	Others	Alcohol compounds	C10H14O	150.105	3360-41-6	2
Isoprocarb	Others	Others	C11H15NO2	193.11	2631-40-5	2
(2R)-3-(5-acetamido-2-hydroxyphenyl)sulfanyl-2-azaniumylpropanoate	Amino acids and derivatives	Amino acids and derivatives	C11H14N2O4S	270.067	-	3
Imidazole-4-acetate	Alkaloids	Alkaloids	C5H6N2O2	126.043	645-65-8	3
4-Acetoxy-3-Methoxybenzoic Acid glucoside	Phenolic acids	Phenolic acids	C16H20O10	372.106	-	3
1-[(3S)-3-hydroxy-3-methylpentyl]-2,5,5,8a-tetramethyl-3,4,4a,6,7,8-hexahydro-1H-naphthalen-2-ol	Terpenoids	Ditepenoids	C20H38O2	310.287	-	2
Ranunculinin glucoside	Others	Others	C11H16O8	276.084	-	3
2-Aminopurine	Nucleotides and derivatives	Nucleotides and derivatives	C5H5N5	135.054	452-06-2	3
Tetrahydrofolate	Nucleotides and derivatives	Nucleotides and derivatives	C19H23N7O6	445.171	135-16-0	3
2-Acetyl-3-ethylpyrazine	Alkaloids	Alkaloids	C8H10N2O	150.079	32974-92-8	3
Myricanol	Others	Alcohol compounds	C21H26O5	358.178	33606-81-4	3
12-Oxo phytodienoic acid	Lipids	Free fatty acids	C18H28O3	292.204	67204-66-4	2
4-Hydroxy-3,5-diisopropylbenzaldehyde	Others	Aldehyde compounds	C13H18O2	206.131	10537-86-7	3
Sophoranol	Alkaloids	Quinorisidine alkaloids	C15H24N2O2	264.184	3411-37-8	3
[10]-Gingerdione	Phenolic acids	Phenolic acids	C21H32O4	348.23	-	3
5-ethenyl-2-(1-hydroxypropan-2-yl)-5-methyl-4-prop-1-en-2-ylcyclohexan-1-ol	Terpenoids	Sesquiterpenoids	C15H26O2	238.193	-	2
Eremophila-9-en-8β,11-diol	Terpenoids	Sesquiterpenoids	C15H26O2	238.193	-	1
11,12-Dihydroxyisodaucenoic acid	Terpenoids	Sesquiterpenoids	C15H24O4	268.168	-	2
5,7-Dihydroxy-6,3',4',5'-tetramethoxyflavone (Arteanoflavone)*	Flavonoids	Flavones	C19H18O8	374.1	68710-17-8	3
Gardenin D*	Flavonoids	Flavones	C19H18O8	374.1	29202-00-4	3
5,7-Dihydroxy-3,4',6,8-tetramethoxyflavone*	Flavonoids	Flavonols	C19H18O8	374.1	50461-86-4	3
3',5-Dihydroxy-3,4',5',7-tetramethoxyflavone*	Flavonoids	Flavones	C19H18O8	374.1	14290-57-4	3
Mansonone D	Others	Others	C15H14O3	242.094	5090-86-8	3
L-Glutaminyl-L-tryptophan	Amino acids and derivatives	Amino acids and derivatives	C16H20N4O4	332.149	66851-83-0	3
N6-methyladenosine	Nucleotides and derivatives	Nucleotides and derivatives	C11H15N5O4	281.112	1867-73-8	3
3-pyridine-methanol-O-β-D-glucopyranosyl	Alkaloids	Pyridine alkaloids	C12H17NO6	271.106	-	3
Sinensetin	Flavonoids	Flavones	C20H20O7	372.121	2306-27-6	3
Pinosylvin methyl ether	Others	Stilbene	C15H14O2	226.099	35302-70-6	3
Phenylacetaldehyde	Phenolic acids	Phenolic acids	C8H8O	120.058	122-78-1	2
Bisdemethoxycurcumin	Phenolic acids	Phenolic acids	C19H16O4	308.105	33171-05-0	3
Meisoindigo	Alkaloids	Plumerane	C17H12N2O2	276.09	97207-47-1	3
LysoPC 14:0	Lipids	LPC	C22H46NO7P	467.301	20559-16-4	3
Lys-Asp	Amino acids and derivatives	Amino acids and derivatives	C10H19N3O5	261.132	20556-18-7	3
1,7-bis(4-hydroxy-3-methoxyphenyl)hept-1-ene-3-ol	Others	Ketone compounds	C21H26O5	358.178	-	3
5-O-Methylvisammioside	Others	Chromone	C22H28O10	452.168	84272-85-5	3
Mucic acid-dimethyl-2-O-gallate	Phenolic acids	Phenolic acids	C15H18O12	390.08	-	3
Penduletin 4'-Methyl Ether (5-Hydroxy-3,6,7,4'-Tetramethoxyflavone)	Flavonoids	Flavonols	C19H18O7	358.105	14787-34-9	3
1-α-Linolenoyl-glycerol*	Lipids	Glycerol ester	C21H36O4	352.261	-	3
4-amino-5-(butylamino)-5-oxopentanoic acid	Amino acids and derivatives	Amino acids and derivatives	C9H18N2O3	202.132	-	3
Halosaline	Alkaloids	Piperidine alkaloids	C10H21NO	171.162	26648-71-5	2
Maltotriose	Others	Saccharides	C18H32O16	504.169	1109-28-0	3
N,N'-Dimethylarginine;SDMA*	Amino acids and derivatives	Amino acids and derivatives	C8H18N4O2	202.143	30344-00-4	3
NG,NG-Dimethyl-L-arginine*	Amino acids and derivatives	Amino acids and derivatives	C8H18N4O2	202.143	30315-93-6	3
Ala-Leu-Glu	Amino acids and derivatives	Amino acids and derivatives	C14H25N3O6	331.174	-	3
Dihydrobaicalein	Flavonoids	Flavanones	C15H12O5	272.068	35683-17-1	3
Glabrol	Flavonoids	Flavanones	C25H28O4	392.199	59870-65-4	3
3-[(3,4-dihydroxyphenyl)methylidene]-5,7-dihydroxy-6-methoxy-2h-1-benzopyran-4-one glucosyl rhamnoside	Flavonoids	Other Flavonoids	C29H34O16	638.185	-	3
Z-6,7-Epoxyligustilide	Others	Others	C12H14O3	206.094	-	2
5-Methoxysalicylic acid	Phenolic acids	Phenolic acids	C8H8O4	168.042	2612-02-4	2
(S)-6-Hydroxynicotine	Alkaloids	Pyridine alkaloids	C10H14N2O	178.111	10516-09-3	3
Succinic anhydride	Organic acids	Organic acids	C4H4O3	100.016	108-30-5	3
7,8-Dihydroxy-4-methylcoumarin	Lignans and Coumarins	Coumarins	C10H8O4	192.042	2107-77-9	3
LysoPC 16:1(2n isomer)*	Lipids	LPC	C24H48NO7P	493.317	-	3
O-Demethyldemethoxycurcumin	Others	Ketone compounds	C19H16O5	324.1	-	3
trans-3'-Hydroxycotinine-O-glucoside	Alkaloids	Pyridine alkaloids	C16H22N2O7	354.143	-	3
Cyclo(Phe-Glu)	Amino acids and derivatives	Amino acids and derivatives	C14H16N2O4	276.111	-	2
Cis-5'-(2-oxopropyl)-nicotine*	Alkaloids	Pyridine alkaloids	C13H18N2O	218.142	-	3
7,8-Dehydroboschnialactone	Terpenoids	Monoterpenoids	C9H12O2	152.084	188442-05-9	2
Xanthohumol	Flavonoids	Chalcones	C21H22O5	354.147	6754-58-1	3
3,19-Dihydroxy-12-Ursen-28-Oic Acid 3-O-[α-L-Rhamnopyranosyl-(1-2)-α-L-Arabinopyranoside]	Terpenoids	Triterpene Saponin	C41H66O12	750.455	194611-63-7	2
Baldrinal	Terpenoids	Monoterpenoids	C12H10O4	218.058	18234-46-3	2
N-Acetylputrescine	Alkaloids	Alkaloids	C6H14N2O	130.111	18233-70-0	3
Agmatine	Alkaloids	Alkaloids	C5H14N4	130.122	306-60-5	3
Serotonin	Alkaloids	Plumerane	C10H12N2O	176.095	50-67-9	3
(3R,4S,6R)-p-Menth-1-ene-3,6-diol-3-O-β-D-glucoside	Terpenoids	Monoterpenoids	C16H28O7	332.183	-	3
Cryptotanshinone;Tanshinone c	Quinones	PhenAnthraquinones	C19H20O3	296.141	35825-57-1	2
Fisetin	Flavonoids	Flavonols	C15H10O6	286.048	528-48-3	3
(7'R,8'R)-7'8'-dihydro-7'-(5'-hydroxy-3'-methoxphenyl)-3-methoxy-8'-methyl-1-(E)-propenylbenzof-uran	Lignans and Coumarins	Lignans	C20H22O4	326.152	-	3
Metronidazole	Alkaloids	Alkaloids	C6H9N3O3	171.064	443-48-1	3
3-Methoxyanthranilate	Phenolic acids	Phenolic acids	C8H9NO3	167.058	3177-80-8	3
(2E,10E)-11-(1,3-benzodioxol-5-yl)-N-[(2R)-butan-2-yl]undeca-2,10-dienamide	Alkaloids	Alkaloids	C22H31NO3	357.23	-	2
beta-Carboline	Alkaloids	Plumerane	C11H8N2	168.069	244-63-3	3
1-Aminocyclopropane-1-carboxylate	Amino acids and derivatives	Amino acids and derivatives	C4H7NO2	101.048	22059-21-8	3
L-Azetidine 2-carboxylic acid	Alkaloids	Alkaloids	C4H7NO2	101.048	2133-34-8	3
N-(2-hydroxy-2-methylpropyl)dodeca-2,6-dienamide	Lipids	Sphingolipids	C16H29NO2	267.22	-	2
Neocnidilide*	Others	Lactones	C12H18O2	194.131	4567-33-3	2
Metformin	Alkaloids	Alkaloids	C4H11N5	129.101	657-24-9	3
Pyrrolidin	Alkaloids	Pyrrole alkaloids	C4H9N	71.0735	123-75-1	3
N6-(2-Hydroxyethyl)adenosine*	Nucleotides and derivatives	Nucleotides and derivatives	C12H17N5O5	311.123	4338-48-1	3
2',4',6',3-Tetrahydroxy-4-methoxychalcone	Flavonoids	Chalcones	C16H14O6	302.078	75679-30-0	2
Demethylsuberosin	Lignans and Coumarins	Coumarins	C14H14O3	230.094	21422-04-8	3
3-Hydroxy-1-(4-Hydroxy-3-Methoxyphenyl)Propan-1-One	Others	Ketone compounds	C10H12O4	196.074	2196-18-1	3
LysoPE 18:2(2n isomer)	Lipids	LPE	C23H44NO7P	477.286	-	3
Bakayanolide	Terpenoids	Monoterpenoids	C11H14O3	194.094	467462-30-2	2
Toluate	Phenolic acids	Phenolic acids	C8H8O2	136.052	99-94-5	2
7-methylocta-2,6-dienoic acid	Organic acids	Organic acids	C9H14O2	154.099	-	1
9,11,13-trimethyl-6,15-dioxadispiro[4.2.58.25]pentadec-10-ene	Organic acids	Organic acids	C16H26O2	250.193	-	3
3-Methyl-4-hydroxycinnamic acid	Phenolic acids	Phenolic acids	C10H10O3	178.063	-	2
Cytosine	Nucleotides and derivatives	Nucleotides and derivatives	C4H5N3O	111.043	71-30-7	3
Histamine	Alkaloids	Alkaloids	C5H9N3	111.08	51-45-6	3
1-O-Galloyl-beta-D-glucose	Phenolic acids	Phenolic acids	C13H16O10	332.074	58511-73-2	3
Tyramine	Alkaloids	Alkaloids	C8H11NO	137.084	51-67-2	3
Cotinine-glucoside	Alkaloids	Pyridine alkaloids	C16H22N2O6	338.148	-	3
Pseudotropine	Alkaloids	Tropan alkaloids	C8H15NO	141.115	135-97-7	3
Pyridoxal	Others	Vitamin	C8H9NO3	167.058	66-72-8	3
Eujavanoic acid B	Others	Others	C14H22O3	238.157	-	2
Leu-Asp	Amino acids and derivatives	Amino acids and derivatives	C10H18N2O5	246.122	32949-40-9	3
N-Feruloyltyramine 4'-glucoside	Alkaloids	Phenolamine	C24H29NO9	475.184	-	3
Choline phosphate	Alkaloids	Alkaloids	C5H15NO4P+	184.073	107-73-3	3
Genistein-7-O-(6''-malonyl)glucoside	Flavonoids	Isoflavones	C24H22O13	518.106	-	3
Caffeine	Alkaloids	Alkaloids	C8H10N4O2	194.08	58-08-2	3
Orientin	Flavonoids	Flavones	C21H20O11	448.101	28608-75-5	3
5,8-Dihydroxypsoralen	Lignans and Coumarins	Coumarins	C11H6O5	218.022	14348-23-3	3
γ-Glu-Leu	Amino acids and derivatives	Amino acids and derivatives	C11H20N2O5	260.137	2566-39-4	3
Tricin-7-O-rutinoside*	Flavonoids	Flavones	C29H34O16	638.185	-	3
Tricin-7-O-neohesperidoside*	Flavonoids	Flavones	C29H34O16	638.185	53766-40-8	3
Ala-His	Amino acids and derivatives	Amino acids and derivatives	C9H14N4O3	226.107	3253-17-6	3
Luteoforol	Flavonoids	Flavanols	C15H14O6	290.079	13392-26-2	3
Diosmetin-8-C-(2''-O-arabinosyl)glucoside	Flavonoids	Flavones	C27H30O15	594.159	-	3
cycloalliin	Amino acids and derivatives	Amino acids and derivatives	C6H11NO3S	177.046	15042-85-0	3
N6,N6,N6-Trimethyl-L-lysine	Amino acids and derivatives	Amino acids and derivatives	C9H20N2O2	188.153	23284-33-5	3
Hyp-Val	Amino acids and derivatives	Amino acids and derivatives	C10H18N2O4	230.127	-	3
3-ethyl-7-hydroxy-5,6-dimethoxyphthalide	Others	Others	C12H14O5	238.084	-	3
Quercetin-3-O-neohesperidoside*	Flavonoids	Flavonols	C27H30O16	610.153	29662-79-1	3
2-O-P-Cumaroylglycerol	Phenolic acids	Phenolic acids	C12H14O5	238.084	-	3
Leu-Ala-Ile	Amino acids and derivatives	Amino acids and derivatives	C15H29N3O4	315.216	-	3
Baicalin*	Flavonoids	Flavones	C21H18O11	446.085	21967-41-9	3
Fusaric acid	Organic acids	Organic acids	C10H13NO2	179.095	536-69-6	3
4-(3-hydroxybutyl)-3,5,5-trimethylcyclohex-2-en-1-ol	Terpenoids	Sesquiterpenoids	C13H24O2	212.178	-	2
3-Succinoylpyridine	Alkaloids	Pyridine alkaloids	C9H9NO3	179.058	4192-31-8	3
Cyclohex-3-en-1-ylmethyl acetate	Others	Others	C9H14O2	154.099	-	2
Benzoyleneurea	Alkaloids	Alkaloids	C8H6N2O2	162.043	86-96-4	3
N-Isovaleroylglycine	Amino acids and derivatives	Amino acids and derivatives	C7H13NO3	159.089	16284-60-9	3
Isotachioside*	Phenolic acids	Phenolic acids	C13H18O8	302.1	31427-08-4	3
Tachioside*	Phenolic acids	Phenolic acids	C13H18O8	302.1	109194-60-7	3
2-benzyl-5-(2-phenylethyl)furan	Others	Others	C19H18O	262.136	26171-91-5	2
Hispanolone	Terpenoids	Ditepenoids	C20H30O3	318.219	18676-07-8	2
Quercetin-3-O-glucoside-7-O-rhamnoside*	Flavonoids	Flavonols	C27H30O16	610.153	-	3
Cotinine; (S)-1-Methyl-5-(3-pyridinyl)-2-pyrrolidinone	Alkaloids	Pyridine alkaloids	C10H12N2O	176.095	486-56-6	3
N(pi)-Methyl-L-histidine	Amino acids and derivatives	Amino acids and derivatives	C7H11N3O2	169.085	332-80-9	3
3-Cresol	Phenolic acids	Phenolic acids	C7H8O	108.058	108-39-4	3
L-Seryl-L-Isoleucine	Amino acids and derivatives	Amino acids and derivatives	C9H18N2O4	218.127	91086-51-0	3
Guaifenesin	Others	Saccharides	C10H14O4	198.089	93-14-1	3
2-Ethynylbenzaldehyde	Others	Aldehyde compounds	C9H6O	130.042	38846-64-9	2
Methyl 8,9-epoxypimaran-18-oate	Terpenoids	Terpene	C21H34O3	334.251	42855-38-9	3
3'-Demethoxypiplartine*	Alkaloids	Pyridine alkaloids	C16H17NO4	287.116	130263-10-4	3
Damascenine	Alkaloids	Alkaloids	C10H13NO3	195.089	483-64-7	2
Oleoyl oxazolopyridine	Lipids	Free fatty acids	C24H36N2O2	384.278	288862-58-8	3
2'-O-Methyladenosine	Nucleotides and derivatives	Nucleotides and derivatives	C11H15N5O4	281.112	2140-79-6	3
11-Hydroxy-4,8,10,12-Tetramethyltetradeca-3,6,8,12-Tetraenoic Acid	Terpenoids	Sesquiterpenoids	C18H28O3	292.204	-	2
3-hydroxy-1-(hydroxymethyl)-1,7-dimethyl-7-vinyl-2,3,4,4a,4b,5,6,7-octahydrophenanthren-9(1H)-one	Terpenoids	Ditepenoids	C19H26O3	302.188	-	2
Santalol	Terpenoids	Sesquiterpenoids	C15H24O	220.183	11031-45-1	2
8-hydroxy-1,7-epoxy-2-menthene	Terpenoids	Monoterpenoids	C10H16O2	168.115	-	2
7-Acetyl-4-Methylene-1,2,3,4-Tetrahydro-1-Naphthalenol	Terpenoids	Sesquiterpenoids	C13H14O2	202.099	287731-97-9	2
3,3',5,7-Tetrahydroxy-4',6-Dimethoxyflavone; (Laciniatin)*	Flavonoids	Flavonols	C17H14O8	346.069	74161-28-7	3
3,7-Di-O-methylquercetin	Flavonoids	Flavonols	C17H14O7	330.074	2068-02-2	3
Rhamnazin (3,4',5-Trihydroxy-3',7-dimethoxyflavone)	Flavonoids	Flavonols	C17H14O7	330.074	552-54-5	3
Pyran[3,4-b]indole-2-ketone	Alkaloids	Plumerane	C11H9O2N	187.063	-	3
7-Phenylhept-4-enoic acid	Phenolic acids	Phenolic acids	C13H16O2	204.115	-	2
Ala-Met-Phe	Amino acids and derivatives	Amino acids and derivatives	C17H25N3O4S1	367.157	-	3
Isopropyl ferulate	Phenolic acids	Phenolic acids	C13H16O4	236.105	59831-94-6	2
3'-Hydroxycotinine*	Alkaloids	Pyrrole alkaloids	C10H12N2O2	192.09	205246-48-6	2
8,9,11,14-Didehydrobouacapane-5α-ol	Terpenoids	Ditepenoids	C20H26O2	298.193	-	3
5,8,11,14-Pentadecanoamide	Lipids	Free fatty acids	C28H47NO8	525.33	-	3
Pseudoindorin	Flavonoids	Chalcones	C15H12O5	272.068	75514-30-6	2
Menatetrenone (Vitamin K2)	Others	Vitamin	C31H40O2	444.303	11032-49-8	3
E-6,7-Dihydroxydihydroligustilide	Others	Lactones	C12H16O4	224.105	-	2
5-Methoxy-3-hydroxyindan-1-one	Others	Others	C10H10O3	178.063	-	3
Leucopelargonidin; 3,4,5,7,4'-Pentahydroxyflavan	Others	Others	C15H14O6	290.079	520-17-2	3
2-Ethyl-2,6,6-trimethylpiperidin-4-one	Alkaloids	Piperidine alkaloids	C10H19NO	169.147	133568-79-3	3
2',6'-dimethoxy-4,4'-di-hydroxychalcone	Flavonoids	Chalcones	C17H16O5	300.1	123316-64-3	3
N-Carbamoylputrescine	Alkaloids	Alkaloids	C5H13N3O	131.106	6851-51-0	2
3-Ethoxy-3-oxopropanoic acid	Organic acids	Organic acids	C5H8O4	132.042	1071-46-1	3
Isoleucyl-phenylalanyl-threonine	Amino acids and derivatives	Amino acids and derivatives	C19H29N3O5	379.211	-	2
Coumarin	Lignans and Coumarins	Coumarins	C9H6O2	146.037	91-64-5	3
Triacetonamine	Alkaloids	Piperidine alkaloids	C9H17NO	155.131	826-36-8	1
2-Amino-4,5-dihydro-1H-imidazole-4-acetic acid	Alkaloids	Alkaloids	C5H9N3O2	143.07	69098-41-5	2
N-(4-oxopentyl)-acetamide	Alkaloids	Alkaloids	C7H13NO2	143.095	-	2
LysoPE 17:1*	Lipids	LPE	C22H44NO7P	465.286	-	3
LysoPE 17:1(2n isomer)*	Lipids	LPE	C22H44NO7P	465.286	-	3
Isoguanosine	Nucleotides and derivatives	Nucleotides and derivatives	C10H13N5O5	283.092	1818-71-9	3
Isoguanine	Nucleotides and derivatives	Nucleotides and derivatives	C5H5N5O	151.049	3373-53-3	3
5-Hydroxy-3-(2-hydroxybenzyl)-7-methoxychroman-4-one	Flavonoids	Other Flavonoids	C17H16O5	300.1	-	3
Ethyl 3-coumarincarboxylate	Lignans and Coumarins	Coumarins	C12H10O4	218.058	1846-76-0	3
Hordenine	Alkaloids	Alkaloids	C10H15NO	165.115	539-15-1	3
Ribosyladenosine	Nucleotides and derivatives	Nucleotides and derivatives	C15H21N5O8	399.139	-	3
5Z,8Z-tetradecadienoic acid	Lipids	Free fatty acids	C14H24O2	224.178	39039-37-7	3
Afzelechin	Flavonoids	Flavanols	C15H14O5	274.084	2545-00-8	2
Nicotinic Acid Methyl Ester(Methyl Nicotinate)	Alkaloids	Pyridine alkaloids	C7H7NO2	137.048	93-60-7	2
Kushenin	Phenolic acids	Phenolic acids	C16H14O5	286.084	-	3
3,5,6,7-Tetramethoxyflavone	Flavonoids	Flavonols	C19H18O6	342.11	75413-07-9	3
4',5,6,7-Tetramethoxyflavone	Flavonoids	Flavones	C19H18O6	342.11	1168-42-9	3
4-O-Caffeoyl-2-C-Methyl-D-Erythronic Acid	Phenolic acids	Phenolic acids	C14H16O8	312.084	1016951-73-7	2
cyclo-(Gly-Phe)	Amino acids and derivatives	Amino acids and derivatives	C11H12N2O2	204.09	10125-07-2	3
Ginkgolic Acid C17:3	Phenolic acids	Phenolic acids	C24H34O3	370.251	-	3
Leu-Pro	Amino acids and derivatives	Amino acids and derivatives	C11H20N2O3	228.147	-	3
[5]-Shogaol Methoxy	Phenolic acids	Phenolic acids	C17H24O4	292.168	-	3
3-Methylxanthine	Nucleotides and derivatives	Nucleotides and derivatives	C6H6N4O2	166.049	1076-22-8	3
(5S)-5-methyl-5-[(1S)-4-methylcyclohex-3-en-1-yl]oxolan-2-one	Others	Others	C12H18O2	194.131	-	2
3,7,7-Trimethyl-4-Methylidenebicyclo[4.1.0]Hept-2-Ene	Terpenoids	Monoterpenoids	C11H16	148.125	-	2
[(1aS,3aR,4S,7aS,7bS)-1,1,3a,7-tetramethyl-2,3,4,5,7a,7b-hexahydro-1aH-cyclopropa[a]naphthalen-4-yl] acetate	Terpenoids	Sesquiterpenoids	C17H26O2	262.193	680210-15-5	2
Camalexin	Alkaloids	Plumerane	C11H8N2S	200.041	135531-86-1	3
17-Oxolupanine	Alkaloids	Quinorisidine alkaloids	C15H22N2O2	262.168	4697-83-0	2
Mequinol	Others	Others	C7H8O2	124.052	150-76-5	3
Gallocatechin gallate	Flavonoids	Flavanols	C22H18O11	458.085	4233-96-9	3
Dehydroyanhunine	Alkaloids	Isoquinoline alkaloids	C21H22NO4+	352.154	-	3
Polygoacetophenoside	Tannins	Tannin	C14H18O10	346.09	-	3
Micheliolide	Terpenoids	Sesquiterpenoids	C15H20O3	248.141	68370-47-8	3
Magnograndiolide	Terpenoids	Sesquiterpenoids	C15H22O4	266.152	92618-98-9	2
2-Aminododecane-1,3,4-triol	Lipids	Sphingolipids	C12H27NO3	233.199	-	3
2'-Deoxyinosine 5'-phosphate	Nucleotides and derivatives	Nucleotides and derivatives	C10H13N4O7P	332.052	3393-18-8	3
LL-2,6-Diaminoheptanedioate	Amino acids and derivatives	Amino acids and derivatives	C7H14N2O4	190.095	583-93-7	3
Ser-Glu	Amino acids and derivatives	Amino acids and derivatives	C8H14N2O6	234.085	6403-16-3	3
methyl (2R)-2-(methylamino)-2-phenylacetate	Others	Others	C10H13NO2	179.095	-	3
Multinoside A*	Flavonoids	Flavonols	C27H30O16	610.153	59262-54-3	3
Genistein 8-C-glucoside	Flavonoids	Isoflavones	C21H20O10	432.106	66026-80-0	3
N(omega)-Methyl-L-arginine*	Amino acids and derivatives	Amino acids and derivatives	C7H16N4O2	188.127	17035-90-4	3
Gomphrenin-I	Alkaloids	Plumerane	C24H26N2O13	550.144	17008-59-2	3
His-Asn-Cys	Amino acids and derivatives	Amino acids and derivatives	C13H20N6O5S1	372.122	-	3
cis-Aconitate	Organic acids	Organic acids	C6H6O6	174.016	4023-65-8	2
N-Butanoyl nornicotine*	Alkaloids	Pyridine alkaloids	C13H18N2O	218.142	-	3
Rutin Trihydrate	Flavonoids	Flavonols	C27H36O19	664.185	207671-50-9	3
7-methylbicyclo[4.2.0]octa-1,3,5-trien-7-ol	Others	Others	C9H10O	134.073	-	3
2-amino-9-[(3,4,5-trihydroxyoxolan-2-yl)methyl]-1H-purin-6-one	Nucleotides and derivatives	Nucleotides and derivatives	C10H13N5O5	283.092	-	2
2-(2-hydroxy-4-methylcyclohex-3-en-1-yl)propanoic acid	Terpenoids	Monoterpenoids	C10H16O3	184.11	-	2
3,3',4',5'-Tetrahydroxy-5,7-Dimethoxyflavone*	Flavonoids	Flavonols	C17H14O8	346.069	-	3
Limocitrin (5,7,4'-trihydroxy-8,3'-dimethoxyflavone)*	Flavonoids	Flavonols	C17H14O8	346.069	489-33-8	3
5-Ribofuranosylnicotinamide	Nucleotides and derivatives	Nucleotides and derivatives	C11H14N2O5	254.09	107325-67-7	3
Ser-Val-Lys	Amino acids and derivatives	Amino acids and derivatives	C14H28N4O5	332.206	-	3
Gln-Ala-Gly	Amino acids and derivatives	Amino acids and derivatives	C10H18N4O5	274.128	-	3
Scutellarein-7-O-glucuronide (Scutellarin)	Flavonoids	Flavones	C21H18O12	462.08	27740-01-8	3
His-Phe-Ser	Amino acids and derivatives	Amino acids and derivatives	C18H23N5O5	389.17	-	3
5,7-Dimethoxychromone	Others	Others	C11H10O4	206.058	59887-91-1	2
Tiglic acid	Organic acids	Organic acids	C5H8O2	100.052	80-59-1	3
Grasshopper ketone	Terpenoids	Monoterpenoids	C13H20O3	224.141	-	3
Kaempferol-3-O-(6''-malonyl)galactoside*	Flavonoids	Flavonols	C24H22O14	534.101	-	3
Luteolin 7-O-(6''-malonylglucoside)*	Flavonoids	Flavones	C24H22O14	534.101	-	3
Benzaldehyde	Others	Aldehyde compounds	C7H6O	106.042	100-52-7	2
Ladanetin-6-O-β-D-glucoside	Flavonoids	Flavones	C22H22O11	462.116	-	3
S-Methyl GSH	Amino acids and derivatives	Amino acids and derivatives	C11H19N3O6S	321.099	2922-56-7	3
1,19-Dihydroxy-2,6,10,14-Phytatetraen-12-one	Terpenoids	Ditepenoids	C20H32O3	320.235	97941-43-0	1
Sesamin	Lignans and Coumarins	Lignans	C20H18O6	354.11	607-80-7	2
Arg-Gly-Arg	Amino acids and derivatives	Amino acids and derivatives	C14H29N9O4	387.234	-	3
(S)-2-((R)-3,8-dimethyl-5,6-dihydroazulen-5-yl)propanoic acid*	Terpenoids	Sesquiterpenoids	C15H18O2	230.131	-	2
Asn-Ile	Amino acids and derivatives	Amino acids and derivatives	C10H19N3O4	245.138	438533-59-6	3
Alnusonol	Others	Others	C19H20O4	312.136	52330-12-8	2
Enantio-7(11)eudesmen-4-ol	Terpenoids	Sesquiterpenoids	C15H26O	222.198	186374-63-0	2
2',4',6'-trihydroxy-3'-(3-methyl-2-butenyl)acetophenone	Others	Ketone compounds	C13H16O4	236.105	27364-71-2	3
p-Coumaroylagmatine	Alkaloids	Phenolamine	C14H20N4O2	276.159	7295-86-5	3
Butyl 3-methylbutanoate	Organic acids	Organic acids	C9H18O2	158.131	109-19-3	3
Lycorine*	Alkaloids	Isoquinoline alkaloids	C16H17NO4	287.116	476-28-8	3
[6]-Paradol methyl	Phenolic acids	Phenolic acids	C18H28O3	292.204	-	1
Orsellinic acid ethyl ester	Phenolic acids	Phenolic acids	C10H12O4	196.074	2524-37-0	2
Stearidonic acid	Lipids	Free fatty acids	C18H28O2	276.209	20290-75-9	3
8-hydroxydeca-2,4,6-trienal	Terpenoids	Monoterpenoids	C10H14O2	166.099	-	2
7-phenyl-2-heptene-4,6-diyne-1-ol	Others	Others	C12H8O	168.058	-	3
Rumphellolide D	Terpenoids	Sesquiterpenoids	C14H22O3	238.157	956320-12-0	2
p-Coumaric acid ethyl ester	Phenolic acids	Phenolic acids	C11H12O3	192.079	7362-39-2	3
Germacrone	Terpenoids	Sesquiterpenoids	C15H22O	218.167	6902-91-6	3
5-Hydroxyquinoline	Alkaloids	Quinoline alkaloids	C11H11NO2	189.079	578-67-6	3
Dihydrobungeanool	Alkaloids	Alkaloids	C18H31NO2	293.236	-	3
Chalcone	Flavonoids	Chalcones	C15H12O	208.089	94-41-7	3
pipericine	Alkaloids	Alkaloids	C22H41NO	335.319	-	2
N,N-Dimethyl-L-Valine	Amino acids and derivatives	Amino acids and derivatives	C7H15NO2	145.11	2812-32-0	3
Cycloolivil	Lignans and Coumarins	Lignans	C20H24O7	376.152	3064-05-9	3
Centrolobol	Phenolic acids	Phenolic acids	C19H24O3	300.173	30359-01-4	3
5,4'-Dihydroxy-3,6,7,3',5'-Pentamethoxyflavone	Flavonoids	Flavonols	C20H20O9	404.111	-	3
5,7-Dihydroxy-3,6,8,3',4'-Pentamethoxyflavone	Flavonoids	Flavonols	C20H20O9	404.111	-	3
1-[2-(furan-2-yl)-2-oxoethyl]-5-oxopyrroidine-2-carboxylic acid	Alkaloids	Pyrrole alkaloids	C11H11NO5	237.064	-	2
trans-2-Butene-1,4-dicarboxylic Acid	Organic acids	Organic acids	C6H8O4	144.042	4436-74-2	3
Diethyl glutarate	Organic acids	Organic acids	C9H16O4	188.105	818-38-2	3
Indicumenone	Terpenoids	Ditepenoids	C15H24O3	252.173	-	1
Stilbostemin B; 3,5-Dihydroxy-4-Methylbibenzyl	Others	Stilbene	C15H16O2	228.115	162411-67-8	2
Angelicain	Alkaloids	Alkaloids	C15H16O6	292.095	49624-66-0	2
2-(4'-methoxyphenyl)naphthalene-1,8-dicarboxylic anhydride	Quinones	Quinones	C19H12O4	304.074	-	2
Trans-p-hydroxycinnamic acid ethyl ester	Phenolic acids	Phenolic acids	C11H12O3	192.079	-	3
5,7,2',5'-Tetrahydroxy-8,6'-dimethoxyflavone	Flavonoids	Flavones	C17H14O8	346.069	-	3
6-methyl-10-methylidene-3-propan-2-ylcyclodec-6-ene-1,2-diol*	Terpenoids	Sesquiterpenoids	C15H26O2	238.193	-	1
1-Hydroxy-2-methylanthraquinone	Quinones	Anthraquinone	C15H10O3	238.063	6268-09-3	3
Cys-His-Leu	Amino acids and derivatives	Amino acids and derivatives	C15H25N5O4S1	371.163	-	3
Echinopsine	Alkaloids	Quinoline alkaloids	C10H9NO	159.068	83-54-5	3
Rosmadial	Terpenoids	Ditepenoids	C20H24O5	344.162	-	2
5-O-β-D-Glucopyranosyl-3-hydrobenzo(b)fu-ran-2-one	Others	Lactones	C14H16O8	312.084	-	2
Cys-Asp-Val	Amino acids and derivatives	Amino acids and derivatives	C12H21N3O6S1	335.115	-	3
Norscopolamine	Alkaloids	Tropan alkaloids	C16H19NO4	289.131	4684-28-0	3
5-(2-hydroxypropyl)-3H-2-benzofuran-1-one	Others	Others	C11H12O3	192.079	-	3
Isobavachalcone glucoside	Flavonoids	Chalcones	C26H30O9	486.189	-	3
4-(2-aminoethenyl)phenol	Alkaloids	Alkaloids	C8H9NO	135.068	-	1
S-Methyl-L-cysteine	Amino acids and derivatives	Amino acids and derivatives	C4H9NO2S	135.035	1187-84-4	3
Gly-Glu	Amino acids and derivatives	Amino acids and derivatives	C7H12N2O5	204.075	7412-78-4	3
3-O-Glucoside-3-hydroxy-y-butyrolactone	Others	Lactones	C10H16O8	264.084	-	2
5'-Hydroxycotinine*	Alkaloids	Pyridine alkaloids	C10H12N2O2	192.09	-	2
Kaempferol-3-O-(6''-malonyl)glucoside*	Flavonoids	Flavonols	C24H22O14	534.101	81149-02-2	3
Lys-Ala-Met	Amino acids and derivatives	Amino acids and derivatives	C14H28N4O4S1	348.183	-	3
Betulin	Terpenoids	Triterpene	C30H50O2	442.381	473-98-3	3
Estrone	Steroids	Steroid	C18H22O2	270.162	53-16-7	2
Sarracenin	Terpenoids	Monoterpenoids	C11H14O5	226.084	59653-37-1	1
Paeonol	Others	Ketone compounds	C9H10O3	166.063	552-41-0	2
N-Benzoyl-(2R,3S)-3-phenylisoserine	Amino acids and derivatives	Amino acids and derivatives	C16H15NO4	285.1	132201-33-3	3
1α-Hydroperoxy-guaia-10(15),11-diene	Terpenoids	Sesquiterpenoids	C15H24O2	236.178	-	2
Quercetagetin-3,4'-Dimethyl Ether	Flavonoids	Flavonols	C17H14O8	346.069	-	3
Vicenin-2	Flavonoids	Flavones	C27H30O15	594.159	23666-13-9	3
Luteolin 7-O-beta-D-glucoside	Flavonoids	Flavones	C21H20O11	448.101	5373-11-5	3
4-Cadinen-11,12-diol*	Terpenoids	Sesquiterpenoids	C15H26O2	238.193	-	1
2-(2-Hydroxy-4-Methylcyclohex-3-Enyl)Propanoic Acid	Terpenoids	Monoterpenoids	C10H16O3	184.11	-	3
Apigenin-7-O-rutinoside (Isorhoifolin)*	Flavonoids	Flavones	C27H30O14	578.164	552-57-8	3
sophorabioside*	Flavonoids	Isoflavones	C27H30O14	578.164	2945-88-2	3
Dicaffeoylshikimic acid	Phenolic acids	Phenolic acids	C25H22O11	498.116	-	3
Isoscutellarein*	Flavonoids	Flavones	C15H10O6	286.048	41440-05-5	3
Phytol	Lipids	Free fatty acids	C20H40O	296.308	7541-49-3	3
5-Methoxyflavone	Flavonoids	Flavones	C16H12O3	252.079	42079-78-7	3
8-ethylnorlobelol	Alkaloids	Piperidine alkaloids	C9H19NO	157.147	-	3
Geigeriafulvenolide*	Terpenoids	Sesquiterpenoids	C15H18O2	230.131	125289-69-2	2
δ-Tridecalactone	Others	Lactones	C13H24O2	212.178	7370-92-5	3
N-Ethylmaleimide	Amino acids and derivatives	Amino acids and derivatives	C6H7NO2	125.048	128-53-0	3
Piperonal	Others	Aldehyde compounds	C8H6O3	150.032	120-57-0	2
Isoscopoletin-β-D-glucoside	Lignans and Coumarins	Coumarins	C16H18O9	354.095	20186-29-2	2
tetrahydroharmol	Alkaloids	Alkaloids	C12H14N2O	202.111	17952-75-9	3
4,6,6-trimethyl-5-oxocyclohexa-1,3-diene-1-carbaldehyde	Terpenoids	Terpene	C10H12O2	164.084	-	3
3,4,5-Trimethoxyphenol-1-O-β-D-glucoside	Others	Others	C15H22O9	346.126	-	3
N-Acetyl-D-mannosamine	Others	Saccharides	C8H15NO6	221.09	7772-94-3	3
N-[2-(3,4-Dihydroxyphenyl)-2-hydroxyethyl]-3-(4-methoxyphenyl)-2-propenamide*	Alkaloids	Phenolamine	C18H19NO5	329.126	-	3
N-Feruloyloctopamine*	Alkaloids	Phenolamine	C18H19NO5	329.126	66648-44-0	3
coriandrin	Lignans and Coumarins	Coumarins	C13H10O4	230.058	116408-80-1	2
Indole-3-acetate	Alkaloids	Plumerane	C10H9NO2	175.063	87-51-4	3
2-O-(Z-p-Hydroxycinnamoyl)-(x)-glyceric acid	Phenolic acids	Phenolic acids	C12H12O6	252.063	-	2
Stagonolide F	Terpenoids	Monoterpenoids	C10H16O3	184.11	-	2
5-Demethylnobiletin; 5-Hydroxy-6,7,8,3',4'-Pentamethoxyflavone	Flavonoids	Flavones	C20H20O8	388.116	2174-59-6	3
6,2'-Dihydroxyflavone	Flavonoids	Flavones	C15H10O4	254.058	92439-20-8	3
Eleutheroside B1	Lignans and Coumarins	Coumarins	C17H20O10	384.106	16845-16-2	3
Gly-Arg	Amino acids and derivatives	Amino acids and derivatives	C8H17N5O3	231.133	18635-55-7	3
2-[(1S,2S,5S)-5-(hydroxymethyl)-8-methyl-3-oxabicyclo[3.3.1]non-7-en-2-yl]-2-methylpropan-1-ol	Others	Others	C14H24O3	240.173	-	3
Orientin-2''-O-rhamnoside*	Flavonoids	Flavones	C27H30O15	594.159	-	3
Cys-Phe-Val	Amino acids and derivatives	Amino acids and derivatives	C17H25N3O4S1	367.157	-	3
Jatrorrhizine	Alkaloids	Isoquinoline alkaloids	C20H20NO4+	338.139	3621-38-3	3
Prunasin	Alkaloids	Alkaloids	C14H17NO6	295.106	99-18-3	3
3,4-Dimethoxybenzamide	Alkaloids	Alkaloids	C9H11NO3	181.074	1521-41-1	3
L-Tyrosinamide	Amino acids and derivatives	Amino acids and derivatives	C9H12N2O2	180.09	4985-46-0	3
Kaempferol-3-O-xylosyl(1→2)glucoside	Flavonoids	Flavonols	C26H28O15	580.143	-	3
irilinB-7-glucoside-O-malonate	Flavonoids	Isoflavones	C25H24O14	548.116	-	3
L-Homoglutamic acid	Amino acids and derivatives	Amino acids and derivatives	C6H11NO4	161.069	542-32-5	3
Coumarin-3-carboxylic Acid	Lignans and Coumarins	Coumarins	C10H6O4	190.027	531-81-7	3
1,4-Benzodioxin-6-propanol	Lignans and Coumarins	Lignans	C11H12O3	192.078	-	3
Trollioside	Phenolic acids	Phenolic acids	C19H26O9	398.158	-	3
Isoleucyl-Glutamyl-Leucine	Amino acids and derivatives	Amino acids and derivatives	C17H31N3O6	373.221	-	3
gamma-Hydroxy-3-pyridinebutanoate	Alkaloids	Pyridine alkaloids	C9H11NO3	181.074	15569-97-8	3
3ξ-(1ξ-Hydroxyethyl)-7-hydroxy-1-isobenzofuranone	Others	Others	C10H10O4	194.058	-	3
Diosmetin-7-O-Neohesperidoside (Neodiosmin)	Flavonoids	Flavones	C28H32O15	608.174	38665-01-9	3
Apigenin-7-O-glucuronide*	Flavonoids	Flavones	C21H18O11	446.085	29741-09-1	3
2-hydroxy-3-methoxy-3-oxopropyl 3-(4-hydroxyphenyl)prop-2-enoate	Phenolic acids	Phenolic acids	C13H14O6	266.079	-	3
Crinamine	Alkaloids	Isoquinoline alkaloids	C17H19NO4	301.131	-	3
Cinnamoylglycine	Amino acids and derivatives	Amino acids and derivatives	C11H11NO3	205.074	16534-24-0	3
N-(2-hydroxyethyl)-N-methyl-3-phenylacrylamide	Alkaloids	Alkaloids	C12H15NO2	205.11	-	3
Scolymoside*	Flavonoids	Flavones	C27H30O15	594.159	25694-72-8	3
Kaempferol-3-O-neohesperidoside*	Flavonoids	Flavonols	C27H30O15	594.159	32602-81-6	3
Erosone	Flavonoids	Isoflavones	C20H16O6	352.095	-	2
4-Hydroxybenzylamine	Alkaloids	Phenolamine	C7H9NO	123.068	696-60-6	3
(3,5-dihydroxyphenyl)-(4-hydroxy-2,6-dimethoxyphenyl)methanone	Others	Ketone compounds	C15H14O6	290.079	-	3
2-Methyl-5-acetonyl-7-hydroxychromone glucoside	Others	Chromone	C19H22O9	394.126	-	3
Pherocon (4-(4-Acetoxyphenyl)-2-butanone)	Others	Ketone compounds	C12H14O3	206.094	3572-06-3	1
4-(4-Methylphenyl)Pentanal	Terpenoids	Sesquiterpenoids	C12H16O	176.12	-	3
5-Methoxyfurfural*	Others	Aldehyde compounds	C6H6O3	126.032	21300-07-2	2
LysoPC 16:0(2n isomer)	Lipids	LPC	C24H50NO7P	495.332	-	1
D-Glucosyl Indole-3-Carboxylate	Alkaloids	Plumerane	C15H17NO7	323.101	-	3
5-(2-Hydroxypropan-2-Yl)-3-Methyl-8-Methylidene-Decahydronaphthalen-2-One	Terpenoids	Sesquiterpenoids	C15H24O2	236.178	-	2
3-(((S)-1-carboxy-2-phenylethyl)amino)-2,5-dihydroxycyclopentane-1-carboxylic acid	Others	Others	C15H19NO6	309.121	-	3
Meso-dihydroguaiaretic acid	Lignans and Coumarins	Lignans	C20H26O4	330.183	66322-34-7	2
2-(9-methyl-3-oxo-1,2,5,6,7,8,9,9a-octahydrobenzo[7]annulen-6-yl)prop-2-enoic acid	Terpenoids	Sesquiterpenoids	C15H20O3	248.141	-	2
LysoPC 18:1(2n isomer)	Lipids	LPC	C26H52NO7P	521.348	-	2
LPC(18:1/0:0)	Lipids	LPC	C26H53NO7P+	522.356	3542-29-8	2
2-O-α-D-glucosyl-1-deoxynojirimycin	Alkaloids	Piperidine alkaloids	C12H23NO9	325.137	-	3
Alliin	Amino acids and derivatives	Amino acids and derivatives	C6H11NO3S	177.046	17795-26-5	3
5-Methoxy-1,7-diphenyl-3-heptanone	Others	Ketone compounds	C20H24O2	296.178	100667-54-7	3
Cys-Met	Amino acids and derivatives	Amino acids and derivatives	C8H16N2O3S2	252.06	61013-54-5	3
Methyl linolenate	Lipids	Free fatty acids	C19H32O2	292.24	301-00-8	2
Machilin H	Lignans and Coumarins	Lignans	C21H26O6	374.173	112572-57-3	3
Codonopsine	Alkaloids	Pyrrole alkaloids	C14H21NO4	267.147	26989-20-8	3
γ-Glu-Tyr	Amino acids and derivatives	Amino acids and derivatives	C14H18N2O6	310.116	7432-23-7	3
L-Cystathionine	Amino acids and derivatives	Amino acids and derivatives	C7H14N2O4S	222.067	56-88-2	3
Salcolin B*	Flavonoids	Flavones	C27H26O11	526.148	-	3
Salcolin A*	Flavonoids	Flavones	C27H26O11	526.148	369390-51-2	3
Tricin-4'-O-(guaiacylglycerol)ether*	Flavonoids	Flavones	C27H26O11	526.148	-	3
(3S)-6,7-Dihydroxy-1,2,3,4-tetrahydroisoquinoline-3-carboxylic acid	Alkaloids	Quinoline alkaloids	C10H11NO4	209.069	34312-81-7	2
Val-Ile-Val	Amino acids and derivatives	Amino acids and derivatives	C16H31N3O4	329.231	-	3
Dihydrokaempferol-3-O-glucoside*	Flavonoids	Flavanonols	C21H22O11	450.116	31049-08-8	3
3',5,5',7-Tetrahydroxyflavanone-7-O-glucoside*	Flavonoids	Flavanones	C21H22O11	450.116	-	3
Deoxyinosine	Nucleotides and derivatives	Nucleotides and derivatives	C10H12N4O4	252.086	890-38-0	3
Ovaliflavanone B	Flavonoids	Flavanones	C20H20O3	308.141	-	2
2'-Hydroxygenistein*	Flavonoids	Isoflavones	C15H10O6	286.048	1156-78-1	3
Luteolin*	Flavonoids	Flavones	C15H10O6	286.048	491-70-3	3
Isoliquiritigenin*	Flavonoids	Chalcones	C15H12O4	256.074	961-29-5	3
2,4,4'-trihydroxychalcone*	Flavonoids	Chalcones	C15H12O4	256.074	83616-07-3	3
Methyl [6]-Gingerdiol 5-acetate	Phenolic acids	Phenolic acids	C20H32O5	352.225	-	3
isosamarcandin	Lignans and Coumarins	Coumarins	C24H32O5	400.225	-	3
(+)-Gallocatechin	Flavonoids	Flavanols	C15H14O7	306.074	970-73-0	3
5-Formylbenzofuran	Others	Others	C9H6O2	146.037	10035-16-2	2
Octylamine	Alkaloids	Alkaloids	C8H19N	129.152	111-86-4	3
Synephrine	Alkaloids	Alkaloids	C9H13NO2	167.095	94-07-5	3
N-Methyl-α-aminoisobutyric acid	Amino acids and derivatives	Amino acids and derivatives	C5H11NO2	117.079	2566-34-9	3
Glu-Ser	Amino acids and derivatives	Amino acids and derivatives	C8H14N2O6	234.085	5875-38-7	3
L-Lysine-Butanoic Acid	Amino acids and derivatives	Amino acids and derivatives	C10H22N2O4	234.158	80407-71-2	3
Hyp-Trp	Amino acids and derivatives	Amino acids and derivatives	C16H19N3O4	317.138	-	3
2,5-Dimethyl-7-hydroxychromone	Others	Chromone	C11H10O3	190.062	38412-47-4	3
Eriodictyol-7-O-glucoside	Flavonoids	Flavanones	C21H22O11	450.116	38965-51-4	3
26,27-Dinorcholest-5-en-23-yn-3beta-ol	Others	Others	C25H38O	354.292	63015-89-4	2
4-Coumarate	Phenolic acids	Phenolic acids	C9H8O3	164.047	501-98-4	3
4-(Trans)-acetul-3,6,8-trihydroxy-3-methyl-dihydronapht halenone	Others	Chromone	C13H14O5	250.084	-	3
Luteolin-6-C-glucoside-7-O-rhamnoside*	Flavonoids	Flavones	C27H30O15	594.159	-	3
2-prop-2-ynylcyclohexa-2,5-diene-1,4-dione	Quinones	Quinones	C9H6O2	146.037	-	2
1,7-Bis(4-hydroxyphenyl)-hepta-4E,6E-dien-3-one	Others	Ketone compounds	C19H18O3	294.126	332371-82-1	3
Erianin; 3'-Hydroxy-3,4,4',5-tetramethoxybibenzyl	Others	Stilbene	C18H22O5	318.147	95041-90-0	2
2-(4-Methoxyphenethyl)chromone	Others	Chromone	C18H16O3	280.11	92911-82-5	2
3-hydroxy-1,7-dimethyl-9-oxo-7-vinyltetradecahydrophenanthrene-1-carboxylic acid	Terpenoids	Ditepenoids	C19H28O4	320.199	-	3
(-)-Methyl Asperageigerate	Terpenoids	Sesquiterpenoids	C16H22O2	246.162	84093-59-4	2
N-Acetyl-L-Arginine	Amino acids and derivatives	Amino acids and derivatives	C8H16N4O3	216.122	155-84-0	3
2'-Hydroxy-3,4,5,4',6'-pentamethoxychalcone	Flavonoids	Chalcones	C20H22O7	374.137	-	3
2-((8R,8aR,E)-8,8a-dimethyl-3-oxo-3,5,6,7,8,8a-hexahydronaphthalen-2(1H)-ylidene)propanoic acid	Terpenoids	Sesquiterpenoids	C15H20O3	248.141	-	2
7-Oxo-2-hydroxy-Abieta-13-en-18-oic acid	Terpenoids	Ditepenoids	C20H30O4	334.214	-	2
1-ethyl-1-methyl-1a,3a,6,7-tetrahydrocyclopropa[c][2]benzofuran-3-one	Others	Others	C12H16O2	192.115	-	2
ent-pimar-15-ene-3a,8a-diol	Terpenoids	Ditepenoids	C20H34O2	306.256	-	3
6-beta-d-glucopyranosyloxyindole-3-carboxylic acid	Alkaloids	Plumerane	C15H17NO8	339.095	-	3
Herbacetin-7-O-(3''-glucosyl)rhamnoside; Rhodiosin	Flavonoids	Flavonols	C27H30O16	610.153	86831-54-1	3
Neohesperidin	Flavonoids	Flavanones	C28H34O15	610.19	13241-33-3	3
Arg-Gln-Ser	Amino acids and derivatives	Amino acids and derivatives	C14H27N7O6	389.202	-	3
2-Hydroxymelatonin	Alkaloids	Plumerane	C13H16N2O3	248.116	229018-17-1	3
4'-O-Glucosylvitexin	Flavonoids	Flavones	C27H30O15	594.159	38950-94-6	3
Propyl Dihydrojasmonate	Others	Ketone compounds	C15H26O3	254.188	158474-72-7	3
Gly-Thr-Gly	Amino acids and derivatives	Amino acids and derivatives	C8H15N3O5	233.101	85774-49-8	3
(3R)-3,7-dimethyloct-6-enoic acid	Terpenoids	Monoterpenoids	C10H18O2	170.131	18951-85-4	2
5-(2-hydroxy-3-methylidenepent-4-enyl)-1,4a-dimethyl-6-methylidene-3,4,5,7,8,8a-hexahydro-2H-naphthalene-1-carboxylic acid	Terpenoids	Ditepenoids	C20H30O3	318.219	-	2
4-[7-hydroxy-2,5,5,8a-tetramethyl-1,4,4a,5,6,7,8,8a-octahydronaphthalen-1-yl]butan-2-one	Terpenoids	Sesquiterpenoids	C18H30O2	278.225	-	2
Isonicotinic acid	Others	Vitamin	C6H5NO2	123.032	55-22-1	3
8-Methoxy-6,7-Methylenedioxycoumarin	Lignans and Coumarins	Coumarins	C11H8O5	220.037	81558-03-4	3
L-Aspartate	Amino acids and derivatives	Amino acids and derivatives	C4H7NO4	133.037	56-84-8	3
Asn-Leu	Amino acids and derivatives	Amino acids and derivatives	C10H19N3O4	245.138	22601-71-4	3
Mannitol*	Others	Saccharides	C6H14O6	182.079	69-65-8	2
Dulcitol*	Others	Saccharides	C6H14O6	182.079	608-66-2	2
Ribitol*	Others	Saccharides	C5H12O5	152.069	488-81-3	3
2-Hydroxyphenylacetate	Phenolic acids	Phenolic acids	C8H8O3	152.047	614-75-5	3
3-(4-Hydroxyphenyl)-1-propanol	Others	Alcohol compounds	C9H12O2	152.084	10210-17-0	3
4-Hydroxyphenylethanol	Others	Alcohol compounds	C8H10O2	138.068	501-94-0	3
2-(2-pent-4-enoxyethoxy)ethyl hydrogen sulfate	Others	Others	C9H18O6S	254.082	-	3
Cannabifolin C*	Terpenoids	Triterpene	C30H48O5	488.35	-	2
Pyrrole-2-carboxylate	Alkaloids	Pyrrole alkaloids	C5H5NO2	111.032	634-97-9	3
Methyl gallate	Phenolic acids	Phenolic acids	C8H8O5	184.037	99-24-1	3
3,6-Dihydroxy-2-methylbenzoic acid	Others	Others	C8H8O4	168.042	-	3
cis,cis-Muconate	Organic acids	Organic acids	C6H6O4	142.027	1119-72-8	3
Hexenyl 6-O-Sulfo-Beta-D-Glucopyranoside	Others	Others	C12H22O9S	342.099	-	2
N-(acetyl)phenylalanine	Amino acids and derivatives	Amino acids and derivatives	C11H13NO3	207.089	-	3
N-Propionylglycine	Amino acids and derivatives	Amino acids and derivatives	C5H9NO3	131.058	21709-90-0	3
3-Methylbutyl 6-O-(alpha-L-arabinopyranosyl)-beta-D-glucopyranoside	Others	Alcohol compounds	C16H30O10	382.184	-	3
Dodecanedioic acid	Lipids	Free fatty acids	C12H22O4	230.152	693-23-2	1
Heptanoic acid	Lipids	Free fatty acids	C7H14O2	130.099	111-14-8	3
2-Hydroxypyridine	Alkaloids	Pyridine alkaloids	C5H5NO	95.0371	142-08-5	3
Phenyllactate	Phenolic acids	Phenolic acids	C9H10O3	166.063	7326-19-4	1
Hesperidin	Flavonoids	Flavanones	C28H34O15	610.19	520-26-3	3
Piperonylic acid	Phenolic acids	Phenolic acids	C8H6O4	166.027	94-53-1	3
Apocynin	Others	Others	C9H10O3	166.063	498-02-2	3
Acetaminophen	Alkaloids	Phenolamine	C8H9NO2	151.063	103-90-2	3
3,4-Dimethoxyphenyl acetic acid	Phenolic acids	Phenolic acids	C10H12O4	196.074	93-40-3	3
Phenyl acetate	Others	Others	C8H8O2	136.052	122-79-2	2
Deoxyarbutin	Phenolic acids	Phenolic acids	C11H14O3	194.094	53936-56-4	3
Morin 3-alpha-L-lyxopyranoside	Flavonoids	Flavonols	C20H18O11	434.085	-	3
9-Hydroxyhexylitaconic acid	Others	Others	C12H20O5	244.131	723302-29-2	2
dendrodolideK	Others	Others	C12H20O5	244.131	-	1
Resveratrol	Others	Stilbene	C14H12O3	228.079	501-36-0	3
5-Hydroxycostic acid	Terpenoids	Sesquiterpenoids	C15H22O3	250.157	-	3
(3,7-dimethyl-11-oxododeca-2,6-dienyl)acetate	Others	Others	C16H26O3	266.188	-	1
9,12,13-Trihydroxy-10-octadecenoic acid	Lipids	Free fatty acids	C18H34O5	330.241	-	1
Orotidine	Others	Vitamin	C10H12N2O8	288.059	314-50-1	3
Dodecanoic acid	Lipids	Free fatty acids	C12H24O2	200.178	143-07-7	1
Glucosyl 2,3-Dihydroxy-2-Methylbutanoic Acid	Organic acids	Organic acids	C11H20O9	296.111	-	3
9-(Arabinosyl)hypoxanthine	Nucleotides and derivatives	Nucleotides and derivatives	C10H12N4O5	268.081	7013-16-3	3
11,12,15-THETA	Lipids	Free fatty acids	C20H34O5	354.241	-	3
Isopimaric acid*	Terpenoids	Ditepenoids	C20H30O2	302.225	5835-26-7	1
Vicenin-3	Flavonoids	Flavones	C26H28O14	564.148	59914-91-9	3
2-(prop-1-en-2-yl)-2h,3h-naphtho[2,3-b]furan-4,9-dione	Organic acids	Organic acids	C15H12O3	240.079	-	3
Epigallocatechin gallate	Flavonoids	Flavanols	C22H18O11	458.085	989-51-5	3
Machilusolide D	Others	Lactones	C18H30O3	294.219	-	3
5S,8R-DiHODE*	Lipids	Free fatty acids	C18H32O4	312.23	-	2
(9S,10S)-9,10-dihydroxyoctadecanoate	Lipids	Free fatty acids	C18H36O4	316.261	-	3
2-Deoxy-D-ribose 5-phosphate*	Nucleotides and derivatives	Nucleotides and derivatives	C5H11O7P	214.024	102916-66-5	3
9,10-Dihydroxystearate	Lipids	Free fatty acids	C18H36O4	316.261	-	1
13-Hydroxy-6,9,11-octadecatrienoic acid	Lipids	Free fatty acids	C18H30O3	294.219	74784-20-6	3
D-Ribulose 5-phosphate	Others	Saccharides	C5H11O8P	230.019	4151-19-3	3
2-Methylmaleate	Organic acids	Organic acids	C5H6O4	130.027	498-23-7	3
2(R)-HOT	Lipids	Free fatty acids	C18H30O3	294.219	-	1
1-(2,3-dihydroxypropoxy)-3-(((2-(dimethylamino)ethoxy)(hydroxy)phosphoryl)oxy)propan-2-yl palmitate*	Lipids	LPE	C26H54NO9P	555.354	-	1
3-Hydroxy-4-methyl-2-tridecanoyloxypentanoic acid methyl ester	Lipids	Free fatty acids	C20H38O5	358.272	-	3
2-hydroxypentadecanoic acid	Lipids	Free fatty acids	C15H30O3	258.219	-	2
Dehydroabietic acid	Terpenoids	Ditepenoids	C20H28O2	300.209	1740-19-8	3
Pentadecanoic acid	Lipids	Free fatty acids	C15H30O2	242.225	1002-84-2	3
13-methylmyristic acid	Lipids	Free fatty acids	C15H30O2	242.225	2485-71-4	3
RvD5[7S,17S-dihydroxy-4Z,8E,10Z,13Z,15E,19Z-docosahexaenoic acid]	Lipids	Free fatty acids	C22H32O4	360.23	578008-43-2	3
2,6-Di-tert-butyl-4-hydroxymethylphenol	Others	Others	C15H24O2	236.178	88-26-6	1
Octyl-Beta-D-Glucopyranoside	Others	Saccharides	C14H28O6	292.189	29836-26-8	2
Methyl palmitate	Lipids	Free fatty acids	C17H34O2	270.256	112-39-0	3
8-Hdohe	Lipids	Free fatty acids	C22H32O3	344.235	90780-54-4	3
13(S)-HODE*	Lipids	Free fatty acids	C18H32O3	296.235	10219-69-9	1
12-HEPE; 12-Hydroxy-5,8,10,14,17-eicosapentaenoic acid	Lipids	Free fatty acids	C20H30O3	318.219	81187-21-5	3
6,9,10-Trihydroxyoctadec-7-enoic acid; Sanleng acid	Lipids	Free fatty acids	C18H34O5	330.241	-	1
2-[4-(4-methylphenyl)-2-(propan-2-yl)oxan-4-yl]acetic acid	Others	Others	C17H24O3	276.173	-	2
Urolithin D	Flavonoids	Other Flavonoids	C13H8O6	260.032	131086-98-1	2
2,2'-(3-methylcyclohexane-1,1-diyl)diacetic acid	Organic acids	Organic acids	C11H18O4	214.12	5345-12-0	1
4-Oxopentanoic Acid	Organic acids	Organic acids	C5H8O3	116.047	123-76-2	3
9(S)-HPOT	Lipids	Free fatty acids	C18H30O4	310.214	111004-08-1	3
4-Methylene-2-octyl-5-oxotetrahydrofuran-3-carboxylicacid(C75)	Others	Lactones	C14H22O4	254.152	218137-86-1	1
2-Phenylpropionic Acid	Organic acids	Organic acids	C9H10O2	150.068	7782-26-5	2
5,7-Dihydroxy-2'-methoxy-3',4'-methyleneoxydihydroisoflavone	Flavonoids	Isoflavones	C17H14O7	330.074	-	3
(9Z,11E)-(13S)-13-Hydroperoxyoctadeca-9,11-dienoic acid	Lipids	Free fatty acids	C18H32O4	312.23	33964-75-9	3
Undecanedioic acid	Lipids	Free fatty acids	C11H20O4	216.136	1852-04-6	3
Norartocarpetin	Flavonoids	Flavones	C15H10O6	286.048	520-30-9	3
Eucalyptin (5-Hydroxy-7,4'-dimethoxy-6,8-dimethylflavone)	Flavonoids	Flavones	C19H18O5	326.115	3122-88-1	3
Undecylenic acid	Lipids	Free fatty acids	C11H20O2	184.146	112-38-9	2
(R)-2-Hydroxystearate	Lipids	Free fatty acids	C18H36O3	300.266	26633-48-7	3
1β,3β-dihydroxy-eudesmane-5,11(13)-dien-12-oic acid	Terpenoids	Sesquiterpenoids	C15H22O4	266.152	-	2
Glycitein	Flavonoids	Isoflavones	C16H12O5	284.068	40957-83-3	3
3,4-Dihydroxy-5,4'-dimethoxybibenzyl	Others	Stilbene	C16H18O4	274.12	-	3
6-Oxo-7(9)-dehydro-6,7-dihydrogeranyl acetate	Organic acids	Organic acids	C12H18O3	210.126	101622-74-6	3
11-HpODE	Lipids	Free fatty acids	C18H32O4	312.23	-	3
Levopimaric acid*	Terpenoids	Ditepenoids	C20H30O2	302.225	79-54-9	1
3,4-Dehydro-6-hydroxymellein	Lignans and Coumarins	Coumarins	C10H8O4	192.042	1204-37-1	3
Quercetagetin-4'-Methyl Ether	Flavonoids	Flavonols	C16H12O8	332.053	-	3
Hexadecanoic acid	Lipids	Free fatty acids	C16H32O2	256.24	57-10-3	2
2,4-Di-Tert-Butylphenol	Others	Others	C14H22O	206.167	96-76-4	1
2,6-Di-tert-butylphenol	Phenolic acids	Phenolic acids	C14H22O	206.167	128-39-2	3
(5E)-3-hydroxyoct-5-en-1-yl acetate	Others	Others	C10H18O3	186.126	-	3
Ganschisandrin	Lignans and Coumarins	Lignans	C22H28O5	372.194	122872-00-8	3
2,3-di-sec-butylphenol	Terpenoids	Sesquiterpenoids	C14H22O	206.167	-	3
Minheryin D	Terpenoids	Ditepenoids	C20H32O3	320.235	-	3
2-Carboxy-3-hydroxy-A(1)-norlupan-20(29)-en-28-oic acid (Ceanothic acid)	Terpenoids	Triterpene	C30H46O5	486.334	21302-79-4	3
9,10,13-TriHOME	Lipids	Free fatty acids	C18H34O5	330.241	29907-57-1	1
3-Hydroxy-24-methylene-9,19-cyclolanostan-26-oic acid (Ambolic acid)	Terpenoids	Triterpene	C31H50O3	470.376	13878-93-8	3
8-[(2R,3R)-3-[(1S,2Z,5Z)-1-hydroxyocta-2,5-dienyl]oxiran-2-yl]octanoic acid	Others	Others	C18H30O4	310.214	-	3
Epicatechin-4'-O-β-D-glucopyranoside	Flavonoids	Flavanols	C21H24O11	452.132	-	2
Glucosyl 7-methyl-3-methyleneoctane-1,2,6,7-tetraol	Terpenoids	Monoterpenoids	C16H30O9	366.189	-	3
2-Hydroxymyristic acid	Lipids	Free fatty acids	C14H28O3	244.204	2507-55-3	2
2-Hydroxybutanoic acid*	Organic acids	Organic acids	C4H8O3	104.047	3347-90-8	3
2-Hydroxyisobutyric acid*	Organic acids	Organic acids	C4H8O3	104.047	594-61-6	3
L-Ascorbic acid-2-glucoside	Others	Vitamin	C12H18O11	338.085	129499-78-1	3
8,15-Dihydroxy-5,9,11,13-eicosatetraenoic acid	Lipids	Free fatty acids	C20H32O4	336.23	77667-08-4	3
Monomethyl succinate*	Organic acids	Organic acids	C5H8O4	132.042	3878-55-5	3
2-Methylsuccinic acid*	Organic acids	Organic acids	C5H8O4	132.042	498-21-5	3
Dimethylmalonic acid*	Organic acids	Organic acids	C5H8O4	132.042	595-46-0	3
Quinacyl syringic acid	Phenolic acids	Phenolic acids	C16H20O10	372.106	-	3
Soyasapogenol B	Terpenoids	Triterpene	C30H50O3	458.376	595-15-3	3
Pandangolide 1a	Others	Others	C12H20O5	244.131	-	1
Phomolide G	Others	Others	C12H20O5	244.131	-	3
N1-Methyl-4-pyridone-5-carboxamide	Alkaloids	Pyridine alkaloids	C7H8N2O2	152.059	769-49-3	3
alpha-D-Galactosyl-(1->3)-1D-myo-inositol	Others	Saccharides	C12H22O11	342.116	3687-64-7	3
Hibiscus acid	Organic acids	Organic acids	C6H8O8	208.022	6205-14-7	3
Ethanolamine phosphate	Alkaloids	Alkaloids	C2H8NO4P	141.019	1071-23-4	3
2-[(1R,2R,4aS,8aS)-2-hydroxy-2,5,5,8a-tetramethyl-hexahydro-1H-naphthalen-1-yl]ethyl acetate	Others	Others	C18H32O3	296.235	-	3
Cetostearic acid	Lipids	Free fatty acids	C16H32O2	256.24	-	1
LysoPG 16:0	Lipids	Glycerol ester	C22H45O9P	484.28	-	3
D-Glycerate	Organic acids	Organic acids	C3H6O4	106.027	473-81-4	3
Methanesulfonic acid	Organic acids	Organic acids	CH4O3S	95.9881	75-75-2	3
2-Hydroxyethylphosphonate	Organic acids	Organic acids	C2H7O4P	126.008	22987-21-9	3
alpha-D-Glucosamine 1-phosphate	Others	Saccharides	C6H14NO8P	259.046	2152-75-2	3
D-Erythrose 4-phosphate	Others	Saccharides	C4H9O7P	200.009	585-18-2	3
Allitol	Others	Saccharides	C6H14O6	182.079	488-44-8	1
Hydroxypyruvate*	Organic acids	Organic acids	C3H4O4	104.011	1113-60-6	3
Tartronate semialdehyde*	Organic acids	Organic acids	C3H4O4	104.011	2480-77-5	3
Litsealactone B	Lipids	Free fatty acids	C17H26O3	278.188	-	1
Fumarate*	Organic acids	Organic acids	C4H4O4	116.011	110-17-8	2
N-p-Coumaroylhydroxyagmatine	Alkaloids	Phenolamine	C14H20N4O3	292.154	-	3
4-butyl-3-(2-methylpropyl)benzene-1,2-dicarboxylic acid	Others	Others	C16H22O4	278.152	-	2
1-Decanol*	Others	Alcohol compounds	C10H22O	158.167	112-30-1	3
2-Decanol*	Others	Alcohol compounds	C10H22O	158.167	1120-06-5	3
9(S)-HPODE	Lipids	Free fatty acids	C18H32O4	312.23	5502-91-0	3
N-Acetyl-L-glutamate	Amino acids and derivatives	Amino acids and derivatives	C7H11NO5	189.064	1188-37-0	3
2-Methylglutaric acid*	Organic acids	Organic acids	C6H10O4	146.058	617-62-9	1
Adipic Acid*	Organic acids	Organic acids	C6H10O4	146.058	124-04-9	1
Isocitrate	Organic acids	Organic acids	C6H8O7	192.027	320-77-4	3
10-Hydroxystearic Acid	Lipids	Free fatty acids	C18H36O3	300.266	638-26-6	2
4-Phenethylphenol*	Others	Others	C14H14O	198.105	834-14-0	1
Benzhydryl methyl ether*	Others	Others	C14H14O	198.105	1016-09-7	1
L-Fucose*	Others	Saccharides	C6H12O5	164.069	-	3
Rhamnose*	Others	Saccharides	C6H12O5	164.069	3615-41-6	3
5-Acetamidopentanoate	Organic acids	Organic acids	C7H13NO3	159.089	1072-10-2	3
2-Hydroxyhexadecanoic acid*	Lipids	Free fatty acids	C16H32O3	272.235	764-67-0	2
3,3'-O-Dimethylellagic Acid	Tannins	Tannin	C16H10O8	330.038	2239-88-5	3
2,6-Dimethyl-7-octene-2,3,6-triol	Terpenoids	Monoterpenoids	C10H20O3	188.141	73815-21-1	3
2-Methylpentanoic acid*	Organic acids	Organic acids	C6H12O2	116.084	97-61-0	3
9(S)-HODE*	Lipids	Free fatty acids	C18H32O3	296.235	15514-85-9	1
alpha-Hydroxylinoleic acid*	Lipids	Free fatty acids	C18H32O3	296.235	57818-44-7	1
Phenylpropanoate	Phenolic acids	Phenolic acids	C9H10O2	150.068	501-52-0	1
[(E)-3-[(2R,3R,4S)-4-hydroxy-3,5,5-trimethyl-6-oxooxan-2-yl]but-2-enyl] acetate	Others	Others	C14H22O5	270.147	-	3
9,10,11-Trihydroxy-12-octadecenoic acid	Lipids	Free fatty acids	C18H34O5	330.241	61911-67-9	1
Ethylparaben	Phenolic acids	Phenolic acids	C9H10O3	166.063	120-47-8	2
(7Z)-Hexadecenoic acid*	Lipids	Free fatty acids	C16H30O2	254.225	2416-19-5	2
(9Z)-Hexadecenoic acid*	Lipids	Free fatty acids	C16H30O2	254.225	373-49-9	2
Cinnzeylanine	Terpenoids	Ditepenoids	C22H34O8	426.225	-	3
1-Eicosanol	Lipids	Free fatty acids	C20H42O	298.324	629-96-9	3
Indole-3-carboxylate*	Alkaloids	Plumerane	C9H7NO2	161.048	771-50-6	3
Indole-5-carboxylic acid*	Alkaloids	Plumerane	C9H7NO2	161.048	1670-81-1	3
2,3-bis(2-carboxyphenyl)succinic acid	Phenolic acids	Phenolic acids	C18H14O8	358.069	-	2
8-(oxiran-2-yl)octanoic acid	Others	Others	C10H18O3	186.126	-	3
9,16-Dihydroxypalmitic acid	Lipids	Free fatty acids	C16H32O4	288.23	38076-49-2	2
9-Oxononanoic acid	Lipids	Free fatty acids	C9H16O3	172.11	2553-17-5	3
2-Propylmalate*	Organic acids	Organic acids	C7H12O5	176.069	-	3
3-Isopropylmalic Acid*	Organic acids	Organic acids	C7H12O5	176.069	921-28-8	3
Pinobanksin 3-O-acetate	Flavonoids	Flavanonols	C17H14O6	314.079	52117-69-8	3
6-Geranylnaringenin; Mimulone; Bonannione A	Flavonoids	Flavanones	C25H28O5	408.194	97126-57-3	2
(10E,12Z)-9-HODE	Lipids	Free fatty acids	C18H32O3	296.235	98524-19-7	3
1β,9β-dihydroxy-4αH-eudesmane-5,11(13)-dien-12-oic acid	Terpenoids	Sesquiterpenoids	C15H22O4	266.152	-	2
4-Methyl-2-oxopentanoate	Organic acids	Organic acids	C6H10O3	130.063	816-66-0	3
5,3'-Dihydroxy-7,4'-Dimethoxyflavone	Flavonoids	Flavones	C17H14O6	314.079	32174-62-2	3
2,3,19,23-Tetrahydroxyurs-12-en-28-oic acid	Terpenoids	Triterpene	C30H48O6	504.345	-	3
Zearalenone	Others	Ketone compounds	C18H22O5	318.147	17924-92-4	2
15-Amino-15-oxopentadecanoic acid	Lipids	Free fatty acids	C15H29NO3	271.215	-	1
12(13)Ep-9-KODE	Lipids	Free fatty acids	C18H30O4	310.214	-	3
1-Hydroxy-2-naphthoate	Organic acids	Organic acids	C11H8O3	188.047	86-48-6	3
4-tert-Octylphenol	Others	Others	C14H22O	206.167	140-66-9	2
2-Propylsuccinic acid	Organic acids	Organic acids	C7H12O4	160.074	618-57-5	3
Pimelate	Lipids	Free fatty acids	C7H12O4	160.074	111-16-0	3
2,3,4,6-Tetramethylbenzoic acid	Others	Others	C11H14O2	178.099	-	2
Phthalate	Phenolic acids	Phenolic acids	C8H6O4	166.027	88-99-3	3
(3aR,7S,8aR)-6-(3,3-dimethoxybutyl)-7-methyl-3-methylidene-4,7,8,8a-tetrahydro-3aH-cyclohepta[b]furan-2-one	Others	Others	C17H26O4	294.183	-	3
Linalyl acetate	Others	Others	C12H20O2	196.146	115-95-7	3
2-Oxopimelate*	Organic acids	Organic acids	C7H10O5	174.053	17126-90-8	3
floionicacid	Organic acids	Organic acids	C18H34O6	346.236	137-21-3	1
1-(4-Methoxyphenyl)-1-propanol	Others	Alcohol compounds	C10H14O2	166.099	5349-60-0	3
Hexadecanal	Lipids	Free fatty acids	C16H32O	240.245	629-80-1	3
Epoxyoleic acid	Lipids	Free fatty acids	C18H34O3	298.251	24560-98-3	3
Gallocatechin 3-O-gallate	Flavonoids	Flavanols	C22H18O11	458.085	5127-64-0	3
(15Z)-Tetracosenoic acid	Lipids	Free fatty acids	C24H46O2	366.35	506-37-6	3
2,5-Dihydroxyacetophenone	Others	Ketone compounds	C8H8O3	152.047	490-78-8	3
Hexyl Hydrogen Sulfate	Others	Others	C6H14O4S	182.061	3233-49-6	2
Benzoylmalic acid	Phenolic acids	Phenolic acids	C11H10O6	238.048	22138-51-8	2
1-O-Vanilloyl-beta-D-glucose	Phenolic acids	Phenolic acids	C14H18O9	330.095	-	3
3,4-Dihydroxybenzaldehyde	Others	Aldehyde compounds	C7H6O3	138.032	139-85-5	3
Ethyl palmitoleate	Lipids	Free fatty acids	C18H34O2	282.256	56219-10-4	3
(15S)-15-Hydroxy-5,8,11-cis-13-trans-eicosatetraenoate	Lipids	Free fatty acids	C20H32O3	320.235	54845-95-3	3
Siegesbeckic acid	Terpenoids	Ditepenoids	C20H32O4	336.23	-	3
Isooctadecanoic acid	Lipids	Free fatty acids	C18H36O2	284.272	2724-58-5	3
Chrysin	Flavonoids	Flavones	C15H10O4	254.058	480-40-0	2
17-Hydroxylinolenic acid	Lipids	Free fatty acids	C18H30O3	294.219	-	3
2-Methyl-3-oxoadipate*	Organic acids	Organic acids	C7H10O5	174.053	-	3
2-Hydroxy-4-methyl-3-tridecanoyloxypentanoic acid methyl ester	Lipids	Free fatty acids	C20H38O5	358.272	-	3
2,6,6-trimethyl-4-oxo-4,5,6,7-tetrahydro-1-benzofuran-3-carboxylic acid	Terpenoids	Monoterpenoids	C12H14O4	222.089	-	3
N-Acetylisatin	Alkaloids	Plumerane	C10H7NO3	189.043	574-17-4	3
2-Hydroxyadipate	Organic acids	Organic acids	C6H10O5	162.053	-	1
3-Methoxy-2-methyl-3-oxopropylbenzoate	Phenolic acids	Phenolic acids	C12H14O4	222.089	77630-47-8	2
3-Methyl-2-oxobutanoic acid	Organic acids	Organic acids	C5H8O3	116.047	759-05-7	3
Gingerglycolipid B	Lipids	Glycerol ester	C33H58O14	678.383	88168-90-5	3
Hydroxy ricinoleic acid	Lipids	Free fatty acids	C18H34O4	314.246	-	1
(9Z,11E)-Octadecadienoic acid*	Lipids	Free fatty acids	C18H32O2	280.24	2540-56-9	2
Linoleate*	Lipids	Free fatty acids	C18H32O2	280.24	60-33-3	2
2-(hydroxymethyl)-6-{[2,3,5-trihydroxy-2-(hydroxymethyl)oxan-4-yl]oxy}oxane-3,4,5-triol	Organic acids	Organic acids	C12H22O11	342.116	-	3
2-Methyl-4-pentenoic Acid	Organic acids	Organic acids	C6H10O2	114.068	1575-74-2	3
3-Hydroxyisovalerate	Organic acids	Organic acids	C5H10O3	118.063	625-08-1	3
Isopimaradieneone	Terpenoids	Ditepenoids	C20H30O	286.23	-	2
2,3-Dimethoxy-4,6,7-Trihydroxyphenanthrene	Others	Others	C16H14O5	286.084	35323-54-7	3
9-(2,3-dihydroxypropoxy)-9-oxononanoic acid	Lipids	Free fatty acids	C12H22O6	262.142	-	1
(R)-2-Hydroxyisocaproate	Organic acids	Organic acids	C6H12O3	132.079	20312-37-2	1
1-Linoleoyl-2-Lysophosphatidic Acid Monobutylamine Ester	Lipids	Glycerol ester	C25H48NO7P	505.317	-	3
Rutin	Flavonoids	Flavonols	C27H30O16	610.153	153-18-4	3
Quercetin-3-O-robinobioside	Flavonoids	Flavonols	C27H30O16	610.153	52525-35-6	3
4-Hydroxybenzaldehyde	Others	Aldehyde compounds	C7H6O2	122.037	123-08-0	1
Suberic acid	Lipids	Free fatty acids	C8H14O4	174.089	505-48-6	1
4-Hydroxy-2-oxopentanoate*	Organic acids	Organic acids	C5H8O4	132.042	3318-73-8	3
(S)-2-Acetolactate*	Organic acids	Organic acids	C5H8O4	132.042	71698-08-3	3
Syringaldehyde; 4-Hydroxy-3,5-Dimethoxybenzaldehyde	Others	Aldehyde compounds	C9H10O4	182.058	134-96-3	3
N-Acetyl-L-phenylalanine	Amino acids and derivatives	Amino acids and derivatives	C11H13NO3	207.089	2018-61-3	3
Supinenolone D	Terpenoids	Triterpene	C30H44O3	452.329	-	3
Myricetin-3-O-arabinoside*	Flavonoids	Flavonols	C20H18O12	450.08	132679-85-7	3
1-Octadecanol	Lipids	Free fatty acids	C18H38O	270.292	112-92-5	3
2,4-Dihydroxybenzaldehyde	Others	Aldehyde compounds	C7H6O3	138.032	95-01-2	3
Narirutin*	Flavonoids	Flavanones	C27H32O14	580.179	14259-46-2	3
trans-3-Hydroxycinnamate*	Phenolic acids	Phenolic acids	C9H8O3	164.047	14755-02-3	3
trans-2-Hydroxycinnamate*	Phenolic acids	Phenolic acids	C9H8O3	164.047	583-17-5	3
Phenylpyruvate	Phenolic acids	Phenolic acids	C9H8O3	164.047	156-06-9	3
Kaempferol-3-O-rutinoside*	Flavonoids	Flavonols	C27H30O15	594.159	17650-84-9	3
4-Cresol	Others	Others	C7H8O	108.058	106-44-5	3
Dihydroferulic Acid	Phenolic acids	Phenolic acids	C10H12O4	196.074	1135-23-5	3
3-Methoxybenzaldehyde*	Others	Aldehyde compounds	C8H8O2	136.052	591-31-1	1
4'-Hydroxyacetophenone*	Others	Ketone compounds	C8H8O2	136.052	99-93-4	1
3-Hydroxymandelate	Phenolic acids	Phenolic acids	C8H8O4	168.042	17119-15-2	3
2',6'-Dihydroxy-4'-methoxyacetophenone	Others	Ketone compounds	C9H10O4	182.058	7507-89-3	3
2-(dodecanoyloxy)acetic acid	Lipids	Free fatty acids	C14H26O4	258.183	-	3
4-Hydroxy-2-oxoglutarate	Organic acids	Organic acids	C5H6O6	162.016	1187-99-1	3
Sebacic acid	Organic acids	Organic acids	C10H18O4	202.12	111-20-6	1
Erythorbic acid	Others	Vitamin	C6H8O6	176.032	89-65-6	3
[6-methyl-11-(6-methylhept-5-en-2-yl)-10-oxo-9-oxabicyclo[6.2.1]undeca-3,5-dien-2-ylidene]methyl acetate	Others	Others	C22H30O4	358.214	-	2
7-O-Galloyltricetiflavan	Flavonoids	Flavanols	C22H18O10	442.09	-	3
12-Hydroxyoctadecanoic acid	Lipids	Free fatty acids	C18H36O3	300.266	106-14-9	1
5-[(1S,2R,3R,5S)-3,5-dihydroxy-2-[(E,3S)-3-hydroxyoct-1-enyl]cyclopentyl]pentanoic acid	Lipids	Free fatty acids	C18H32O5	328.225	-	1
D-Arabinono-1,4-lactone	Others	Saccharides	C5H8O5	148.037	2782-09-4	3
3-Hydroxyglutaric acid	Organic acids	Organic acids	C5H8O5	148.037	638-18-6	3
Aminomalonate	Amino acids and derivatives	Amino acids and derivatives	C3H5NO4	119.022	1068-84-4	3
2,3-Dinor-TXB2	Lipids	Free fatty acids	C18H30O6	342.204	63250-09-9	3
Trachelogenin	Lignans and Coumarins	Lignans	C21H24O7	388.152	34209-69-3	2
8,11-Heptadecadienoic acid	Lipids	Free fatty acids	C17H30O2	266.225	-	3
Undecanoic acid	Lipids	Free fatty acids	C11H22O2	186.162	112-37-8	1
9,10,18-Trihydroxystearate	Lipids	Free fatty acids	C18H36O5	332.256	496-86-6	3
(2R,4R)-4-hydroxy-5-methyl-2-(prop-1-en-2-yl)hex-5-en-1-yl acetate	Others	Others	C12H20O3	212.141	-	3
Octadecanedioic acid	Lipids	Free fatty acids	C18H34O4	314.246	871-70-5	2
Sorbose*	Others	Saccharides	C6H12O6	180.063	3615-56-3	3
D-Galactose*	Others	Saccharides	C6H12O6	180.063	59-23-4	3
D-Glucose*	Others	Saccharides	C6H12O6	180.063	50-99-7	3
D-Fructose*	Others	Saccharides	C6H12O6	180.063	57-48-7	3
L-Glucose*	Others	Saccharides	C6H12O6	180.063	921-60-8	3
myo-Inositol*	Others	Saccharides	C6H12O6	180.063	87-89-8	3
Sucrose*	Others	Saccharides	C12H22O11	342.116	57-50-1	1
alpha,alpha-Trehalose*	Others	Saccharides	C12H22O11	342.116	99-20-7	1
Melibiose	Others	Saccharides	C12H22O11	342.116	585-99-9	1
N-malonylproline	Amino acids and derivatives	Amino acids and derivatives	C8H11NO5	201.064	-	3
Beta-Hydroxypalmitic Acid*	Lipids	Free fatty acids	C16H32O3	272.235	-	2
L-Arabitol*	Others	Saccharides	C5H12O5	152.069	488-82-4	3
D-Xylonate	Others	Saccharides	C5H10O6	166.048	526-91-0	3
beta-Lactose*	Others	Saccharides	C12H22O11	342.116	63-42-3	1
Isomaltulose*	Others	Saccharides	C12H22O11	342.116	13718-94-0	1
D-Maltose*	Others	Saccharides	C12H22O11	342.116	69-79-4	1
1,14-Tetradecanedioic Acid	Lipids	Free fatty acids	C14H26O4	258.183	821-38-5	3
3-oxopalmiticacid	Lipids	Free fatty acids	C16H30O3	270.219	-	2
Phenylacetic acid	Phenolic acids	Phenolic acids	C8H8O2	136.052	103-82-2	3
Embelin	Quinones	Quinones	C17H26O4	294.183	550-24-3	1
Icosanoic acid	Lipids	Free fatty acids	C20H40O2	312.303	506-30-9	3
5-hydroxy-3,4-dimethyl-5-pentylfuran-2(5H)-one*	Others	Lactones	C11H18O3	198.126	-	1
Hydroxydihydrobovolide*	Others	Lactones	C11H18O3	198.126	-	1
Robinlin	Terpenoids	Monoterpenoids	C11H18O3	198.126	-	3
D-Gluconic acid	Others	Saccharides	C6H12O7	196.058	526-95-4	3
10-Hydroxy-2-Decenoic Acid	Lipids	Free fatty acids	C10H18O3	186.126	14113-05-4	2
Ethylmalonic acid*	Organic acids	Organic acids	C5H8O4	132.042	601-75-2	3
Glutarate*	Organic acids	Organic acids	C5H8O4	132.042	110-94-1	3
9-Hydroxy-12-oxo-10(E),15(Z)-octadecadienoic acid	Lipids	Free fatty acids	C18H30O4	310.214	-	2
Octanoic acid	Lipids	Free fatty acids	C8H16O2	144.115	124-07-2	1
4'-Methoxyresveratrol	Others	Stilbene	C15H14O3	242.094	33626-08-3	3
3-Aminopropanesulfonate	Organic acids	Organic acids	C3H9NO3S	139.03	3687-18-1	3
7-(6-hydroxy-4-pentylcyclohex-2-en-1-yl)heptanoic acid	Lipids	Free fatty acids	C18H32O3	296.235	-	3
Tridecanedioic acid	Lipids	Free fatty acids	C13H24O4	244.167	505-52-2	1
D-Galactarate	Others	Saccharides	C6H10O8	210.038	526-99-8	3
9-OxoODE*	Lipids	Free fatty acids	C18H30O3	294.219	54232-59-6	3
Secologaoside	Others	Others	C16H22O10	374.121	-	3
Homosyringic Acid 4'-O-Glucoside	Phenolic acids	Phenolic acids	C16H22O10	374.121	-	3
2,3-Dihydroxy-1-(4'-hydroxy-3'-methoxyphenyl)-propan-1-one	Others	Others	C10H12O5	212.069	-	2
(4Z,7Z,10Z,13Z,16Z,19Z)-Docosahexaenoic acid	Lipids	Free fatty acids	C22H32O2	328.24	6217-54-5	3
Glucosyringic acid	Phenolic acids	Phenolic acids	C15H20O10	360.106	33228-65-8	3
1-Pyrroline-4-hydroxy-2-carboxylate	Alkaloids	Pyrrole alkaloids	C5H7NO3	129.043	9054-77-7	3
Sarcosine	Amino acids and derivatives	Amino acids and derivatives	C3H7NO2	89.0477	107-97-1	3
4-[(3aR,7aR)-6-methyl-3-methylidene-2-oxo-3a,4,7,7a-tetrahydro-1-benzofuran-5-yl]butyl acetate	Others	Others	C16H22O4	278.152	-	3
4-methoxy-9,10-dihydrophenanthrene-2,3,5-triol	Others	Others	C15H14O4	258.089	152841-82-2	3
methyl alpha-D-fructofuranoside*	Others	Saccharides	C7H14O6	194.079	-	3
D-Pinitol*	Others	Saccharides	C7H14O6	194.079	10284-63-6	3
(6Z)-Octadecenoic acid*	Lipids	Free fatty acids	C18H34O2	282.256	593-39-5	1
cis-Vaccenic acid*	Lipids	Free fatty acids	C18H34O2	282.256	506-17-2	1
Tridecanoic acid	Lipids	Free fatty acids	C13H26O2	214.193	638-53-9	3
5-O-p-Coumaroylshikimic acid O-glucoside	Phenolic acids	Phenolic acids	C22H26O12	482.142	-	3
(S)-2-Aceto-2-hydroxybutanoate	Organic acids	Organic acids	C6H10O4	146.058	-	2
Glycerone phosphate	Others	Ketone compounds	C3H7O6P	169.998	57-04-5	3
4-Hydroxyhex-2-enoic acid*	Organic acids	Organic acids	C6H10O3	130.063	119600-12-3	3
N-Hydroxy-L-isoleucine	Amino acids and derivatives	Amino acids and derivatives	C6H13NO3	147.089	-	3
7β-Hydroxydarutigenol	Terpenoids	Ditepenoids	C20H34O4	338.246	1188281-99-3	3
9(10)-EpOME	Lipids	Free fatty acids	C18H32O3	296.235	16833-56-0	3
Methyl (4E,6E,8E,10E,13Z,18E)-5,7,9,11,13,16,17-heptamethylicosa-4,6,8,10,13,18-hexaenoate	Others	Others	C28H44O2	412.334	-	1
(R)-Mandelate	Organic acids	Organic acids	C8H8O3	152.047	611-71-2	3
Isocaproate*	Organic acids	Organic acids	C6H12O2	116.084	646-07-1	3
(5S,8R,12S)-5,8-dihydroxy-12-methyl-1-oxacyclododeca-3,6-dien-2-one	Others	Others	C12H18O4	226.12	-	1
Hexadecanedioate	Lipids	Free fatty acids	C16H30O4	286.214	505-54-4	1
glycoric acid*	Others	Others	C12H20O4	228.136	-	2
5-heptyl-2-oxooxolane-3-carboxylic acid*	Others	Others	C12H20O4	228.136	-	2
3-Hydroxy-palmitic acid methyl ester	Lipids	Free fatty acids	C17H34O3	286.251	51883-36-4	3
Rhein	Quinones	Anthraquinone	C15H8O6	284.032	478-43-3	3
2'-Hydroxy-4'-Methylacetophenone	Phenolic acids	Phenolic acids	C9H10O2	150.068	6921-64-8	2
Garbanzol	Flavonoids	Flavanonols	C15H12O5	272.068	1226-22-8	3
Guanidinoacetate	Alkaloids	Alkaloids	C3H7N3O2	117.054	352-97-6	3
FFA(15:1)	Lipids	Free fatty acids	C15H28O2	240.209	84743-29-3	3
9,10-Epoxystearate	Lipids	Free fatty acids	C18H34O3	298.251	2443-39-2	3
9,10-Dihydroxy-12,13-epoxyoctadecanoate	Lipids	Free fatty acids	C18H34O5	330.241	-	1
phoyunbene E	Others	Stilbene	C15H14O4	258.089	-	3
1-Naphthol*	Others	Others	C10H8O	144.058	90-15-3	3
2-Naphthol*	Others	Others	C10H8O	144.058	135-19-3	3
13-Amino-13-oxotridecanoic acid	Lipids	Free fatty acids	C13H25NO3	243.183	-	1
ent-3β,16α,17,19-Tetrahydroxykaurane	Terpenoids	Ditepenoids	C20H34O4	338.246	-	2
1-(2,3-dihydroxypropoxy)-3-(((2-(dimethylamino)ethoxy)(hydroxy)phosphoryl)oxy)propan-2-yl (11Z,14Z)-octadeca-11,14-dienoate	Lipids	LPE	C28H54NO9P	579.354	-	2
Kaur-16-en-18-oic acid*	Terpenoids	Ditepenoids	C20H30O2	302.225	6730-83-2	1
Methyl cumalate	Others	Lactones	C7H6O4	154.027	6018-41-3	3
Traumatin	Lipids	Free fatty acids	C12H20O3	212.141	65410-38-0	3
Kobusone	Terpenoids	Sesquiterpenoids	C14H22O2	222.162	-	3
Nonivamide	Alkaloids	Phenolamine	C17H27NO3	293.199	2444-46-4	3
4-(hydroxymethyl)-1,8-dimethyl-9,10-dihydrophenanthrene-2,7-diol	Terpenoids	Ditepenoids	C17H18O3	270.126	-	2
Agrimonolide	Lignans and Coumarins	Coumarins	C18H18O5	314.115	21499-24-1	3
12-Hydroxydodecanoic acid	Lipids	Free fatty acids	C12H24O3	216.173	505-95-3	2
2-Furoate	Organic acids	Organic acids	C5H4O3	112.016	88-14-2	3
5,6,7,8-tetrahydrochromen-2-one	Lignans and Coumarins	Coumarins	C9H10O2	150.068	-	3
(S)-Mandelate	Phenolic acids	Phenolic acids	C8H8O3	152.047	90-64-2	3
Terephthalate*	Phenolic acids	Phenolic acids	C8H6O4	166.027	100-21-0	3
5,7-Dihydroxy-1(3H)-isobenzofuranone*	Phenolic acids	Phenolic acids	C8H6O4	166.027	27979-58-4	3
Salicylaldehyde	Others	Aldehyde compounds	C7H6O2	122.037	90-02-8	3
Nootkatone-11,12-diol	Terpenoids	Sesquiterpenoids	C15H24O3	252.173	-	3
Methyl 14-methylpentadecanoate	Lipids	Free fatty acids	C17H34O2	270.256	5129-60-2	3
2-Methoxycinnamic acid	Phenolic acids	Phenolic acids	C10H10O3	178.063	6099-03-2	3
2-hydroxy-3-methyl-anthraquinone	Quinones	Anthraquinone	C15H10O3	238.063	17241-40-6	2
12,13-DHOME	Lipids	Free fatty acids	C18H34O4	314.246	263399-35-5	3
Ricinoleic acid	Lipids	Free fatty acids	C18H34O3	298.251	141-22-0	2
Hydroperoxylinoleic acid*	Lipids	Free fatty acids	C18H32O4	312.23	34444-18-3	2
9-Hydroxy-12-oxo-15(Z)-octadecenoic acid*	Lipids	Free fatty acids	C18H32O4	312.23	-	2
Sonnerstigmane D Aglycon	Terpenoids	Sesquiterpenoids	C13H20O3	224.141	-	3
Ethyl ferulate	Phenolic acids	Phenolic acids	C12H14O4	222.089	4046-02-0	2
Methyl (4E,8E,11E)-5,9,13-trimethyltetradeca-4,8,11-trienoate	Others	Others	C18H30O2	278.225	-	2
Crepenynic acid	Lipids	Free fatty acids	C18H30O2	278.225	2277-31-8	3
(9Z,12Z,15Z)-Octadecatrienoic acid*	Lipids	Free fatty acids	C18H30O2	278.225	463-40-1	2
Hexylitaconic acid	Organic acids	Organic acids	C11H18O4	214.12	-	3
N-Palmitoylglycine	Amino acids and derivatives	Amino acids and derivatives	C18H35NO3	313.262	2441-41-0	3
Succinate	Organic acids	Organic acids	C4H6O4	118.027	110-15-6	3
9-(cyclohex-1-en-1-yl)nonyl hydrogen sulfate	Others	Others	C15H28O4S	304.171	-	2
Dihydrojasmonic acid	Organic acids	Organic acids	C12H20O3	212.141	3572-64-3	3
Aldovibsanin C	Terpenoids	Ditepenoids	C20H28O4	332.199	-	3
3,4-Dimethylbenzoic acid	Phenolic acids	Phenolic acids	C9H10O2	150.068	619-04-5	3
Olivetol	Phenolic acids	Phenolic acids	C11H16O2	180.115	500-66-3	3
3-Guanidinopropanoate	Organic acids	Organic acids	C4H9N3O2	131.07	353-09-3	3
16-Hydroxypalmitate	Lipids	Free fatty acids	C16H32O3	272.235	506-13-8	3
3-Deoxy-D-glycero-D-galacto-non-2-ulopyranosonate	Lipids	Free fatty acids	C9H16O9	268.079	153666-19-4	3
5-Glucosyloxy-2-Hydroxybenzoic acid methyl ester	Phenolic acids	Phenolic acids	C14H18O9	330.095	-	3
D-Threonate	Others	Saccharides	C4H8O5	136.037	3909-12-4	3
D-Sorbitol	Others	Saccharides	C6H14O6	182.079	50-70-4	2
Propyl 4-hydroxybenzoate	Phenolic acids	Phenolic acids	C10H12O3	180.079	94-13-3	3
L-Gulono-1,4-lactone*	Others	Saccharides	C6H10O6	178.048	1128-23-0	3
D-Glucono-1,5-lactone*	Others	Saccharides	C6H10O6	178.048	90-80-2	3
Kaempferol 3-O-beta-D-glucosyl-(1->2)-beta-D-glucoside	Flavonoids	Flavonols	C27H30O16	610.154	19895-95-5	3
5-(acetyloxy)-4,6-dihydroxy-2-(hydroxymethyl)oxan-3-yl 3-(4-hydroxyphenyl)prop-2-enoate	Phenolic acids	Phenolic acids	C17H20O9	368.111	-	3
Rabdosia acid A*	Lipids	Free fatty acids	C18H30O3	294.219	-	3
Rutinose	Others	Saccharides	C12H22O10	326.121	90-74-4	3
N-p-Coumaroyl hydroxydehydroagmatine	Alkaloids	Phenolamine	C14H18N4O3	290.138	-	3
Erythritol*	Others	Saccharides	C4H10O4	122.058	149-32-6	3
D-Threitol*	Others	Saccharides	C4H10O4	122.058	2418-52-2	3
Orotate	Others	Vitamin	C5H4N2O4	156.017	65-86-1	3
Digalactosylglycerol	Others	Saccharides	C15H28O13	416.153	-	2
p-Hydroxypropiophenone	Others	Ketone compounds	C9H10O2	150.068	70-70-2	3
Taurine	Organic acids	Organic acids	C2H7NO3S	125.015	107-35-7	3
3-O-p-Coumaroyl Galactonic Acid	Phenolic acids	Phenolic acids	C15H18O9	342.095	-	3
Eriocitrin	Flavonoids	Flavanones	C27H32O15	596.174	13463-28-0	3
D-Glucarate	Others	Saccharides	C6H10O8	210.038	87-73-0	3
1-O-p-Coumaroyl Galactonic Acid	Phenolic acids	Phenolic acids	C15H18O9	342.095	-	3
3-Methoxybenzoic acid	Phenolic acids	Phenolic acids	C8H8O3	152.047	586-38-9	3
18-HEPE	Lipids	Free fatty acids	C20H30O3	318.219	141110-17-0	3
15S-hydroperoxy-11Z,13E-eicosadienoic acid	Lipids	Free fatty acids	C20H36O4	340.261	145375-41-3	3
2(3H)-Benzothiazolone	Alkaloids	Alkaloids	C7H5NOS	151.009	934-34-9	1
Phloroglucinol-1-O-β-D-glucopyranoside	Others	Others	C12H16O8	288.084	-	2
N-Fructosyl Pyroglutamate	Amino acids and derivatives	Amino acids and derivatives	C11H17NO8	291.095	-	3
N-(sulfonyl)phenylalanine	Amino acids and derivatives	Amino acids and derivatives	C9H11NO5S	245.036	-	3
2-Hydroxy-3-(4-Hydroxyphenyl)Propanoic Acid*	Phenolic acids	Phenolic acids	C9H10O4	182.058	23508-35-2	3
Xanthine	Nucleotides and derivatives	Nucleotides and derivatives	C5H4N4O2	152.033	69-89-6	3
Dihomocitric acid	Organic acids	Organic acids	C8H12O7	220.058	-	1
Tropate	Phenolic acids	Phenolic acids	C9H10O3	166.063	552-63-6	2
Methyl 2,4-dihydroxyphenylacetate*	Phenolic acids	Phenolic acids	C9H10O4	182.058	67828-42-6	3
{3,4,5-trihydroxy-6-[2-(4-hydroxyphenyl)ethoxy]oxan-2-yl}methyl acetate	Organic acids	Organic acids	C16H22O8	342.132	-	3
galloyl acetyl glucoside	Phenolic acids	Phenolic acids	C15H18O11	374.085	-	3
alpha-Oxo-benzeneacetic acid	Phenolic acids	Phenolic acids	C8H6O3	150.032	611-73-4	3
6-Hydroxyhexanoic acid	Organic acids	Organic acids	C6H12O3	132.079	1191-25-9	1
Sucrose 6-phosphate	Others	Saccharides	C12H23O14P	422.082	22372-29-8	3
Proglobeflowery acid	Phenolic acids	Phenolic acids	C13H16O4	236.105	146367-85-3	3
Erythro-Guaiacylglycerol-β-Sinapyl Ether	Lignans and Coumarins	Lignans	C21H26O8	406.163	877875-96-2	3
Brevifolin carboxylic acid	Phenolic acids	Phenolic acids	C13H8O8	292.022	18490-95-4	3
2-Hexyldecanoic acid	Lipids	Free fatty acids	C16H32O2	256.24	25354-97-6	3
Isoquercitrin	Flavonoids	Flavonols	C21H20O12	464.096	482-35-9	3
Epicatechin gallate*	Flavonoids	Flavanols	C22H18O10	442.09	1257-08-5	3
Catechin gallate*	Flavonoids	Flavanols	C22H18O10	442.09	130405-40-2	3
Dihydrophaseic acid	Terpenoids	Sesquiterpenoids	C15H22O5	282.147	41756-77-8	3
alpha-Isopropylmalate	Organic acids	Organic acids	C7H12O5	176.069	49601-06-1	3
Dambonitol	Others	Saccharides	C8H16O6	208.095	523-94-4	3
(R)-Mevalonate	Organic acids	Organic acids	C6H12O4	148.074	150-97-0	3
D-Arabinose*	Others	Saccharides	C5H10O5	150.053	10323-20-3	3
L-Xylose*	Others	Saccharides	C5H10O5	150.053	25990-60-7	3
3-(Carboxycarbonylamino)-L-alanine	Amino acids and derivatives	Amino acids and derivatives	C5H8N2O5	176.043	5302-45-4	3
Glu-Met	Amino acids and derivatives	Amino acids and derivatives	C10H18N2O5S	278.094	4423-22-7	3
Glucosyl 6-Hydroxy-2,6-Dimethyl-2E,7-Octadienoate	Terpenoids	Monoterpenoids	C16H26O8	346.163	-	3
4-Hydroxy-L-glutamate	Amino acids and derivatives	Amino acids and derivatives	C5H9NO5	163.048	3913-68-6	3
5-Hydroxy-2(3H)-Benzofuranone	Others	Others	C8H6O3	150.032	-	3
Allantoin	Alkaloids	Alkaloids	C4H6N4O3	158.044	97-59-6	3
Methyl 3-O-glucosyl-4-hydroxybenzoate	Phenolic acids	Phenolic acids	C14H18O9	330.095	155112-92-8	3
Vanillate	Phenolic acids	Phenolic acids	C8H8O4	168.042	121-34-6	2
N-malonylleucine	Amino acids and derivatives	Amino acids and derivatives	C9H15NO5	217.095	-	3
3-Hydroxy-1-(4'-hydroxy-3'-methoxyphenyl)-propan-1-one	Others	Others	C10H12O4	196.074	-	3
Uridine	Nucleotides and derivatives	Nucleotides and derivatives	C9H12N2O6	244.07	58-96-8	3
(1r)-1,8-dihydroxy-1h,2h,3h-cyclopenta[b]chromen-9-one	Organic acids	Organic acids	C12H10O4	218.058	-	3
3-(4-Hydroxyphenyl)lactate*	Phenolic acids	Phenolic acids	C9H10O4	182.058	306-23-0	3
2-hydroxyhexanoic acid	Lipids	Free fatty acids	C6H12O3	132.079	6064-63-7	2
(2R,3R,4S,6S)-4,6-dihydroxy-2,4-dimethyloxan-3-yl acetate	Others	Others	C9H16O5	204.1	-	3
Benzyl β-primeveroside	Others	Others	C18H26O10	402.153	130622-31-0	3
1-Naphthalenesulfonic acid	Others	Others	C10H8O3S	208.019	85-47-2	3
Azelaic acid	Lipids	Free fatty acids	C9H16O4	188.105	123-99-9	1
Protocatechuic acid 4-O-(6''-O-Galloy)Glucoside	Phenolic acids	Phenolic acids	C20H20O13	468.09	-	3
Hexanoyl-L-glycine	Amino acids and derivatives	Amino acids and derivatives	C8H15NO3	173.105	24003-67-6	3
Methyl 4-hydroxybenzoate	Phenolic acids	Phenolic acids	C8H8O3	152.047	99-76-3	3
(R)-3-Hydroxy-3-methyl-2-oxopentanoate*	Organic acids	Organic acids	C6H10O4	146.058	-	2
Mono-Methyl Glutarate*	Organic acids	Organic acids	C6H10O4	146.058	1501-27-5	2
Phenylacetylglutamine	Amino acids and derivatives	Amino acids and derivatives	C13H16N2O4	264.111	28047-15-6	3
4-Hydroxyphthalate	Phenolic acids	Phenolic acids	C8H6O5	182.022	610-35-5	2
3-Hydroxy-3-methylglutarate	Organic acids	Organic acids	C6H10O5	162.053	503-49-1	3
4-Hydroxybenzoate	Phenolic acids	Phenolic acids	C7H6O3	138.032	99-96-7	3
4-Nitrocatechol	Others	Others	C6H5NO4	155.022	3316-09-4	3
Myricetin-3-O-xyloside*	Flavonoids	Flavonols	C20H18O12	450.08	-	3
Ellagic acid-4-O-Xyloside	Tannins	Tannin	C19H14O12	434.048	139163-18-1	3
15-hydroxy-11Z,13E-eicosadienoic acid	Lipids	Free fatty acids	C20H36O3	324.266	77159-57-0	3
4-Hydroxy-3-methoxy-benzaldehyde	Others	Aldehyde compounds	C8H8O3	152.047	121-33-5	3
3-(3-Hydroxyphenyl)propanoic acid	Phenolic acids	Phenolic acids	C9H10O3	166.063	621-54-5	3
3-Hydroxyphenylacetic Acid Methyl Ester	Phenolic acids	Phenolic acids	C9H10O3	166.063	42058-59-3	3
D-Glucuronate	Others	Saccharides	C6H10O7	194.043	528-16-5	3
2,6-Dimethoxybenzaldehyde	Others	Aldehyde compounds	C9H10O3	166.063	3392-97-0	1
DL-3-Phenyllactic acid*	Phenolic acids	Phenolic acids	C9H10O3	166.063	828-01-3	1
Phloretate*	Phenolic acids	Phenolic acids	C9H10O3	166.063	501-97-3	1
p-Coumaroylsinapoyltartaric acid	Phenolic acids	Phenolic acids	C24H22O12	502.111	-	3
Dehydroepiandrosterone	Steroids	Steroid	C19H28O2	288.209	53-43-0	3
Hyperin	Flavonoids	Flavonols	C21H20O12	464.096	482-36-0	3
Sorbitol 6-phosphate	Others	Saccharides	C6H15O9P	262.045	20479-58-7	3
PyroGlu-Ile	Amino acids and derivatives	Amino acids and derivatives	C11H18N2O4	242.127	-	1
1,4-Dihydroxy-2-hydroxymethyl anthraquinone	Quinones	Anthraquinone	C15H10O5	270.053	22296-59-9	3
(9S)-Hydroxyoctadecadienoic acid	Lipids	Free fatty acids	C18H32O3	296.235	73543-67-6	2
6-methoxyhexanoic sulfuric anhydride	Others	Others	C7H14O6S	226.051	-	2
Ferulic acid*	Phenolic acids	Phenolic acids	C10H10O4	194.058	537-98-4	3
Isoferulic acid*	Phenolic acids	Phenolic acids	C10H10O4	194.058	25522-33-2	3
Urocanate	Alkaloids	Alkaloids	C6H6N2O2	138.043	104-98-3	3
S-Sulfo-L-cysteine	Amino acids and derivatives	Amino acids and derivatives	C3H7NO5S2	200.977	1637-71-4	3
Decanoic acid	Lipids	Free fatty acids	C10H20O2	172.146	334-48-5	3
Indolebutyric acid	Alkaloids	Plumerane	C12H13NO2	203.095	133-32-4	3
1-O-Eudesmoylquinic acid	Phenolic acids	Phenolic acids	C17H22O10	386.121	-	3
Acerosin	Flavonoids	Flavones	C18H16O8	360.084	15835-74-2	3
12-OxoETE	Lipids	Free fatty acids	C20H30O3	318.219	108437-64-5	3
2-hydroxy-3,4-dimethoxy benzophenone	Phenolic acids	Phenolic acids	C15H14O4	258.089	-	2
2-Oxoadipate	Organic acids	Organic acids	C6H8O5	160.037	3184-35-8	3
N-Acetyl-L-threonine	Amino acids and derivatives	Amino acids and derivatives	C6H11NO4	161.069	17093-74-2	3
4-Hydroxybenzoic acid glucosyl xyloside	Phenolic acids	Phenolic acids	C18H24O12	432.127	-	3
N-(L-Arginino)succinate	Amino acids and derivatives	Amino acids and derivatives	C10H18N4O6	290.123	2387-71-5	3
2-Deoxy-D-ribose 1-phosphate*	Nucleotides and derivatives	Nucleotides and derivatives	C5H11O7P	214.024	17210-42-3	3
1-(2,4-dihydroxyphenyl)-2-(4-hydroxyphenyl)prop-2-en-1-one	Others	Stilbene	C15H12O4	256.074	-	3
(S)-2-Methylmalate	Organic acids	Organic acids	C5H8O5	148.037	-	3
Indole-3-ethanol	Alkaloids	Plumerane	C10H11NO	161.084	526-55-6	3
Chlorogenate*	Phenolic acids	Phenolic acids	C16H18O9	354.095	327-97-9	1
2-Benzoyl-2-(benzoyloxy)-3-hydroxybutanedioic acid	Others	Others	C18H14O8	358.069	-	2
Aracarpene 2*	Flavonoids	Isoflavones	C16H12O6	300.063	-	3
Androsin	Others	Ketone compounds	C15H20O8	328.116	531-28-2	2
4-(3,4,5-Trihydroxybenzoxy)benzoic acid	Phenolic acids	Phenolic acids	C14H10O7	290.043	-	3
Chicoric acid	Phenolic acids	Phenolic acids	C22H18O12	474.08	70831-56-0	3
Neosakuranin	Flavonoids	Chalcones	C22H24O10	448.137	31187-54-9	3
Formylanthranilate	Phenolic acids	Phenolic acids	C8H7NO3	165.043	3342-77-6	3
Xanthurenic Acid 8-O-Glucoside	Alkaloids	Quinoline alkaloids	C16H17NO9	367.09	97451-32-6	3
Myristoleic acid	Lipids	Free fatty acids	C14H26O2	226.193	544-64-9	3
Viscidulin III	Flavonoids	Flavones	C17H14O8	346.069	92519-91-0	3
(9S,13S,15Z)-12-Oxophyto-10,15-dienoate	Lipids	Free fatty acids	C18H28O3	292.204	85551-10-6	3
7-methyl-5,8-dioxodecyl hydrogen sulfate	Others	Others	C11H20O6S	280.098	-	2
2,4,6-Trihydroxybenzoic acid methyl ester	Phenolic acids	Phenolic acids	C8H8O5	184.037	3147-39-5	3
9-Hydroperoxy-9Z,11E-Octadecadienoic Acid	Lipids	Free fatty acids	C18H32O4	312.23	-	3
N-(1-Deoxy-1-fructosyl)Asparagine	Amino acids and derivatives	Amino acids and derivatives	C10H18N2O8	294.107	-	3
9,10-DHOME	Lipids	Free fatty acids	C18H34O4	314.246	263399-34-4	3
alpha,alpha'-Trehalose 6-phosphate	Others	Saccharides	C12H23O14P	422.082	4484-88-2	3
5(S),15(S)-DiHETE; 5,15-Dihydroxy-6,8,11,13-Eicosatetraenoic Acid	Lipids	Free fatty acids	C20H32O4	336.23	82200-87-1	2
tripterifordin	Terpenoids	Ditepenoids	C20H30O3	318.219	139122-81-9	3
Cryptochlorogenic acid (4-O-Caffeoylquinic acid)*	Phenolic acids	Phenolic acids	C16H18O9	354.095	905-99-7	1
3-{[(2E)-3-(2,3-dihydroxyphenyl)prop-2-enoyl]oxy}-1,4,5-trihydroxycyclohexane-1-carboxylic acid	Others	Others	C16H18O9	354.095	-	3
9,12,13-Trihydroxy-10,15-octadecadienoic acid	Lipids	Free fatty acids	C18H32O5	328.225	-	3
Abealpha1-3Manalpha	Others	Others	C12H22O9	310.126	-	2
3-O-Methylgallate	Phenolic acids	Phenolic acids	C8H8O5	184.037	3934-84-7	3
Xanthorin	Quinones	Anthraquinone	C16H12O6	300.063	17526-15-7	3
Nicotinate adenine dinucleotide phosphate	Nucleotides and derivatives	Nucleotides and derivatives	C21H27N6O18P3	744.059	5502-96-5	3
Naringin*	Flavonoids	Flavanones	C27H32O14	580.179	10236-47-2	3
Dendrobiumane D	Others	Others	C15H24O5	284.162	-	3
4-Hydroxycoumarin	Lignans and Coumarins	Coumarins	C9H6O3	162.032	1076-38-6	3
Adenosine 2'-phosphate	Nucleotides and derivatives	Nucleotides and derivatives	C10H14N5O7P	347.063	130-49-4	3
Quercimeritrin	Flavonoids	Flavonols	C21H20O12	464.096	491-50-9	3
Dihydrocoumarin	Lignans and Coumarins	Coumarins	C9H8O2	148.052	119-84-6	2
D-Glucuronolactone	Others	Saccharides	C6H8O6	176.032	32449-92-6	3
1-Methyladenosine	Nucleotides and derivatives	Nucleotides and derivatives	C11H15N5O4	281.112	15763-06-1	2
3,4-dimethoxy-2-[(3,4,5-trihydroxy-6-{[(3,4,5-trihydroxy-6-methyloxan-2-yl)oxy]methyl}oxan-2-yl)oxy]xanthen-9-one	Flavonoids	Other Flavonoids	C27H32O14	580.179	-	3
1-O-p-Coumaroylquinic acid*	Phenolic acids	Phenolic acids	C16H18O8	338.1	-	3
(Z)-2-ethylhex-2-enedioic acid	Others	Others	C8H12O4	172.074	-	3
Pedalitin	Flavonoids	Flavones	C16H12O7	316.058	22384-63-0	3
Acetosyringone	Others	Ketone compounds	C10H12O4	196.074	2478-38-8	3
2,3-Dihydro-1,4-naphthoquinone	Quinones	Quinones	C10H8O2	160.052	21545-31-3	3
Eriodictyol chalcone	Flavonoids	Chalcones	C15H12O6	288.063	73692-51-0	3
Leu-Val	Amino acids and derivatives	Amino acids and derivatives	C11H22N2O3	230.163	72121-02-9	3
3,4-Dihydroxybenzoic Acid Ethyl Ester (Protocatechuic acid ethyl ester)	Phenolic acids	Phenolic acids	C9H10O4	182.058	3943-89-3	3
Kankanoside E	Terpenoids	Monoterpenoids	C16H28O8	348.178	-	3
HydroxyAloe-emodin-8-O-glucoside	Quinones	Anthraquinone	C21H20O11	448.101	-	1
3,4,5,3',4',5'-Hexahydroxydiphenoyl Acid-glucose	Tannins	Tannin	C20H18O14	482.07	-	3
4-Methoxysalicylic Acid	Phenolic acids	Phenolic acids	C8H8O4	168.042	2237-36-7	3
Isochlorogenic acid C*	Phenolic acids	Phenolic acids	C25H24O12	516.127	57378-72-0	2
Melezitose	Others	Saccharides	C18H32O16	504.169	597-12-6	3
9(S)-HOT	Lipids	Free fatty acids	C18H30O3	294.219	89886-42-0	3
Morolic acid	Terpenoids	Triterpene	C30H48O3	456.36	559-68-2	2
3,4-Cycloopen-cycloaltin-4(29),25-diene-24-hydroxy-3-carboxylic acid	Terpenoids	Triterpene	C30H48O3	456.36	-	2
trans-Cinnamate	Phenolic acids	Phenolic acids	C9H8O2	148.052	140-10-3	3
3-Acetoxy-9,13-epoxy-16-hydroxy-labda-15,16-olide	Terpenoids	Ditepenoids	C22H34O6	394.236	-	2
Dehydrocinnzeylanine	Phenolic acids	Phenolic acids	C22H32O7	408.215	-	2
Dehydroxy-Dihydroabscisic Acid 4'-O-glucoside	Organic acids	Organic acids	C21H32O8	412.21	-	3
8,9-Dihydroxy-5,11,14,17-eicosatetraenoic acid	Lipids	Free fatty acids	C20H32O4	336.23	867350-87-6	2
3-Methylsalicylate	Phenolic acids	Phenolic acids	C8H8O3	152.047	83-40-9	3
1,5-Anhydro-D-glucitol	Others	Saccharides	C6H12O5	164.069	154-58-5	3
3-Methyl-4,8-dihydroxy-3,4-dihydroisocoumarin	Lignans and Coumarins	Coumarins	C10H10O4	194.058	33788-22-6	3
Chloranthalic acid	Terpenoids	Sesquiterpenoids	C15H22O4	266.152	-	2
2-Dehydro-3-deoxy-L-arabinonate	Others	Saccharides	C5H8O5	148.037	-	3
12(13)-EpOME	Lipids	Free fatty acids	C18H32O3	296.235	6799-85-5	3
Methyl 2-furoate	Organic acids	Organic acids	C6H6O3	126.032	611-13-2	3
1,6-Di-O-galloyl-2-O-Cinnamoyl-β-D-glucose	Phenolic acids	Phenolic acids	C29H26O15	614.127	94356-17-9	3
Gnetifolin B*	Flavonoids	Flavonols	C16H12O6	300.063	140671-06-3	3
Syringetin	Flavonoids	Flavonols	C17H14O8	346.069	4423-37-4	3
Asiatic acid*	Terpenoids	Triterpene	C30H48O5	488.35	464-92-6	2
(Z)-(7S,8S)-Dihydroxyoctadeca-9-enoate	Lipids	Free fatty acids	C18H34O4	314.246	-	3
3-O-p-Coumaroylquinic acid	Phenolic acids	Phenolic acids	C16H18O8	338.1	87099-71-6	3
Pinoresinol-4-O-(6''-acetyl)glucoside	Lignans and Coumarins	Lignans	C28H34O12	562.205	-	3
Aloe emodin anthrone	Quinones	Anthraquinone	C15H12O4	256.074	6247-99-0	3
Quercetin-3-O-arabinoside	Flavonoids	Flavonols	C20H18O11	434.085	22255-13-6	3
Scroside D	Phenolic acids	Phenolic acids	C20H30O13	478.169	-	3
2-(3-β-D-glucopyranosyloxy-4-hydroxyphenyl)ethanol-1-O-β-D-glucopyranoside	Others	Alcohol compounds	C20H30O13	478.169	-	2
Tetahydroxyflavone-7-O-glucuronide*	Flavonoids	Flavones	C21H18O12	462.08	-	3
3-Hydroxyoctadecanoic Acid	Lipids	Free fatty acids	C18H36O3	300.266	45261-96-9	2
6-Hydroxyluteolin 5-glucoside*	Flavonoids	Flavones	C21H20O12	464.096	-	3
[truncated: 130 more rows]

## Sheet: Table S2
Table S2. The physicochemical properties, pharmacokinetics parameters and drug likeness of 445 potential active compounds
Compounds	Formula	MW	Silicos-IT class	GI absorption	BBB permeant	Pgp substrate	Lipinski #violations	Ghose #violations	Veber #violations	Egan #violations	Muegge #violations	Bioavailability Score
Valerine	C8H15NO2	157.21	Soluble	High	No	No	0	2	0	0	1	0.55
Gelsemamide	C20H24N2O3	340.42	Moderately soluble	High	Yes	Yes	0	0	0	0	0	0.55
Cnidilide*	C12H18O2	194.27	Soluble	High	Yes	No	0	0	0	0	1	0.55
8-Demethylfarrerol	C16H14O5	286.28	Soluble	High	No	Yes	0	0	0	0	0	0.55
Selina-3,7(11)-dien-8-one*	C15H22O	218.33	Soluble	High	Yes	No	0	0	0	0	1	0.55
Cinnamoyltyramine*	C17H17NO2	267.32	Moderately soluble	High	Yes	No	0	0	0	0	0	0.55
Inflexarabdonin J	C20H30O3	318.45	Soluble	High	Yes	Yes	0	0	0	0	0	0.55
13-Hydroxygermacrone*	C15H22O2	234.33	Soluble	High	Yes	Yes	0	0	0	0	0	0.55
10α-Hydroxycadin-4-en-15-al	C15H24O2	236.35	Soluble	High	Yes	No	0	0	0	0	0	0.55
Gorlic acid*	C18H30O2	278.43	Moderately soluble	High	Yes	No	0	0	1	0	1	0.85
Actinidol*	C12H18O2	194.27	Soluble	High	Yes	No	0	0	0	0	1	0.55
N-Isobutyl-4,5-epoxy-2E-decaenamide	C14H25NO2	239.35	Soluble	High	Yes	No	0	0	0	0	0	0.55
hydroxyeicosatetraenoic acid	C20H32O3	320.47	Soluble	High	Yes	No	0	0	1	0	1	0.85
Isogermafurenolide*	C15H20O2	232.32	Soluble	High	Yes	No	0	0	0	0	0	0.55
Senkyunolide M	C16H22O4	278.34	Soluble	High	Yes	No	0	0	0	0	0	0.55
Tagalsin D	C20H32O2	304.47	Moderately soluble	High	Yes	No	0	0	0	0	0	0.55
Santalal	C15H22O	218.33	Soluble	High	Yes	No	0	0	0	0	1	0.55
Icariside B2	C19H30O8	386.44	Soluble	High	No	Yes	0	0	0	0	0	0.55
Magnograndiolide	C15H22O4	266.33	Soluble	High	Yes	No	0	0	0	0	0	0.55
Beta-Hydroxypalmitic Acid*	C16H32O3	272.42	Moderately soluble	High	Yes	Yes	0	0	1	0	1	0.85
4-Hydroxyhex-2-enoic acid*	C6H10O3	130.14	Soluble	High	No	No	0	3	0	0	1	0.85
Dendrobiumane D	C15H24O5	284.35	Soluble	High	No	Yes	0	0	0	0	0	0.55
Frambinone	C10H12O2	164.2	Soluble	High	Yes	No	0	0	0	0	1	0.55
epiloliolide	C11H16O3	196.24	Soluble	High	Yes	No	0	0	0	0	1	0.55
D-Pyroglutamic acid ethyl ester	C7H11NO3	157.17	Soluble	High	No	No	0	2	0	0	1	0.55
acerogenin E	C19H20O3	296.36	Moderately soluble	High	Yes	Yes	0	0	0	0	0	0.55
N-methylphenylalanine	C10H13NO2	179.22	Soluble	High	Yes	No	0	0	0	0	1	0.55
3,4-dihydroxy-9-methoxypterocarpan	C16H14O5	286.28	Soluble	High	Yes	Yes	0	0	0	0	0	0.55
[10]-Gingerdione	C21H32O4	348.48	Poorly soluble	High	Yes	No	0	0	1	0	1	0.55
Z-6,7-Epoxyligustilide	C12H14O3	206.24	Soluble	High	Yes	No	0	0	0	0	0	0.55
Dihydrobungeanool	C18H31NO2	293.44	Soluble	High	Yes	No	0	0	1	0	0	0.55
Indicumenone	C15H24O3	252.35	Soluble	High	Yes	No	0	0	0	0	0	0.55
Rosmadial	C20H24O5	344.4	Moderately soluble	High	No	Yes	0	0	0	0	0	0.55
Crinamine	C17H19NO4	301.34	Soluble	High	Yes	No	0	0	0	0	0	0.55
Erosone	C20H16O6	352.34	Poorly soluble	High	Yes	No	0	0	0	0	0	0.55
(9S,10S)-9,10-dihydroxyoctadecanoate	C18H36O4	316.48	Moderately soluble	High	No	Yes	0	0	1	0	2	0.56
Cinnzeylanine	C22H34O8	426.5	Soluble	High	No	Yes	0	0	0	1	0	0.55
Kobusone	C14H22O2	222.32	Soluble	High	Yes	No	0	0	0	0	0	0.55
Aldovibsanin C	C20H28O4	332.43	Soluble	High	Yes	Yes	0	0	0	0	0	0.55
Elliptone	C20H16O6	352.34	Poorly soluble	High	Yes	No	0	0	0	0	0	0.55
3-Hydroxypyridine	C5H5NO	95.1	Soluble	High	Yes	No	0	3	0	0	1	0.55
L-Serine	C3H7NO3	105.09	Soluble	High	No	No	0	4	0	0	3	0.55
Homoproline	C6H11NO2	129.16	Soluble	High	No	No	0	2	0	0	2	0.55
9-Aminoacridine	C13H10N2	194.23	Moderately soluble	High	Yes	Yes	0	0	0	0	1	0.55
Harman	C12H10N2	182.22	Moderately soluble	High	Yes	Yes	0	0	0	0	1	0.55
Nicotinate	C6H5NO2	123.11	Soluble	High	Yes	No	0	3	0	0	1	0.85
Dehydrovomifoliol	C13H18O3	222.28	Soluble	High	Yes	No	0	0	0	0	0	0.55
Abrine*	C12H14N2O2	218.25	Soluble	High	Yes	No	0	0	0	0	0	0.55
dibutylamine	C8H19N	129.24	Soluble	High	Yes	No	0	1	0	0	2	0.55
p-Benzoquinone	C6H4O2	108.09	Soluble	High	No	No	0	3	0	0	1	0.55
(-)-Epiafzelechin	C15H14O5	274.27	Soluble	High	No	Yes	0	0	0	0	0	0.55
Carveol*	C10H16O	152.23	Soluble	High	Yes	No	0	1	0	0	2	0.55
(+)-Perillyl alcohol*	C10H16O	152.23	Soluble	High	Yes	No	0	1	0	0	2	0.55
(S)-Coclaurine	C17H19NO3	285.34	Moderately soluble	High	Yes	Yes	0	0	0	0	0	0.55
p-Anisaldehyde	C8H8O2	136.15	Soluble	High	Yes	No	0	3	0	0	1	0.55
Baicalein	C15H10O5	270.24	Moderately soluble	High	No	No	0	0	0	0	0	0.55
Nootkatone	C15H22O	218.33	Soluble	High	Yes	No	0	0	0	0	1	0.55
4'-Methoxyacetophenone	C9H10O2	150.17	Soluble	High	Yes	No	0	1	0	0	1	0.55
Vanillin acetate	C10H10O4	194.18	Soluble	High	Yes	No	0	0	0	0	1	0.55
2-Nonanone	C9H18O	142.24	Soluble	High	Yes	No	0	1	0	0	2	0.55
Benzamide	C7H7NO	121.14	Soluble	High	Yes	No	0	3	0	0	1	0.55
Ethyl cinnamate	C11H12O2	176.21	Soluble	High	Yes	No	0	0	0	0	1	0.55
Hydroxyanthraquinone	C14H8O3	224.21	Moderately soluble	High	Yes	No	0	0	0	0	0	0.55
Dihydroisoalantolactone*	C15H22O2	234.33	Soluble	High	Yes	No	0	0	0	0	0	0.55
Jasmone	C11H16O	164.24	Soluble	High	Yes	No	0	0	0	0	2	0.55
Homoeriodictyol	C16H14O6	302.28	Soluble	High	No	Yes	0	0	0	0	0	0.55
Punicic acid	C18H30O2	278.43	Soluble	High	No	Yes	0	0	0	0	0	0.55
Cuscohygrine	C13H24N2O	224.34	Soluble	High	Yes	No	0	0	0	0	0	0.55
Byakangelicin	C17H18O7	334.32	Moderately soluble	High	No	Yes	0	0	0	0	0	0.55
Sarisan	C11H12O3	192.21	Soluble	High	Yes	No	0	0	0	0	1	0.55
Xanthoxylin*	C10H12O4	196.2	Soluble	High	Yes	No	0	0	0	0	1	0.55
alpha-Ionone*	C13H20O	192.3	Soluble	High	Yes	No	0	0	0	0	2	0.55
Decanoyl acetaldehyde	C12H22O2	198.3	Soluble	High	Yes	No	0	0	0	0	1	0.55
Methyleugenol*	C11H14O2	178.23	Soluble	High	Yes	No	0	0	0	0	1	0.55
Beta-asarone	C12H16O3	208.25	Soluble	High	Yes	No	0	0	0	0	0	0.55
Ethyl butyrate	C6H12O2	116.16	Soluble	High	Yes	No	0	2	0	0	1	0.55
(-)-Menthone	C10H18O	154.25	Soluble	High	Yes	No	0	1	0	0	2	0.55
Paeoniflorigenone	C17H18O6	318.32	Soluble	High	No	No	0	0	0	0	0	0.55
2-Methylpyridine	C6H7N	93.13	Soluble	High	Yes	No	0	3	0	0	2	0.55
Diphenylamine	C12H11N	169.22	Moderately soluble	High	Yes	No	0	0	0	0	2	0.55
Tryptamine	C10H12N2	160.22	Soluble	High	Yes	No	0	0	0	0	1	0.55
Linolenyl Alcohol	C18H32O	264.45	Soluble	High	Yes	No	0	0	0	0	1	0.55
4-Vinylguaiacol	C9H10O2	150.17	Soluble	High	Yes	No	0	1	0	0	1	0.55
[6]-Shogaol	C17H24O3	276.37	Moderately soluble	High	Yes	No	0	0	0	0	0	0.55
Nicotinamide	C6H6N2O	122.12	Soluble	High	No	No	0	3	0	0	1	0.55
Decursinol	C14H14O4	246.26	Moderately soluble	High	Yes	No	0	0	0	0	0	0.55
2,6-Di-Tert-Butyl-1,4-Benzoquinone	C14H20O2	220.31	Soluble	High	Yes	No	0	0	0	0	0	0.55
Guvacoline	C7H11NO2	141.17	Soluble	High	No	No	0	1	0	0	1	0.55
Alnustone	C19H18O	262.35	Moderately soluble	High	Yes	No	1	0	0	0	1	0.55
Butyl isobutyl phthalate*	C16H22O4	278.34	Moderately soluble	High	Yes	No	0	0	0	0	0	0.55
Dibutyl phthalate*	C16H22O4	278.34	Moderately soluble	High	Yes	No	0	0	0	0	0	0.55
Diisobutyl phthalate*	C16H22O4	278.34	Moderately soluble	High	Yes	No	0	0	0	0	0	0.55
Indole-3-carboxaldehyde	C9H7NO	145.16	Soluble	High	Yes	No	0	2	0	0	1	0.55
Ostruthin	C19H22O3	298.38	Moderately soluble	High	Yes	No	0	0	0	0	1	0.55
L-Isoleucine*	C6H13NO2	131.17	Soluble	High	No	No	0	2	0	0	1	0.55
Anthraquinone	C14H8O2	208.21	Moderately soluble	High	Yes	No	0	0	0	0	0	0.55
Suberosin	C15H16O3	244.29	Moderately soluble	High	Yes	No	0	0	0	0	0	0.55
Dehydrocostus lactone	C15H18O2	230.3	Soluble	High	Yes	No	0	0	0	0	0	0.55
Costunolide*	C15H20O2	232.32	Soluble	High	Yes	No	0	0	0	0	0	0.55
2-Methoxy-4-methylphenol	C8H10O2	138.16	Soluble	High	Yes	No	0	2	0	0	1	0.55
4',5-Dihydroxyflavone	C15H10O4	254.24	Moderately soluble	High	Yes	No	0	0	0	0	0	0.55
Scutellarein	C15H10O6	286.24	Soluble	High	No	No	0	0	0	0	0	0.55
4-Methoxycinnamic acid	C10H10O3	178.18	Soluble	High	Yes	No	0	0	0	0	1	0.85
Batatasin IV	C15H16O3	244.29	Moderately soluble	High	Yes	No	0	0	0	0	0	0.55
Sinapoyl aldehyde	C11H12O4	208.21	Soluble	High	Yes	No	0	0	0	0	0	0.55
Matairesinol	C20H22O6	358.39	Moderately soluble	High	No	No	0	0	0	0	0	0.55
Veratraldehyde	C9H10O3	166.17	Soluble	High	Yes	No	0	0	0	0	1	0.55
Pyridoxine	C8H11NO3	169.18	Soluble	High	No	No	0	0	0	0	1	0.55
Acetyleugenol	C12H14O3	206.24	Soluble	High	Yes	No	0	0	0	0	0	0.55
Tangeretin*	C20H20O7	372.37	Poorly soluble	High	Yes	No	0	0	0	0	0	0.55
Senkyunolide*	C12H16O2	192.25	Soluble	High	Yes	No	0	0	0	0	1	0.55
Phloroglucinol	C6H6O3	126.11	Soluble	High	Yes	No	0	3	0	0	1	0.55
Ethyl Vanillate	C10H12O4	196.2	Soluble	High	Yes	No	0	0	0	0	1	0.55
Elemicin	C12H16O3	208.25	Soluble	High	Yes	No	0	0	0	0	0	0.55
Marmesin	C14H14O4	246.26	Soluble	High	Yes	No	0	0	0	0	0	0.55
4(3H)-Quinazolinone	C8H6N2O	146.15	Soluble	High	Yes	No	0	2	0	0	1	0.55
3-Hydroxybenzaldehyde	C7H6O2	122.12	Soluble	High	Yes	No	0	3	0	0	1	0.55
Nicotine	C10H14N2	162.23	Soluble	High	Yes	No	0	0	0	0	1	0.55
4-Guanidinobutanoate	C5H11N3O2	145.16	Soluble	High	No	No	0	3	0	0	1	0.55
Nuciferine	C19H21NO2	295.38	Moderately soluble	High	Yes	Yes	0	0	0	0	0	0.55
Indican	C14H17NO6	295.29	Soluble	High	No	No	0	1	0	0	0	0.55
2,6-Dimethylpyridine	C7H9N	107.15	Soluble	High	Yes	No	0	3	0	0	2	0.55
2-Aminophenol*	C6H7NO	109.13	Soluble	High	Yes	No	0	3	0	0	1	0.55
Adenine	C5H5N5	135.13	Soluble	High	No	No	0	3	0	0	1	0.55
Isovanillin	C8H8O3	152.15	Soluble	High	Yes	No	0	2	0	0	1	0.55
Isatin	C8H5NO2	147.13	Soluble	High	No	No	0	2	0	0	1	0.55
2,6-Dimethoxybenzoquinone	C8H8O4	168.15	Soluble	High	No	No	0	0	0	0	1	0.85
2-hydroxy-6-methoxybenzoic acid)	C8H8O4	168.15	Soluble	High	No	No	0	0	0	0	1	0.85
Sophoranol	C15H24N2O2	264.36	Soluble	High	No	Yes	0	0	0	0	0	0.55
Sinensetin	C20H20O7	372.37	Poorly soluble	High	Yes	No	0	0	0	0	0	0.55
Succinic anhydride	C4H4O3	100.07	Soluble	High	No	No	0	3	0	0	2	0.55
Serotonin	C10H12N2O	176.22	Soluble	High	Yes	No	0	0	0	0	1	0.55
Cryptotanshinone;Tanshinone c	C19H20O3	296.36	Moderately soluble	High	Yes	Yes	0	0	0	0	0	0.85
Fisetin	C15H10O6	286.24	Soluble	High	No	No	0	0	0	0	0	0.55
beta-Carboline	C11H8N2	168.19	Moderately soluble	High	Yes	Yes	0	0	0	0	1	0.55
L-Azetidine 2-carboxylic acid	C4H7NO2	101.1	Soluble	High	No	No	0	4	0	0	3	0.55
Demethylsuberosin	C14H14O3	230.26	Moderately soluble	High	Yes	No	0	0	0	0	0	0.55
Cytosine	C4H5N3O	111.1	Soluble	High	No	No	0	4	0	0	2	0.55
Histamine	C5H9N3	111.15	Soluble	High	No	No	0	3	0	0	1	0.55
Tyramine	C8H11NO	137.18	Soluble	High	Yes	No	0	1	0	0	1	0.55
Pseudotropine	C8H15NO	141.21	Soluble	High	No	No	0	1	0	0	1	0.55
Benzoyleneurea	C8H6N2O2	162.15	Soluble	High	No	No	0	1	0	0	1	0.55
Hispanolone	C20H30O3	318.45	Moderately soluble	High	Yes	No	0	0	0	0	0	0.55
Santalol	C15H24O	220.35	Soluble	High	Yes	No	0	0	0	0	1	0.55
Leucopelargonidin; 3,4,5,7,4'-Pentahydroxyflavan	C15H14O6	290.27	Soluble	High	No	No	0	0	0	0	0	0.55
Coumarin	C9H6O2	146.14	Soluble	High	Yes	No	0	2	0	0	1	0.55
Triacetonamine	C9H17NO	155.24	Soluble	High	Yes	No	0	1	0	0	1	0.55
Hordenine	C10H15NO	165.23	Soluble	High	Yes	No	0	0	0	0	1	0.55
Afzelechin	C15H14O5	274.27	Soluble	High	No	Yes	0	0	0	0	0	0.55
Mequinol	C7H8O2	124.14	Soluble	High	Yes	No	0	3	0	0	1	0.55
Tiglic acid	C5H8O2	100.12	Soluble	High	Yes	No	0	3	0	0	1	0.85
Benzaldehyde	C7H6O	106.12	Soluble	High	Yes	No	0	3	0	0	2	0.55
Sesamin	C20H18O6	354.35	Moderately soluble	High	Yes	No	0	0	0	0	0	0.55
Butyl 3-methylbutanoate	C9H18O2	158.24	Soluble	High	Yes	No	0	1	0	0	1	0.55
Germacrone	C15H22O	218.33	Soluble	High	Yes	No	0	0	0	0	1	0.55
1-Hydroxy-2-methylanthraquinone	C15H10O3	238.24	Moderately soluble	High	Yes	No	0	0	0	0	0	0.55
Echinopsine	C10H9NO	159.18	Soluble	High	Yes	No	0	1	0	0	1	0.55
Paeonol	C9H10O3	166.17	Soluble	High	Yes	No	0	0	0	0	1	0.55
coriandrin	C13H10O4	230.22	Moderately soluble	High	Yes	No	0	0	0	0	0	0.55
Indole-3-acetate	C10H9NO2	175.18	Soluble	High	Yes	No	0	0	0	0	1	0.85
Jatrorrhizine	C20H20NO4+	338.38	Moderately soluble	High	Yes	Yes	0	0	0	0	0	0.55
Prunasin	C14H17NO6	295.29	Soluble	High	No	No	0	1	0	0	0	0.55
3,4-Dimethoxybenzamide	C9H11NO3	181.19	Soluble	High	No	No	0	0	0	0	1	0.55
4-Hydroxybenzylamine	C7H9NO	123.15	Soluble	High	Yes	No	0	3	0	0	1	0.55
Methyl linolenate	C19H32O2	292.46	Soluble	High	Yes	No	0	3	0	0	1	0.55
Codonopsine	C14H21NO4	267.32	Soluble	High	No	No	0	0	0	0	0	0.55
Luteolin*	C15H10O6	286.24	Soluble	High	No	No	0	0	0	0	0	0.55
Isoliquiritigenin*	C15H12O4	256.25	Soluble	High	Yes	No	0	0	0	0	0	0.55
2-Hydroxyphenylacetate	C8H8O3	152.15	Soluble	High	Yes	No	0	2	0	0	1	0.85
3-(4-Hydroxyphenyl)-1-propanol	C9H12O2	152.19	Soluble	High	Yes	No	0	1	0	0	1	0.55
Methyl gallate	C8H8O5	184.15	Soluble	High	No	No	0	0	0	0	1	0.55
Heptanoic acid	C7H14O2	130.18	Soluble	High	Yes	No	0	2	0	0	1	0.85
Piperonylic acid	C8H6O4	166.13	Soluble	High	Yes	No	0	2	0	0	1	0.85
Apocynin	C9H10O3	166.17	Soluble	High	Yes	No	0	0	0	0	1	0.55
Resveratrol	C14H12O3	228.24	Soluble	High	Yes	No	0	0	0	0	0	0.55
Dodecanoic acid	C12H24O2	200.32	Soluble	High	Yes	No	0	0	0	0	0	0.85
Dehydroabietic acid	C20H28O2	300.44	Moderately soluble	High	Yes	Yes	1	0	0	0	0	0.85
Pentadecanoic acid	C15H30O2	242.4	Moderately soluble	High	Yes	No	0	0	1	0	1	0.85
13-methylmyristic acid	C15H30O2	242.4	Moderately soluble	High	Yes	No	0	0	1	0	1	0.85
Methyl palmitate	C17H34O2	270.45	Poorly soluble	High	Yes	No	1	1	1	0	1	0.55
4-Oxopentanoic Acid	C5H8O3	116.12	Soluble	High	No	No	0	3	0	0	1	0.85
Norartocarpetin	C15H10O6	286.24	Soluble	High	No	No	0	0	0	0	0	0.55
Undecylenic acid	C11H20O2	184.28	Soluble	High	Yes	No	0	0	0	0	1	0.85
Glycitein	C16H12O5	284.26	Moderately soluble	High	No	No	0	0	0	0	0	0.55
Monomethyl succinate*	C5H8O4	132.11	Soluble	High	No	No	0	3	0	0	1	0.85
Soyasapogenol B	C30H50O3	458.72	Moderately soluble	High	No	No	1	3	0	1	1	0.55
Ethylparaben	C9H10O3	166.17	Soluble	High	Yes	No	0	0	0	0	1	0.55
9-Oxononanoic acid	C9H16O3	172.22	Soluble	High	Yes	No	0	0	0	0	1	0.85
Linalyl acetate	C12H20O2	196.29	Soluble	High	Yes	No	0	0	0	0	1	0.55
Hexadecanal	C16H32O	240.42	Moderately soluble	High	No	No	1	1	1	0	2	0.55
3,4-Dihydroxybenzaldehyde	C7H6O3	138.12	Soluble	High	Yes	No	0	3	0	0	1	0.55
Chrysin	C15H10O4	254.24	Moderately soluble	High	Yes	No	0	0	0	0	0	0.55
4-Hydroxybenzaldehyde	C7H6O2	122.12	Soluble	High	Yes	No	0	3	0	0	1	0.55
Syringaldehyde; 4-Hydroxy-3,5-Dimethoxybenzaldehyde	C9H10O4	182.17	Soluble	High	Yes	No	0	0	0	0	1	0.55
Phenylpyruvate	C9H8O3	164.16	Soluble	High	Yes	No	0	0	0	0	1	0.85
Dihydroferulic Acid	C10H12O4	196.2	Soluble	High	Yes	No	0	0	0	0	1	0.85
2',6'-Dihydroxy-4'-methoxyacetophenone	C9H10O4	182.17	Soluble	High	Yes	No	0	0	0	0	1	0.55
Phenylacetic acid	C8H8O2	136.15	Soluble	High	Yes	No	0	3	0	0	1	0.85
Embelin	C17H26O4	294.39	Moderately soluble	High	Yes	No	0	0	0	0	1	0.85
Octanoic acid	C8H16O2	144.21	Soluble	High	Yes	No	0	1	0	0	1	0.85
Rhein	C15H8O6	284.22	Soluble	High	No	No	0	0	0	0	0	0.56
Garbanzol	C15H12O5	272.25	Soluble	High	No	Yes	0	0	0	0	0	0.55
1-Naphthol*	C10H8O	144.17	Soluble	High	Yes	No	0	2	0	0	2	0.55
Kaur-16-en-18-oic acid*	C20H30O2	302.45	Moderately soluble	High	Yes	No	1	0	0	0	1	0.85
Nonivamide	C17H27NO3	293.4	Moderately soluble	High	Yes	No	0	0	1	0	0	0.55
Ricinoleic acid	C18H34O3	298.46	Moderately soluble	High	Yes	Yes	0	0	1	0	1	0.85
Ethyl ferulate	C12H14O4	222.24	Soluble	High	Yes	No	0	0	0	0	0	0.55
(9Z,12Z,15Z)-Octadecatrienoic acid*	C18H30O2	278.43	Soluble	High	Yes	No	0	0	0	0	0	0.55
Taurine	C2H7NO3S	125.15	Soluble	High	No	No	0	3	0	0	3	0.55
Methyl 2,4-dihydroxyphenylacetate*	C9H10O4	182.17	Soluble	High	No	No	0	0	0	0	1	0.55
Proglobeflowery acid	C13H16O4	236.26	Soluble	High	Yes	No	0	0	0	0	0	0.85
Methyl 4-hydroxybenzoate	C8H8O3	152.15	Soluble	High	Yes	No	0	3	0	0	1	0.55
4-Hydroxy-3-methoxy-benzaldehyde	C8H8O3	152.15	Soluble	High	Yes	No	0	2	0	0	1	0.55
3-(3-Hydroxyphenyl)propanoic acid	C9H10O3	166.17	Soluble	High	Yes	No	0	0	0	0	1	0.85
DL-3-Phenyllactic acid*	C9H10O3	166.17	Soluble	High	Yes	No	0	0	0	0	1	0.85
Isoferulic acid*	C10H10O4	194.18	Soluble	High	Yes	No	0	0	0	0	1	0.85
Decanoic acid	C10H20O2	172.26	Soluble	High	Yes	No	0	0	0	0	1	0.85
Indole-3-ethanol	C10H11NO	161.2	Soluble	High	Yes	No	0	0	0	0	1	0.55
Androsin	C15H20O8	328.31	Soluble	High	No	No	0	1	0	0	0	0.55
tripterifordin	C20H30O3	318.45	Soluble	High	Yes	Yes	0	0	0	0	0	0.55
Dihydrocoumarin	C9H8O2	148.16	Soluble	High	Yes	No	0	2	0	0	1	0.55
Pedalitin	C16H12O7	316.26	Soluble	High	No	No	0	0	0	0	0	0.55
Acetosyringone	C10H12O4	196.2	Soluble	High	Yes	No	0	0	0	0	1	0.55
3,4-Dihydroxybenzoic Acid Ethyl Ester (Protocatechuic acid ethyl ester)	C9H10O4	182.17	Soluble	High	Yes	No	0	0	0	0	1	0.55
trans-Cinnamate	C9H8O2	148.16	Soluble	High	Yes	No	0	2	0	0	1	0.85
Methyl 2-furoate	C6H6O3	126.11	Soluble	High	Yes	No	0	3	0	0	1	0.55
Syringetin	C17H14O8	346.29	Moderately soluble	High	No	Yes	0	0	0	0	0	0.55
Asiatic acid*	C30H48O5	488.7	Moderately soluble	High	No	Yes	0	3	0	0	1	0.56
Norathyriol	C13H8O6	260.2	Soluble	High	No	No	0	0	0	0	0	0.55
Salicyl alcohol	C7H8O2	124.14	Soluble	High	Yes	No	0	3	0	0	1	0.55
(+)-Catechin	C15H14O6	290.27	Soluble	High	No	Yes	0	0	0	0	0	0.55
4-Methylumbelliferone	C10H8O3	176.17	Soluble	High	Yes	No	0	0	0	0	1	0.55
Salidroside	C14H20O7	300.3	Soluble	High	No	No	0	1	0	0	0	0.55
1-O-p-Cumaroylglycerol	C12H14O5	238.24	Soluble	High	No	No	0	0	0	0	0	0.55
Rubiadin-1-Methyl Ether	C16H12O4	268.26	Moderately soluble	High	Yes	No	0	0	0	0	0	0.55
2-Acetylphloroglucinol	C8H8O4	168.15	Soluble	High	No	No	0	0	0	0	1	0.55
(6Z,9Z,12Z)-Octadecatrienoic acid*	C18H30O2	278.43	Soluble	High	No	No	0	0	0	0	1	0.55
4-Hydroxyphenylacetate	C8H8O3	152.15	Soluble	High	Yes	No	0	2	0	0	1	0.85
Senkyunolide C*	C12H12O3	204.22	Soluble	High	Yes	No	0	0	0	0	0	0.55
Neoligustilide	C12H14O2	190.24	Soluble	High	Yes	No	0	0	0	0	1	0.55
1α-Hydroperoxy-guaia-10(15),11-diene	C15H24O2	236.35	Soluble	High	Yes	No	0	0	0	0	0	0.55
(E)-undec-2-enoic acid	C11H20O2	184.28	Soluble	High	Yes	No	0	0	0	0	1	0.85
Kushenin	C16H14O5	286.28	Soluble	High	Yes	Yes	0	0	0	0	0	0.55
L-Valine	C5H11NO2	117.15	Soluble	High	No	No	0	3	0	0	2	0.55
cis-Citral	C10H16O	152.23	Soluble	High	Yes	No	0	1	0	0	2	0.55
S-Allyl-L-cysteine	C6H11NO2S	161.22	Soluble	High	No	No	0	0	0	0	2	0.55
Kuraramine	C12H18N2O2	222.28	Soluble	High	No	No	0	0	0	0	0	0.55
L-Proline*	C5H9NO2	115.13	Soluble	High	No	No	0	4	0	0	2	0.55
Pterolactam*	C5H9NO2	115.13	Soluble	High	No	No	0	4	0	0	1	0.55
Pinobanksin	C15H12O5	272.25	Soluble	High	No	No	0	0	0	0	0	0.55
Loliolide	C11H16O3	196.24	Soluble	High	Yes	No	0	0	0	0	1	0.55
Coniferyl aldehyde*	C10H10O3	178.18	Soluble	High	Yes	No	0	0	0	0	1	0.55
Isoshinanolone	C11H12O3	192.21	Soluble	High	Yes	No	0	0	0	0	1	0.55
Spermidine	C7H19N3	145.25	Soluble	High	No	No	0	1	0	0	1	0.55
Phytosphingosine	C18H39NO3	317.51	Soluble	High	No	Yes	0	0	1	0	1	0.55
alpha-Eleostearic acid	C18H30O2	278.43	Soluble	High	Yes	No	1	1	1	0	1	0.85
5-hydroxy-1,7-diphenyl-3-heptanone	C19H22O2	282.38	Poorly soluble	High	Yes	No	0	0	0	0	0	0.55
(+)-8-Hydroxycalamenene	C15H22O	218.33	Moderately soluble	High	Yes	No	0	0	0	0	1	0.55
2'-Hydroxy-4,4',6'-Trimethoxychalcone; Flavokawain A	C18H18O5	314.33	Moderately soluble	High	Yes	No	0	0	0	0	0	0.55
Momilactone A	C20H26O3	314.42	Moderately soluble	High	Yes	No	0	0	0	0	0	0.55
L-Phenylalanine	C9H11NO2	165.19	Soluble	High	No	No	0	0	0	0	1	0.55
5-Hydroxymethyl-2-furaldehyde*	C6H6O3	126.11	Soluble	High	No	No	0	3	0	0	1	0.55
5-Hydroxyflavone	C15H10O3	238.24	Moderately soluble	High	Yes	No	0	0	0	0	0	0.55
Polygodial*	C15H22O2	234.33	Soluble	High	Yes	No	0	0	0	0	0	0.55
Yangonin	C15H14O4	258.27	Moderately soluble	High	Yes	No	0	0	0	0	0	0.55
[6]-Gingerol	C17H26O4	294.39	Moderately soluble	High	Yes	No	0	0	0	0	0	0.55
Dictamnol	C12H18O	178.27	Soluble	High	Yes	No	0	0	0	0	2	0.55
Pantothenate	C9H17NO5	219.23	Soluble	High	No	No	0	1	0	0	0	0.56
Octadeca-9,12,15-trienoic acid*	C18H30O2	278.43	Soluble	High	Yes	No	1	1	1	0	1	0.85
Diethyl malonate	C7H12O4	160.17	Soluble	High	No	No	0	1	0	0	1	0.55
1-Hydroxy-9-methoxycanthin-6-one	C15H10N2O3	266.25	Moderately soluble	High	Yes	No	0	0	0	0	0	0.55
(+)-Eudesmin*	C22H26O6	386.44	Moderately soluble	High	Yes	No	0	0	0	0	0	0.55
Butylphthalide	C12H14O2	190.24	Soluble	High	Yes	No	0	0	0	0	1	0.55
beta-Thujaplicin	C10H12O2	164.2	Soluble	High	Yes	No	0	0	0	0	1	0.55
Isopiperitenone	C10H14O	150.22	Soluble	High	Yes	No	0	1	0	0	2	0.55
4-Methoxybenzoate	C8H8O3	152.15	Soluble	High	Yes	No	0	3	0	0	1	0.85
Butein	C15H12O5	272.25	Soluble	High	No	No	0	0	0	0	0	0.55
Dimethylmatairesinol*	C22H26O6	386.44	Poorly soluble	High	Yes	No	0	0	0	0	0	0.55
Cinnamaldehyde	C9H8O	132.16	Soluble	High	Yes	No	0	2	0	0	2	0.55
Methylisoeugenol*	C11H14O2	178.23	Soluble	High	Yes	No	0	0	0	0	1	0.55
Dopamine	C8H11NO2	153.18	Soluble	High	No	No	0	1	0	0	1	0.55
Putrescine	C4H12N2	88.15	Soluble	High	No	No	0	3	0	0	2	0.55
Angenomalin	C14H12O3	228.24	Moderately soluble	High	Yes	No	0	0	0	0	0	0.55
7-(4-Hydroxyphenyl)-1-phenyl-4-hepten-3-one	C19H20O2	280.36	Moderately soluble	High	Yes	No	0	0	0	0	0	0.55
Glechomanolide*	C15H20O2	232.32	Soluble	High	Yes	No	0	0	0	0	0	0.55
Damascenone	C13H18O	190.28	Soluble	High	Yes	No	0	0	0	0	2	0.55
Monolinolenin*	C21H36O4	352.51	Soluble	High	Yes	No	0	0	1	0	2	0.55
Butylidenephthalide	C12H12O2	188.22	Soluble	High	Yes	No	0	0	0	0	1	0.55
L-Tyrosine*	C9H11NO3	181.19	Soluble	High	No	No	0	0	0	0	2	0.55
Notopterol	C21H22O5	354.4	Moderately soluble	High	No	No	0	0	0	0	0	0.55
Catalpalactone	C15H14O4	258.27	Soluble	High	Yes	No	0	0	0	0	0	0.55
Oleamide	C18H35NO	281.48	Moderately soluble	High	Yes	No	1	0	1	0	1	0.55
Myristamide	C14H29NO	227.39	Moderately soluble	High	Yes	No	0	0	1	0	1	0.55
Phenylethyl alcohol	C8H10O	122.16	Soluble	High	Yes	No	0	3	0	0	2	0.55
Octadecanamide	C18H37NO	283.49	Poorly soluble	High	Yes	No	1	1	1	0	2	0.55
Crenatine	C14H14N2O	226.27	Moderately soluble	High	Yes	Yes	0	0	0	0	0	0.55
(diphenylphosphoroso)benzene	C18H15OP	278.28	Poorly soluble	High	Yes	No	0	0	0	0	0	0.55
9-Oxo-10,12-Octadecadienoic Acid	C18H30O3	294.43	Moderately soluble	High	Yes	No	0	0	1	0	1	0.85
epishyobunone	C15H24O	220.35	Soluble	High	Yes	No	0	0	0	0	1	0.55
Hexadecanamide	C16H33NO	255.44	Moderately soluble	High	Yes	No	0	0	1	0	1	0.55
Cathinone	C9H11NO	149.19	Soluble	High	Yes	No	0	1	0	0	1	0.55
Pinosylvin	C14H12O2	212.24	Soluble	High	Yes	No	0	0	0	0	0	0.55
Spathulenol	C15H24O	220.35	Soluble	High	Yes	No	0	0	0	0	1	0.55
p-Methoxycinnamaldehyde	C10H10O2	162.19	Soluble	High	Yes	No	0	0	0	0	1	0.55
L-Homocysteine	C4H9NO2S	135.18	Soluble	High	No	No	0	3	0	0	3	0.55
Indanone	C9H8O	132.16	Soluble	High	Yes	No	0	3	0	0	2	0.55
L-Asparagine	C4H8N2O3	132.12	Soluble	High	No	No	0	4	0	0	3	0.55
Tetraethyleneglycol	C8H18O5	194.23	Soluble	High	No	No	0	1	0	0	1	0.55
2-Mercaptobenzothiazole	C7H5NS2	167.25	Soluble	High	Yes	No	0	1	0	0	1	0.55
5,6,7,7a-tetrahydro-4,4,7a-trimethyl-2(4H)-benzofuranone*	C11H16O2	180.24	Soluble	High	Yes	No	0	0	0	0	1	0.55
Isololiolide	C11H16O3	196.24	Soluble	High	Yes	No	0	0	0	0	1	0.55
Virgatic acid	C30H46O4	470.68	Moderately soluble	High	No	Yes	1	3	0	1	1	0.85
Spermine	C10H26N4	202.34	Soluble	High	No	No	0	0	1	0	0	0.55
Rutaretin	C14H14O5	262.26	Soluble	High	No	No	0	0	0	0	0	0.55
Regiolone	C10H10O3	178.18	Soluble	High	Yes	No	0	0	0	0	1	0.55
Homobutein	C16H14O5	286.28	Soluble	High	No	No	0	0	0	0	0	0.55
Asarylaldehyde; 2,4,5-Trimethoxybenzaldehyde	C10H12O4	196.2	Soluble	High	Yes	No	0	0	0	0	1	0.55
Xanthone	C13H8O2	196.2	Moderately soluble	High	Yes	No	0	0	0	0	1	0.55
L-Lysine	C6H14N2O2	146.19	Soluble	High	No	No	0	3	0	0	2	0.55
2',4'-Dimethylacetophenone	C10H12O	148.2	Soluble	High	Yes	No	0	1	0	0	2	0.55
Isosclerone;(4S)-4,8-Dihydroxy-3,4-Dihydronaphthalene-1(2H)-One	C10H10O3	178.18	Soluble	High	Yes	No	0	0	0	0	1	0.55
cis-Moschamine*	C20H20N2O4	352.38	Moderately soluble	High	No	Yes	0	0	0	0	0	0.55
4,4'-Dihydroxy-2-methoxychalcone; Echinatin	C16H14O4	270.28	Soluble	High	Yes	No	0	0	0	0	0	0.55
Sakuranetin	C16H14O5	286.28	Moderately soluble	High	Yes	No	0	0	0	0	0	0.55
Cinnamamide	C9H9NO	147.17	Soluble	High	Yes	No	0	1	0	0	1	0.55
Thymine	C5H6N2O2	126.11	Soluble	High	No	No	0	4	0	0	1	0.55
anthraquinone-2-aldehyde	C15H8O3	236.22	Moderately soluble	High	Yes	No	0	0	0	0	0	0.55
cis-3-Hexenyl benzoate	C13H16O2	204.26	Soluble	High	Yes	No	0	0	0	0	0	0.55
Lumichrome	C12H10N4O2	242.23	Moderately soluble	High	No	No	0	0	0	0	0	0.55
Phenethylamine	C8H11N	121.18	Soluble	High	Yes	No	0	2	0	0	2	0.55
Methyl cinnamate	C10H10O2	162.19	Soluble	High	Yes	No	0	0	0	0	1	0.55
(-)-Epicatechin	C15H14O6	290.27	Soluble	High	No	Yes	0	0	0	0	0	0.55
Guanine	C5H5N5O	151.13	Soluble	High	No	No	0	4	0	0	1	0.55
Feruloylhistamine	C15H17N3O3	287.31	Moderately soluble	High	No	Yes	0	0	0	0	0	0.55
Helicide	C13H16O7	284.26	Soluble	High	No	No	0	1	0	0	0	0.55
4-Hydroxyaniline*	C6H7NO	109.13	Soluble	High	Yes	No	0	3	0	0	1	0.55
Zarzissine	C5H5N5	135.13	Soluble	High	No	No	0	3	0	0	1	0.55
alpha-Cyperone	C15H22O	218.33	Soluble	High	Yes	No	0	0	0	0	1	0.55
2,3,5,6-Tetramethylpyrazine; Ligustrazine	C8H12N2	136.19	Soluble	High	Yes	No	0	1	0	0	1	0.55
Bisabolol oxide A	C15H26O2	238.37	Soluble	High	Yes	No	0	0	0	0	0	0.55
6-Methoxy-2-(2-phenylethyl)chromone	C18H16O3	280.32	Poorly soluble	High	Yes	No	0	0	0	0	0	0.55
Mansonone D	C15H14O3	242.27	Moderately soluble	High	Yes	No	0	0	0	0	0	0.55
Pinosylvin methyl ether	C15H14O2	226.27	Moderately soluble	High	Yes	No	0	0	0	0	0	0.55
Phenylacetaldehyde	C8H8O	120.15	Soluble	High	Yes	No	0	3	0	0	2	0.55
Bisdemethoxycurcumin	C19H16O4	308.33	Moderately soluble	High	Yes	No	0	0	0	0	0	0.55
Penduletin 4'-Methyl Ether (5-Hydroxy-3,6,7,4'-Tetramethoxyflavone)	C19H18O7	358.34	Poorly soluble	High	No	No	0	0	0	0	0	0.55
Glabrol	C25H28O4	392.49	Poorly soluble	High	No	No	0	0	0	0	1	0.55
Xanthohumol	C21H22O5	354.4	Moderately soluble	High	No	No	0	0	0	0	1	0.55
Baldrinal	C12H10O4	218.21	Soluble	High	Yes	No	0	0	0	0	0	0.55
Agmatine	C5H14N4	130.19	Soluble	High	No	No	0	3	0	0	1	0.55
Neocnidilide*	C12H18O2	194.27	Soluble	High	Yes	No	0	0	0	0	1	0.55
3-Hydroxy-1-(4-Hydroxy-3-Methoxyphenyl)Propan-1-One	C10H12O4	196.2	Soluble	High	No	No	0	0	0	0	1	0.55
Toluate	C8H8O2	136.15	Soluble	High	Yes	No	0	3	0	0	1	0.85
Caffeine	C8H10N4O2	194.19	Soluble	High	No	No	0	1	0	0	1	0.55
3-Cresol	C7H8O	108.14	Soluble	High	Yes	No	0	3	0	0	2	0.55
Damascenine	C10H13NO3	195.22	Soluble	High	Yes	No	0	0	0	0	1	0.55
3,7-Di-O-methylquercetin	C17H14O7	330.29	Moderately soluble	High	No	No	0	0	0	0	0	0.55
Rhamnazin (3,4',5-Trihydroxy-3',7-dimethoxyflavone)	C17H14O7	330.29	Moderately soluble	High	No	No	0	0	0	0	0	0.55
N-Carbamoylputrescine	C5H13N3O	131.18	Soluble	High	No	No	0	3	0	0	1	0.55
Isoguanine	C5H5N5O	151.13	Soluble	High	No	No	0	4	0	0	1	0.55
Micheliolide	C15H20O3	248.32	Soluble	High	Yes	No	0	0	0	0	0	0.55
Limocitrin (5,7,4'-trihydroxy-8,3'-dimethoxyflavone)*	C17H14O8	346.29	Moderately soluble	High	No	No	0	0	0	0	0	0.55
Alnusonol	C19H20O4	312.36	Moderately soluble	High	Yes	Yes	0	0	0	0	0	0.55
Lycorine*	C16H17NO4	287.31	Soluble	High	No	Yes	0	0	0	0	0	0.55
Stearidonic acid	C18H28O2	276.41	Soluble	High	No	Yes	0	0	0	0	0	0.55
p-Coumaric acid ethyl ester	C11H12O3	192.21	Soluble	High	Yes	No	0	0	0	0	1	0.55
Chalcone	C15H12O	208.26	Moderately soluble	High	Yes	No	0	0	0	0	1	0.55
Cycloolivil	C20H24O7	376.4	Soluble	High	No	Yes	0	0	0	0	0	0.55
Stilbostemin B; 3,5-Dihydroxy-4-Methylbibenzyl	C15H16O2	228.29	Moderately soluble	High	Yes	No	0	0	0	0	0	0.55
Angelicain	C15H16O6	292.28	Soluble	High	No	Yes	0	0	0	0	0	0.55
Estrone	C18H22O2	270.37	Moderately soluble	High	Yes	Yes	0	0	0	0	0	0.55
Sarracenin	C11H14O5	226.23	Soluble	High	Yes	No	0	0	0	0	0	0.85
Isoscutellarein*	C15H10O6	286.24	Soluble	High	No	No	0	0	0	0	0	0.55
Piperonal	C8H6O3	150.13	Soluble	High	Yes	No	0	3	0	0	1	0.55
tetrahydroharmol	C12H14N2O	202.25	Soluble	High	Yes	Yes	0	0	0	0	0	0.55
N-Feruloyloctopamine*	C18H19NO5	329.35	Soluble	High	No	No	0	0	0	0	0	0.55
5-Demethylnobiletin; 5-Hydroxy-6,7,8,3',4'-Pentamethoxyflavone	C20H20O8	388.37	Poorly soluble	High	No	No	0	0	0	0	0	0.55
Pherocon (4-(4-Acetoxyphenyl)-2-butanone)	C12H14O3	206.24	Soluble	High	Yes	No	0	0	0	0	0	0.55
5-Methoxyfurfural*	C6H6O3	126.11	Soluble	High	Yes	No	0	3	0	0	1	0.55
Meso-dihydroguaiaretic acid	C20H26O4	330.42	Moderately soluble	High	Yes	Yes	0	0	0	0	0	0.55
5-Methoxy-1,7-diphenyl-3-heptanone	C20H24O2	296.4	Poorly soluble	High	Yes	No	0	0	0	0	0	0.55
(+)-Gallocatechin	C15H14O7	306.27	Soluble	High	No	No	1	0	0	0	1	0.55
Synephrine	C9H13NO2	167.21	Soluble	High	No	No	0	0	0	0	1	0.55
2,5-Dimethyl-7-hydroxychromone	C11H10O3	190.2	Soluble	High	Yes	No	0	0	0	0	1	0.55
4-Coumarate	C9H8O3	164.16	Soluble	High	Yes	No	0	0	0	0	1	0.85
Erianin; 3'-Hydroxy-3,4,4',5-tetramethoxybibenzyl	C18H22O5	318.36	Moderately soluble	High	Yes	No	0	0	0	0	0	0.55
L-Aspartate	C4H7NO4	133.1	Soluble	High	No	No	0	4	0	0	3	0.56
4-Hydroxyphenylethanol	C8H10O2	138.16	Soluble	High	Yes	No	0	2	0	0	1	0.55
Pyrrole-2-carboxylate	C5H5NO2	111.1	Soluble	High	Yes	No	0	3	0	0	1	0.85
Eucalyptin (5-Hydroxy-7,4'-dimethoxy-6,8-dimethylflavone)	C19H18O5	326.34	Poorly soluble	High	Yes	No	0	0	0	0	0	0.55
Hexadecanoic acid	C16H32O2	256.42	Moderately soluble	High	Yes	No	1	0	1	0	1	0.85
Fumarate*	C4H4O4	116.07	Soluble	High	No	No	0	3	0	0	2	0.85
1-Decanol*	C10H22O	158.28	Soluble	High	Yes	No	0	1	0	0	2	0.55
2-Decanol*	C10H22O	158.28	Soluble	High	Yes	No	0	1	0	0	2	0.55
Rhamnose*	C6H12O5	164.16	Soluble	High	No	Yes	0	2	0	0	2	0.55
3,3'-O-Dimethylellagic Acid	C16H10O8	330.25	Moderately soluble	High	No	No	0	0	0	0	0	0.55
Phenylpropanoate	C9H10O2	150.17	Soluble	High	Yes	No	0	1	0	0	1	0.85
(7Z)-Hexadecenoic acid*	C16H30O2	254.41	Moderately soluble	High	Yes	No	0	0	1	0	1	0.85
(9Z)-Hexadecenoic acid*	C16H30O2	254.41	Moderately soluble	High	Yes	No	0	0	1	0	1	0.85
Indole-3-carboxylate*	C9H7NO2	161.16	Soluble	High	Yes	No	0	1	0	0	1	0.85
Zearalenone	C18H22O5	318.36	Soluble	High	No	No	0	0	0	0	0	0.55
Phthalate	C8H6O4	166.13	Soluble	High	No	No	0	1	0	0	1	0.85
2,5-Dihydroxyacetophenone	C8H8O3	152.15	Soluble	High	Yes	No	0	2	0	0	1	0.55
Gingerglycolipid B	C33H58O14	678.81	Soluble	High	Yes	No	0	2	0	0	1	0.55
Linoleate*	C18H32O2	280.45	Soluble	High	Yes	No	0	2	0	0	1	0.55
2-Methyl-4-pentenoic Acid	C6H10O2	114.14	Soluble	High	Yes	No	0	3	0	0	1	0.85
Suberic acid	C8H14O4	174.19	Soluble	High	No	No	0	0	0	0	1	0.85
trans-2-Hydroxycinnamate*	C9H8O3	164.16	Soluble	High	Yes	No	0	0	0	0	1	0.85
4-Cresol	C7H8O	108.14	Soluble	High	Yes	No	0	3	0	0	2	0.55
3-Methoxybenzaldehyde*	C8H8O2	136.15	Soluble	High	Yes	No	0	3	0	0	1	0.55
4'-Hydroxyacetophenone*	C8H8O2	136.15	Soluble	High	Yes	No	0	3	0	0	1	0.55
Sebacic acid	C10H18O4	202.25	Soluble	High	Yes	No	0	0	0	0	0	0.85
Trachelogenin	C21H24O7	388.41	Moderately soluble	High	No	Yes	0	0	0	0	0	0.55
Undecanoic acid	C11H22O2	186.29	Soluble	High	Yes	No	0	0	0	0	1	0.85
10-Hydroxy-2-Decenoic Acid	C10H18O3	186.25	Soluble	High	Yes	No	0	0	0	0	1	0.85
Sarcosine	C3H7NO2	89.09	Soluble	High	No	No	0	4	0	0	3	0.55
Tridecanoic acid	C13H26O2	214.34	Moderately soluble	High	Yes	No	0	0	1	0	1	0.85
(R)-Mandelate	C8H8O3	152.15	Soluble	High	No	No	0	3	0	0	1	0.85
Hexadecanedioate	C16H30O4	286.41	Moderately soluble	High	No	No	0	0	1	0	1	0.85
2-Furoate	C5H4O3	112.08	Soluble	High	Yes	No	0	3	0	0	1	0.85
Salicylaldehyde	C7H6O2	122.12	Soluble	High	Yes	No	0	3	0	0	1	0.55
Methyl 14-methylpentadecanoate	C17H34O2	270.45	Moderately soluble	High	Yes	No	1	0	1	0	1	0.55
2-Methoxycinnamic acid	C10H10O3	178.18	Soluble	High	Yes	No	0	0	0	0	1	0.85
Succinate	C4H6O4	118.09	Soluble	High	No	No	0	3	0	0	2	0.85
3,4-Dimethylbenzoic acid	C9H10O2	150.17	Soluble	High	Yes	No	0	1	0	0	1	0.85
16-Hydroxypalmitate	C16H32O3	272.42	Moderately soluble	High	Yes	No	0	0	1	0	1	0.85
2(3H)-Benzothiazolone	C7H5NOS	151.19	Soluble	High	Yes	No	0	2	0	0	1	0.55
Xanthine	C5H4N4O2	152.11	Soluble	High	No	No	0	4	0	0	1	0.55
Vanillate	C8H8O4	168.15	Soluble	High	No	No	0	0	0	0	1	0.85
Azelaic acid	C9H16O4	188.22	Soluble	High	Yes	No	0	0	0	0	1	0.85
Mono-Methyl Glutarate*	C6H10O4	146.14	Soluble	High	No	No	0	2	0	0	1	0.85
4-Hydroxybenzoate	C7H6O3	138.12	Soluble	High	Yes	No	0	3	0	0	1	0.85
Ferulic acid*	C10H10O4	194.18	Soluble	High	Yes	No	0	0	0	0	1	0.85
Acerosin	C18H16O8	360.31	Moderately soluble	High	No	No	0	0	0	0	0	0.55
Viscidulin III	C17H14O8	346.29	Moderately soluble	High	No	No	0	0	0	0	0	0.55
3-O-Methylgallate	C8H8O5	184.15	Soluble	High	No	No	0	0	0	0	1	0.56
4-Hydroxycoumarin	C9H6O3	162.14	Soluble	High	Yes	No	0	1	0	0	1	0.55
4-Methoxysalicylic Acid	C8H8O4	168.15	Soluble	High	No	No	0	0	0	0	1	0.85
Orcinol glucoside	C13H18O7	286.28	Soluble	High	No	No	0	1	0	0	0	0.55
5-Oxoproline	C5H7NO3	129.11	Soluble	High	No	No	0	4	0	0	1	0.85
Maleic acid*	C4H4O4	116.07	Soluble	High	No	No	0	3	0	0	2	0.85
2,3,6-Trihydroxyurs-12-en-28-oic acid (Madasiatic acid)*	C30H48O5	488.7	Moderately soluble	High	No	Yes	0	3	0	0	1	0.56
Coniferyl alcohol	C10H12O3	180.2	Soluble	High	Yes	No	0	0	0	0	1	0.55
Gallic Acid Ethyl Ester; Ethyl gallate	C9H10O5	198.17	Soluble	High	No	No	0	0	0	0	1	0.55
Piceid	C20H22O8	390.38	Soluble	High	No	Yes	1	0	0	1	1	0.55

## Sheet: Table S3
Table S3. A list of the interactions between 127 active compounds and 207 targets
Ingredients	Target	Common name	Uniprot ID	Probability*
8-Demethylfarrerol	Taste receptor type 2 member 31	TAS2R31	P59538	0.666319
8-Demethylfarrerol	Adenosine A1 receptor (by homology)	ADORA1	P30542	0.666319
8-Demethylfarrerol	Adenosine A3 receptor	ADORA3	P0DMS8	0.666319
8-Demethylfarrerol	Estrogen receptor beta	ESR2	Q92731	0.49321
8-Demethylfarrerol	Estrogen receptor alpha	ESR1	P03372	0.402643
Cinnamoyltyramine*	Matrix metalloproteinase 1	MMP1	P03956	0.428281
Gorlic acid*	Fatty acid binding protein adipocyte	FABP4	P15090	0.641161
Gorlic acid*	Peroxisome proliferator-activated receptor alpha	PPARA	Q07869	0.641161
Gorlic acid*	Fatty acid binding protein muscle	FABP3	P05413	0.641161
Gorlic acid*	Fatty acid binding protein epidermal	FABP5	Q01469	0.641161
Gorlic acid*	Peroxisome proliferator-activated receptor delta	PPARD	Q03181	0.641161
Gorlic acid*	Peroxisome proliferator-activated receptor gamma	PPARG	P37231	0.45275
[10]-Gingerdione	Arachidonate 5-lipoxygenase	ALOX5	P09917	0.632916
Dihydrobungeanool	Cannabinoid receptor 1	CNR1	P21554	0.452076
Dihydrobungeanool	Cannabinoid receptor 2	CNR2	P34972	0.452076
(9S,10S)-9,10-dihydroxyoctadecanoate	Peroxisome proliferator-activated receptor alpha	PPARA	Q07869	0.403756
(9S,10S)-9,10-dihydroxyoctadecanoate	Peroxisome proliferator-activated receptor delta	PPARD	Q03181	0.403756
Nicotinate	Hydroxycarboxylic acid receptor 2	HCAR2	Q8TDS4	0.999487
p-Benzoquinone	Butyrylcholinesterase	BCHE	P06276	0.913474
p-Benzoquinone	Acetylcholinesterase	ACHE	P22303	0.913474
p-Benzoquinone	Caspase-1	CASP1	P29466	0.913474
(S)-Coclaurine	Dopamine D2 receptor (by homology)	DRD2	P14416	0.906315
Baicalein	Lysine-specific demethylase 4D-like	KDM4E	B2RXH2	1
Baicalein	Xanthine dehydrogenase	XDH	P47989	1
Baicalein	Arachidonate 15-lipoxygenase	ALOX15	P16050	1
Baicalein	Cyclin-dependent kinase 1	CDK1	P06493	1
Baicalein	Arachidonate 12-lipoxygenase	ALOX12	P18054	1
Baicalein	G protein-coupled receptor kinase 6	GRK6	P43250	1
Baicalein	Cytochrome P450 19A1	CYP19A1	P11511	0.43643
Benzamide	Poly [ADP-ribose] polymerase-1	PARP1	P09874	1
Homoeriodictyol	Cytochrome P450 1B1	CYP1B1	Q16678	1
Homoeriodictyol	Carbonic anhydrase VII	CA7	P43166	0.474874
Homoeriodictyol	Carbonic anhydrase XII	CA12	O43570	0.474874
Homoeriodictyol	Carbonic anhydrase IV	CA4	P22748	0.474874
Beta-asarone	HMG-CoA reductase	HMGCR	P04035	0.614556
Tryptamine	Serotonin 1b (5-HT1b) receptor	HTR1B	P28222	1
Tryptamine	Serotonin 1d (5-HT1d) receptor	HTR1D	P28221	1
Tryptamine	Serotonin 2c (5-HT2c) receptor	HTR2C	P28335	1
Tryptamine	Serotonin transporter (by homology)	SLC6A4	P31645	1
Tryptamine	Dopamine transporter (by homology)	SLC6A3	Q01959	1
Tryptamine	Myeloperoxidase	MPO	P05164	1
Tryptamine	Serotonin 6 (5-HT6) receptor	HTR6	P50406	1
Tryptamine	Serotonin 2b (5-HT2b) receptor	HTR2B	P41595	0.73165
Tryptamine	Serotonin 2a (5-HT2a) receptor	HTR2A	P28223	0.73165
Tryptamine	Serotonin 1a (5-HT1a) receptor	HTR1A	P08908	0.408374
[6]-Shogaol	Arachidonate 5-lipoxygenase	ALOX5	P09917	1
[6]-Shogaol	Serotonin 1a (5-HT1a) receptor	HTR1A	P08908	0.575665
Nicotinamide	NAD-dependent deacetylase sirtuin 3	SIRT3	Q9NTG7	0.999487
Nicotinamide	NAD-dependent deacetylase sirtuin 2	SIRT2	Q8IXJ6	0.999487
Guvacoline	Muscarinic acetylcholine receptor M3	CHRM3	P20309	1
Anthraquinone	Dual specificity phosphatase Cdc25B	CDC25B	P30305	0.898837
Suberosin	Phosphodiesterase 4D	PDE4D	Q08499	0.47085
4',5-Dihydroxyflavone	Estrogen receptor alpha	ESR1	P03372	0.614939
4',5-Dihydroxyflavone	Estrogen receptor beta	ESR2	Q92731	0.614939
4',5-Dihydroxyflavone	Cytochrome P450 19A1	CYP19A1	P11511	0.504894
4',5-Dihydroxyflavone	Tankyrase-2	TNKS2	Q9H2K2	0.497067
4',5-Dihydroxyflavone	Tankyrase-1	TNKS	O95271	0.497067
4',5-Dihydroxyflavone	Estradiol 17-beta-dehydrogenase 1	HSD17B1	P14061	0.473491
4',5-Dihydroxyflavone	Aldose reductase	AKR1B1	P15121	0.418443
4',5-Dihydroxyflavone	Cyclin-dependent kinase 5/CDK5 activator 1	CDK5R1 CDK5	Q15078 Q00535	0.418443
4',5-Dihydroxyflavone	Xanthine dehydrogenase	XDH	P47989	0.418443
4',5-Dihydroxyflavone	Cyclin-dependent kinase 1/cyclin B	CCNB3 CDK1 CCNB1 CCNB2	Q8WWL7 P06493 P14635 O95067	0.418443
4',5-Dihydroxyflavone	Cyclin-dependent kinase 6	CDK6	Q00534	0.418443
4',5-Dihydroxyflavone	Cytochrome P450 1B1	CYP1B1	Q16678	0.418443
4',5-Dihydroxyflavone	ATP-binding cassette sub-family G member 2	ABCG2	Q9UNQ0	0.418443
Scutellarein	Receptor-type tyrosine-protein phosphatase S	PTPRS	Q13332	1
Scutellarein	AMY1C	AMY1A	P04745	1
Scutellarein	G protein-coupled receptor kinase 6	GRK6	P43250	1
Scutellarein	NADPH oxidase 4	NOX4	Q9NPH5	0.542516
Scutellarein	Aldose reductase (by homology)	AKR1B1	P15121	0.542516
Scutellarein	Xanthine dehydrogenase	XDH	P47989	0.542516
Scutellarein	Tyrosine-protein kinase receptor FLT3	FLT3	P36888	0.542516
Scutellarein	Multidrug resistance-associated protein 1	ABCC1	P33527	0.542516
Scutellarein	Estradiol 17-beta-dehydrogenase 1	HSD17B1	P14061	0.542516
Scutellarein	Cytochrome P450 1B1	CYP1B1	Q16678	0.542516
Scutellarein	ATP-binding cassette sub-family G member 2	ABCG2	Q9UNQ0	0.542516
Scutellarein	Estrogen receptor alpha	ESR1	P03372	0.5096
Scutellarein	Estrogen receptor beta	ESR2	Q92731	0.5096
Scutellarein	Cyclin-dependent kinase 5/CDK5 activator 1	CDK5R1 CDK5	Q15078 Q00535	0.5096
Scutellarein	Monoamine oxidase A	MAOA	P21397	0.5096
Scutellarein	Cyclin-dependent kinase 1/cyclin B	CCNB3 CDK1 CCNB1 CCNB2	Q8WWL7 P06493 P14635 O95067	0.5096
Scutellarein	Adenosine A1 receptor (by homology)	ADORA1	P30542	0.5096
Scutellarein	Tyrosine-protein kinase SYK	SYK	P43405	0.5096
Scutellarein	Glycogen synthase kinase-3 beta	GSK3B	P49841	0.5096
Scutellarein	Transthyretin	TTR	P02766	0.5096
Scutellarein	Aldo-keto reductase family 1 member B10	AKR1B10	O60218	0.5096
Scutellarein	Tankyrase-2	TNKS2	Q9H2K2	0.5096
Scutellarein	Tankyrase-1	TNKS	O95271	0.5096
Scutellarein	Arachidonate 12-lipoxygenase	ALOX12	P18054	0.418947
Scutellarein	Carbonic anhydrase II	CA2	P00918	0.410761
Scutellarein	Carbonic anhydrase VII	CA7	P43166	0.410761
Scutellarein	Carbonic anhydrase XII	CA12	O43570	0.410761
Scutellarein	P-glycoprotein 1	ABCB1	P08183	0.410761
Scutellarein	Acetylcholinesterase	ACHE	P22303	0.402643
Scutellarein	Cyclin-dependent kinase 6	CDK6	Q00534	0.402643
Scutellarein	Arachidonate 15-lipoxygenase	ALOX15	P16050	0.402643
Matairesinol	Testis-specific androgen-binding protein	SHBG	P04278	1
Acetyleugenol	Cyclooxygenase-1	PTGS1	P23219	0.989047
Tangeretin*	Delta opioid receptor (by homology)	OPRD1	P41143	1
4(3H)-Quinazolinone	Poly [ADP-ribose] polymerase-1	PARP1	P09874	0.857226
Nicotine	Neuronal acetylcholine receptor protein alpha-4 subunit (by homology)	CHRNA4	P43681	1
Nicotine	Acetylcholine receptor; alpha1/beta1/delta/gamma	CHRNB1 CHRNA1 CHRNG CHRND	P11230 P02708 P07510 Q07001	1
Nicotine	Neuronal acetylcholine receptor; alpha4/beta2	CHRNA4 CHRNB2	P43681 P17787	1
Nicotine	Neuronal acetylcholine receptor; alpha4/beta4	CHRNB4 CHRNA4	P30926 P43681	1
Nicotine	Neuronal acetylcholine receptor; alpha3/beta4	CHRNA3 CHRNB4	P32297 P30926	1
Nicotine	Neuronal acetylcholine receptor; alpha2/beta4	CHRNB4 CHRNA2	P30926 Q15822	1
Nicotine	Neuronal acetylcholine receptor; alpha3/alpha6/beta2/beta3	CHRNB3 CHRNA6 CHRNB2 CHRNA3	Q05901 Q15825 P17787 P32297	1
Nicotine	Neuronal acetylcholine receptor; alpha3/beta2	CHRNA3 CHRNB2	P32297 P17787	1
Nicotine	Neuronal acetylcholine receptor; alpha2/beta2	CHRNA2 CHRNB2	Q15822 P17787	1
Nicotine	Neuronal acetylcholine receptor protein alpha-7 subunit	CHRNA7	P36544	1
Nicotine	Neuronal acetylcholine receptor subunit alpha-3	CHRNA3	P32297	1
Nuciferine	Dopamine D2 receptor (by homology)	DRD2	P14416	1
Nuciferine	Dopamine D1 receptor	DRD1	P21728	0.664327
Nuciferine	Serotonin 7 (5-HT7) receptor	HTR7	P34969	0.656462
Nuciferine	Neuronal acetylcholine receptor; alpha4/beta2	CHRNA4 CHRNB2	P43681 P17787	0.648684
Nuciferine	Serotonin 1a (5-HT1a) receptor	HTR1A	P08908	0.632739
Nuciferine	Serotonin 2a (5-HT2a) receptor	HTR2A	P28223	0.617022
Nuciferine	Serotonin 6 (5-HT6) receptor	HTR6	P50406	0.617022
Nuciferine	Serotonin 5a (5-HT5a) receptor	HTR5A	P47898	0.53002
Nuciferine	Serotonin 2b (5-HT2b) receptor	HTR2B	P41595	0.506418
Nuciferine	Protein tyrosine phosphatase receptor type C-associated protein	PTPRCAP	Q14761	0.498513
Nuciferine	Serotonin transporter	SLC6A4	P31645	0.482634
Nuciferine	Alpha-1a adrenergic receptor (by homology)	ADRA1A	P35348	0.466907
Nuciferine	Dopamine transporter (by homology)	SLC6A3	Q01959	0.451181
Nuciferine	Dopamine D5 receptor	DRD5	P21918	0.419571
Nuciferine	Dopamine D4 receptor	DRD4	P21917	0.419571
Nuciferine	Dopamine D3 receptor	DRD3	P35462	0.403756
Isatin	Monoamine oxidase A	MAOA	P21397	0.887049
Isatin	Monoamine oxidase B	MAOB	P27338	0.887049
Sinensetin	ATP-binding cassette sub-family G member 2	ABCG2	Q9UNQ0	1
Sinensetin	Cytochrome P450 1B1	CYP1B1	Q16678	0.46535
Serotonin	Serotonin 2b (5-HT2b) receptor	HTR2B	P41595	0.756002
Serotonin	Serotonin 4 (5-HT4) receptor	HTR4	Q13639	0.756002
Serotonin	Serotonin 1b (5-HT1b) receptor	HTR1B	P28222	0.756002
Serotonin	Serotonin 1d (5-HT1d) receptor	HTR1D	P28221	0.756002
Serotonin	Dopamine D1 receptor	DRD1	P21728	0.756002
Serotonin	Serotonin 1a (5-HT1a) receptor	HTR1A	P08908	0.756002
Serotonin	Serotonin 1e (5-HT1e) receptor	HTR1E	P28566	0.756002
Serotonin	Serotonin 2a (5-HT2a) receptor	HTR2A	P28223	0.756002
Serotonin	Serotonin 2c (5-HT2c) receptor	HTR2C	P28335	0.756002
Serotonin	Serotonin transporter (by homology)	SLC6A4	P31645	0.756002
Serotonin	Dopamine D3 receptor	DRD3	P35462	0.756002
Serotonin	Adenosine A3 receptor	ADORA3	P0DMS8	0.756002
Serotonin	Serotonin 7 (5-HT7) receptor	HTR7	P34969	0.756002
Serotonin	Serotonin 6 (5-HT6) receptor	HTR6	P50406	0.756002
Serotonin	Serotonin 5a (5-HT5a) receptor	HTR5A	P47898	0.756002
Cryptotanshinone;Tanshinone c	Aldose reductase (by homology)	AKR1B1	P15121	1
Cryptotanshinone;Tanshinone c	Acetylcholinesterase	ACHE	P22303	1
Cryptotanshinone;Tanshinone c	Acyl coenzyme A:cholesterol acyltransferase	CES1	P23141	1
Cryptotanshinone;Tanshinone c	Carboxylesterase 2	CES2	O00748	1
Cryptotanshinone;Tanshinone c	Signal transducer and activator of transcription 3	STAT3	P40763	1
Fisetin	Cyclin-dependent kinase 5/CDK5 activator 1	CDK5R1 CDK5	Q15078 Q00535	1
Fisetin	Xanthine dehydrogenase	XDH	P47989	1
Fisetin	Cyclin-dependent kinase 1/cyclin B	CCNB3 CDK1 CCNB1 CCNB2	Q8WWL7 P06493 P14635 O95067	1
Fisetin	Acetylcholinesterase	ACHE	P22303	1
Fisetin	Cyclin-dependent kinase 6	CDK6	Q00534	1
Fisetin	Arachidonate 15-lipoxygenase	ALOX15	P16050	1
Fisetin	Cyclin-dependent kinase 2	CDK2	P24941	1
Fisetin	Arachidonate 12-lipoxygenase	ALOX12	P18054	1
Fisetin	Arginase-1 (by homology)	ARG1	P05089	1
Fisetin	Multidrug resistance-associated protein 1	ABCC1	P33527	0.838149
Fisetin	NADPH oxidase 4	NOX4	Q9NPH5	0.732225
Fisetin	Aldose reductase	AKR1B1	P15121	0.732225
Fisetin	Tyrosine-protein kinase receptor FLT3	FLT3	P36888	0.732225
Fisetin	Carbonic anhydrase II	CA2	P00918	0.732225
Fisetin	Arachidonate 5-lipoxygenase	ALOX5	P09917	0.732225
Fisetin	Carbonic anhydrase VII	CA7	P43166	0.732225
Fisetin	Estradiol 17-beta-dehydrogenase 2	HSD17B2	P37059	0.732225
Fisetin	Carbonic anhydrase XII	CA12	O43570	0.732225
Fisetin	P-glycoprotein 1	ABCB1	P08183	0.732225
Fisetin	Cytochrome P450 1B1	CYP1B1	Q16678	0.732225
Fisetin	ATP-binding cassette sub-family G member 2	ABCG2	Q9UNQ0	0.732225
Fisetin	Monoamine oxidase A	MAOA	P21397	0.732225
Fisetin	Adenosine A1 receptor (by homology)	ADORA1	P30542	0.732225
Fisetin	Glyoxalase I	GLO1	Q04760	0.732225
Fisetin	Tyrosine-protein kinase SYK	SYK	P43405	0.732225
Fisetin	Glycogen synthase kinase-3 beta	GSK3B	P49841	0.732225
Fisetin	Matrix metalloproteinase 9	MMP9	P14780	0.732225
Fisetin	Matrix metalloproteinase 2	MMP2	P08253	0.732225
Fisetin	Carbonic anhydrase IV	CA4	P22748	0.732225
Fisetin	Vasopressin V2 receptor	AVPR2	P30518	0.542516
Fisetin	Insulin-like growth factor I receptor	IGF1R	P08069	0.542516
Fisetin	Cytochrome P450 19A1	CYP19A1	P11511	0.542516
Fisetin	Epidermal growth factor receptor erbB1	EGFR	P00533	0.542516
Fisetin	Thrombin	F2	P00734	0.542516
Fisetin	Serine/threonine-protein kinase PIM1	PIM1	P11309	0.542516
Fisetin	Serine/threonine-protein kinase Aurora-B	AURKB	Q96GD4	0.542516
Fisetin	Dopamine D4 receptor	DRD4	P21917	0.542516
Fisetin	Myeloperoxidase	MPO	P05164	0.542516
Fisetin	PI3-kinase p85-alpha subunit	PIK3R1	P27986	0.542516
Fisetin	Adenosine A2a receptor (by homology)	ADORA2A	P29274	0.542516
Fisetin	Death-associated protein kinase 1	DAPK1	P53355	0.542516
Fisetin	Liver glycogen phosphorylase	PYGL	P06737	0.542516
Fisetin	Carbonic anhydrase I	CA1	P00915	0.542516
Fisetin	Tyrosine-protein kinase SRC	SRC	P12931	0.542516
Fisetin	Focal adhesion kinase 1	PTK2	Q05397	0.542516
Fisetin	Vascular endothelial growth factor receptor 2	KDR	P35968	0.542516
Fisetin	Matrix metalloproteinase 13	MMP13	P45452	0.542516
Fisetin	Matrix metalloproteinase 3	MMP3	P08254	0.542516
Fisetin	Carbonic anhydrase III	CA3	P07451	0.542516
Fisetin	Serine/threonine-protein kinase PLK1	PLK1	P53350	0.542516
Fisetin	Carbonic anhydrase VI	CA6	P23280	0.542516
Fisetin	Cyclin-dependent kinase 1	CDK1	P06493	0.542516
Fisetin	Protein kinase N1	PKN1	Q16512	0.542516
Fisetin	Carbonic anhydrase XIV	CA14	Q9ULX7	0.542516
Fisetin	Carbonic anhydrase IX	CA9	Q16790	0.542516
Fisetin	Casein kinase II alpha	CSNK2A1	P68400	0.542516
Fisetin	Hepatocyte growth factor receptor	MET	P08581	0.542516
Fisetin	Serine/threonine-protein kinase NEK2	NEK2	P51955	0.542516
Fisetin	Interleukin-8 receptor A	CXCR1	P25024	0.542516
Fisetin	CaM kinase II beta	CAMK2B	Q13554	0.542516
Fisetin	ALK tyrosine kinase receptor	ALK	Q9UM73	0.542516
Fisetin	Serine/threonine-protein kinase AKT	AKT1	P31749	0.542516
Fisetin	Serine/threonine-protein kinase NEK6	NEK6	Q9HC98	0.542516
Fisetin	Phospholipase A2 group 1B	PLA2G1B	P04054	0.542516
Fisetin	Carbonic anhydrase VA	CA5A	P35218	0.542516
Fisetin	Beta-secretase 1	BACE1	P56817	0.542516
Fisetin	Tyrosine-protein kinase receptor UFO	AXL	P30530	0.542516
Fisetin	NUAK family SNF1-like kinase 1	NUAK1	O60285	0.542516
Fisetin	Aldo-keto reductase family 1 member C2 (by homology)	AKR1C2	P52895	0.542516
Fisetin	Aldo-keto reductase family 1 member C1 (by homology)	AKR1C1	Q04828	0.542516
Fisetin	Aldo-keto-reductase family 1 member C3 (by homology)	AKR1C3	P42330	0.542516
Fisetin	Aldo-keto reductase family 1 member C4 (by homology)	AKR1C4	P17516	0.542516
Fisetin	Carbonic anhydrase XIII (by homology)	CA13	Q8N1Q1	0.542516
Fisetin	Aldehyde reductase (by homology)	AKR1A1	P14550	0.542516
Fisetin	G-protein coupled receptor 35	GPR35	Q9HC97	0.5096
Fisetin	Tyrosinase	TYR	P14679	0.49321
Fisetin	Estradiol 17-beta-dehydrogenase 1	HSD17B1	P14061	0.49321
Fisetin	Aryl hydrocarbon receptor	AHR	P35869	0.49321
Fisetin	Estrogen-related receptor alpha	ESRRA	P11474	0.49321
Fisetin	Poly [ADP-ribose] polymerase-1	PARP1	P09874	0.468553
Fisetin	Tankyrase-2	TNKS2	Q9H2K2	0.468553
Fisetin	Tankyrase-1	TNKS	O95271	0.468553
Fisetin	Receptor-type tyrosine-protein phosphatase S	PTPRS	Q13332	0.443883
Histamine	Histamine H2 receptor	HRH2	P25021	0.64399
Histamine	Histamine H1 receptor	HRH1	P35367	0.64399
Histamine	Histamine H3 receptor	HRH3	Q9Y5N1	0.64399
Histamine	Histamine H4 receptor	HRH4	Q9H3N8	0.64399
Benzoyleneurea	Poly [ADP-ribose] polymerase-1	PARP1	P09874	0.999408
Coumarin	Carbonic anhydrase II	CA2	P00918	0.857226
Coumarin	Carbonic anhydrase VII	CA7	P43166	0.857226
Coumarin	Carbonic anhydrase I	CA1	P00915	0.857226
Coumarin	Carbonic anhydrase III	CA3	P07451	0.857226
Coumarin	Carbonic anhydrase VI	CA6	P23280	0.857226
Coumarin	Carbonic anhydrase XII	CA12	O43570	0.857226
Coumarin	Carbonic anhydrase XIV	CA14	Q9ULX7	0.857226
Coumarin	Carbonic anhydrase IX	CA9	Q16790	0.857226
Coumarin	Carbonic anhydrase IV	CA4	P22748	0.857226
Coumarin	Carbonic anhydrase XIII (by homology)	CA13	Q8N1Q1	0.857226
Coumarin	Carbonic anhydrase VB	CA5B	Q9Y2D0	0.857226
Coumarin	Carbonic anhydrase VA	CA5A	P35218	0.857226
Mequinol	Carbonic anhydrase XII	CA12	O43570	0.533379
Mequinol	Carbonic anhydrase IX	CA9	Q16790	0.533379
Sesamin	Induced myeloid leukemia cell differentiation protein Mcl-1	MCL1	Q07820	0.782969
Jatrorrhizine	Acetylcholinesterase	ACHE	P22303	0.440366
Luteolin*	NADPH oxidase 4	NOX4	Q9NPH5	1
Luteolin*	Aldose reductase	AKR1B1	P15121	1
Luteolin*	Cyclin-dependent kinase 5/CDK5 activator 1	CDK5R1 CDK5	Q15078 Q00535	1
Luteolin*	Xanthine dehydrogenase	XDH	P47989	1
Luteolin*	Monoamine oxidase A	MAOA	P21397	1
Luteolin*	Tyrosine-protein kinase receptor FLT3	FLT3	P36888	1
Luteolin*	Carbonic anhydrase II	CA2	P00918	1
Luteolin*	Cyclin-dependent kinase 1/cyclin B	CCNB3 CDK1 CCNB1 CCNB2	Q8WWL7 P06493 P14635 O95067	1
Luteolin*	Arachidonate 5-lipoxygenase	ALOX5	P09917	1
Luteolin*	Adenosine A1 receptor (by homology)	ADORA1	P30542	1
Luteolin*	Carbonic anhydrase VII	CA7	P43166	1
Luteolin*	Glyoxalase I	GLO1	Q04760	1
Luteolin*	Beta amyloid A4 protein	APP	P05067	1
Luteolin*	Tyrosine-protein kinase SYK	SYK	P43405	1
Luteolin*	Glycogen synthase kinase-3 beta	GSK3B	P49841	1
Luteolin*	Poly [ADP-ribose] polymerase-1	PARP1	P09874	1
Luteolin*	Transthyretin	TTR	P02766	1
Luteolin*	Matrix metalloproteinase 9	MMP9	P14780	1
Luteolin*	Carbonic anhydrase XII	CA12	O43570	1
Luteolin*	Matrix metalloproteinase 2	MMP2	P08253	1
Luteolin*	Carbonic anhydrase IV	CA4	P22748	1
Luteolin*	Matrix metalloproteinase 12	MMP12	P39900	1
Luteolin*	Lymphocyte differentiation antigen CD38	CD38	P28907	1
Luteolin*	Cytochrome P450 1B1	CYP1B1	Q16678	1
Luteolin*	ATP-binding cassette sub-family G member 2	ABCG2	Q9UNQ0	1
Luteolin*	Aldo-keto reductase family 1 member B10	AKR1B10	O60218	1
Luteolin*	Tankyrase-2	TNKS2	Q9H2K2	1
Luteolin*	Tankyrase-1	TNKS	O95271	1
Luteolin*	DNA topoisomerase I (by homology)	TOP1	P11387	1
Luteolin*	Arginase-1 (by homology)	ARG1	P05089	1
Luteolin*	Receptor-type tyrosine-protein phosphatase S	PTPRS	Q13332	0.857023
Luteolin*	Multidrug resistance-associated protein 1	ABCC1	P33527	0.65802
Luteolin*	Estradiol 17-beta-dehydrogenase 1	HSD17B1	P14061	0.65802
Luteolin*	Acetylcholinesterase	ACHE	P22303	0.600412
Luteolin*	Cyclin-dependent kinase 6	CDK6	Q00534	0.600412
Luteolin*	P-glycoprotein 1	ABCB1	P08183	0.534505
Luteolin*	Estradiol 17-beta-dehydrogenase 2	HSD17B2	P37059	0.468553
Luteolin*	Cytochrome P450 19A1	CYP19A1	P11511	0.460289
Luteolin*	Estrogen receptor beta	ESR2	Q92731	0.460289
Luteolin*	Adenosine A2a receptor (by homology)	ADORA2A	P29274	0.460289
Luteolin*	Casein kinase II alpha	CSNK2A1	P68400	0.460289
Luteolin*	Arachidonate 15-lipoxygenase	ALOX15	P16050	0.43552
Luteolin*	Arachidonate 12-lipoxygenase	ALOX12	P18054	0.43552
Isoliquiritigenin*	Aldose reductase	AKR1B1	P15121	0.528331
2-Hydroxyphenylacetate	Aldose reductase	AKR1B1	P15121	0.767317
Methyl gallate	Alpha-(1,3)-fucosyltransferase 7	FUT7	Q11130	0.729303
Resveratrol	Monoamine oxidase A	MAOA	P21397	1
Resveratrol	Carbonic anhydrase II	CA2	P00918	1
Resveratrol	Estrogen receptor alpha	ESR1	P03372	1
Resveratrol	Cyclooxygenase-1	PTGS1	P23219	1
Resveratrol	Norepinephrine transporter	SLC6A2	P23975	1
Resveratrol	Cyclooxygenase-2	PTGS2	P35354	1
Resveratrol	Carbonic anhydrase VII	CA7	P43166	1
Resveratrol	Beta amyloid A4 protein	APP	P05067	1
Resveratrol	Carbonic anhydrase I	CA1	P00915	1
Resveratrol	Carbonic anhydrase III	CA3	P07451	1
Resveratrol	Carbonic anhydrase VI	CA6	P23280	1
Resveratrol	PI3-kinase p110-beta subunit	PIK3CB	P42338	1
Resveratrol	Carbonic anhydrase XII	CA12	O43570	1
Resveratrol	Cytochrome P450 1A2	CYP1A2	P05177	1
Resveratrol	Cytochrome P450 2C9	CYP2C9	P11712	1
Resveratrol	Cytochrome P450 3A4	CYP3A4	P08684	1
Resveratrol	Carbonic anhydrase XIV	CA14	Q9ULX7	1
Resveratrol	Carbonic anhydrase IX	CA9	Q16790	1
Resveratrol	Cytochrome P450 2C19	CYP2C19	P33261	1
Resveratrol	Carbonic anhydrase IV	CA4	P22748	1
Resveratrol	Carbonic anhydrase XIII	CA13	Q8N1Q1	1
Resveratrol	Quinone reductase 2	NQO2	P16083	1
Resveratrol	Carbonic anhydrase VB	CA5B	Q9Y2D0	1
Resveratrol	PI3-kinase p110-alpha subunit	PIK3CA	P42336	1
Resveratrol	Carbonic anhydrase VA	CA5A	P35218	1
Dodecanoic acid	Free fatty acid receptor 1	FFAR1	O14842	0.937741
Pentadecanoic acid	Fatty acid binding protein adipocyte	FABP4	P15090	0.670683
Pentadecanoic acid	Peroxisome proliferator-activated receptor alpha	PPARA	Q07869	0.670683
Pentadecanoic acid	Fatty acid binding protein muscle	FABP3	P05413	0.670683
Pentadecanoic acid	Free fatty acid receptor 1	FFAR1	O14842	0.661584
Pentadecanoic acid	Fatty acid binding protein epidermal	FABP5	Q01469	0.652592
Pentadecanoic acid	Peroxisome proliferator-activated receptor delta	PPARD	Q03181	0.652592
Pentadecanoic acid	Fatty acid binding protein intestinal	FABP2	P12104	0.652592
13-methylmyristic acid	Peroxisome proliferator-activated receptor alpha	PPARA	Q07869	0.706442
13-methylmyristic acid	Fatty acid binding protein adipocyte	FABP4	P15090	0.688641
13-methylmyristic acid	Fatty acid binding protein muscle	FABP3	P05413	0.688641
13-methylmyristic acid	Fatty acid binding protein epidermal	FABP5	Q01469	0.688641
13-methylmyristic acid	Peroxisome proliferator-activated receptor delta	PPARD	Q03181	0.688641
13-methylmyristic acid	Free fatty acid receptor 1	FFAR1	O14842	0.688641
13-methylmyristic acid	Fatty acid binding protein intestinal	FABP2	P12104	0.688641
Methyl palmitate	Carbonic anhydrase II	CA2	P00918	0.37921
Methyl palmitate	Carbonic anhydrase I	CA1	P00915	0.300568
Norartocarpetin	Aldose reductase (by homology)	AKR1B1	P15121	0.906315
Norartocarpetin	NADPH oxidase 4	NOX4	Q9NPH5	0.616847
Norartocarpetin	Xanthine dehydrogenase	XDH	P47989	0.616847
Norartocarpetin	Tyrosine-protein kinase receptor FLT3	FLT3	P36888	0.616847
Norartocarpetin	Multidrug resistance-associated protein 1	ABCC1	P33527	0.616847
Norartocarpetin	Estradiol 17-beta-dehydrogenase 1	HSD17B1	P14061	0.616847
Norartocarpetin	Cytochrome P450 1B1	CYP1B1	Q16678	0.616847
Norartocarpetin	ATP-binding cassette sub-family G member 2	ABCG2	Q9UNQ0	0.616847
Norartocarpetin	Cyclin-dependent kinase 5/CDK5 activator 1	CDK5R1 CDK5	Q15078 Q00535	0.616847
Norartocarpetin	Monoamine oxidase A	MAOA	P21397	0.616847
Norartocarpetin	Cyclin-dependent kinase 1/cyclin B	CCNB3 CDK1 CCNB1 CCNB2	Q8WWL7 P06493 P14635 O95067	0.616847
Norartocarpetin	Adenosine A1 receptor (by homology)	ADORA1	P30542	0.616847
Norartocarpetin	Tyrosine-protein kinase SYK	SYK	P43405	0.616847
Norartocarpetin	Glycogen synthase kinase-3 beta	GSK3B	P49841	0.616847
Norartocarpetin	Transthyretin	TTR	P02766	0.616847
Norartocarpetin	Aldo-keto reductase family 1 member B10	AKR1B10	O60218	0.616847
Norartocarpetin	Tankyrase-2	TNKS2	Q9H2K2	0.616847
Norartocarpetin	Tankyrase-1	TNKS	O95271	0.616847
Norartocarpetin	Tyrosinase	TYR	P14679	0.526222
Norartocarpetin	Carbonic anhydrase II	CA2	P00918	0.526222
Norartocarpetin	Arachidonate 5-lipoxygenase	ALOX5	P09917	0.526222
Norartocarpetin	Carbonic anhydrase VII	CA7	P43166	0.526222
Norartocarpetin	Estradiol 17-beta-dehydrogenase 2	HSD17B2	P37059	0.526222
Norartocarpetin	Aryl hydrocarbon receptor	AHR	P35869	0.526222
Norartocarpetin	Carbonic anhydrase XII	CA12	O43570	0.526222
Norartocarpetin	Estrogen-related receptor alpha	ESRRA	P11474	0.526222
Norartocarpetin	P-glycoprotein 1	ABCB1	P08183	0.526222
Norartocarpetin	Carbonic anhydrase IV	CA4	P22748	0.484896
Norartocarpetin	Acetylcholinesterase	ACHE	P22303	0.484896
Norartocarpetin	Cyclin-dependent kinase 6	CDK6	Q00534	0.484896
Norartocarpetin	Receptor-type tyrosine-protein phosphatase S	PTPRS	Q13332	0.468553
Norartocarpetin	G-protein coupled receptor 35	GPR35	Q9HC97	0.402643
Norartocarpetin	Estrogen receptor beta	ESR2	Q92731	0.402643
Norartocarpetin	Death-associated protein kinase 1	DAPK1	P53355	0.402643
Norartocarpetin	DNA-3-methyladenine glycosylase	MPG	P29372	0.402643
Norartocarpetin	Solute carrier family 22 member 12	SLC22A12	Q96S37	0.402643
Norartocarpetin	Glyoxalase I	GLO1	Q04760	0.402643
Norartocarpetin	Beta amyloid A4 protein	APP	P05067	0.402643
Norartocarpetin	Poly [ADP-ribose] polymerase-1	PARP1	P09874	0.402643
Norartocarpetin	Matrix metalloproteinase 9	MMP9	P14780	0.402643
Norartocarpetin	Matrix metalloproteinase 2	MMP2	P08253	0.402643
Norartocarpetin	Matrix metalloproteinase 12	MMP12	P39900	0.402643
Norartocarpetin	Lymphocyte differentiation antigen CD38	CD38	P28907	0.402643
Norartocarpetin	DNA topoisomerase I (by homology)	TOP1	P11387	0.402643
Norartocarpetin	Arginase-1 (by homology)	ARG1	P05089	0.402643
Glycitein	Epidermal growth factor receptor erbB1	EGFR	P00533	0.624921
Soyasapogenol B	Protein-tyrosine phosphatase 1B	PTPN1	P18031	0.511228
Ethylparaben	Carbonic anhydrase II	CA2	P00918	0.942725
Ethylparaben	Carbonic anhydrase VII	CA7	P43166	0.942725
Ethylparaben	Estrogen receptor beta	ESR2	Q92731	0.942725
Ethylparaben	Carbonic anhydrase I	CA1	P00915	0.942725
Ethylparaben	Carbonic anhydrase XII	CA12	O43570	0.942725
Ethylparaben	Carbonic anhydrase XIV	CA14	Q9ULX7	0.942725
Ethylparaben	Carbonic anhydrase IX	CA9	Q16790	0.942725
Chrysin	Aldose reductase	AKR1B1	P15121	1
Chrysin	Cyclin-dependent kinase 5/CDK5 activator 1	CDK5R1 CDK5	Q15078 Q00535	1
Chrysin	Xanthine dehydrogenase	XDH	P47989	1
Chrysin	Cytochrome P450 19A1	CYP19A1	P11511	1
Chrysin	Carbonic anhydrase II	CA2	P00918	1
Chrysin	Cyclin-dependent kinase 1/cyclin B	CCNB3 CDK1 CCNB1 CCNB2	Q8WWL7 P06493 P14635 O95067	1
Chrysin	Carbonic anhydrase VII	CA7	P43166	1
Chrysin	Cyclin-dependent kinase 6	CDK6	Q00534	1
Chrysin	Carbonic anhydrase I	CA1	P00915	1
Chrysin	Carbonic anhydrase XII	CA12	O43570	1
Chrysin	Carbonic anhydrase IX	CA9	Q16790	1
Chrysin	Carbonic anhydrase IV	CA4	P22748	1
Chrysin	P-glycoprotein 1	ABCB1	P08183	1
Chrysin	Cytochrome P450 1B1	CYP1B1	Q16678	1
Chrysin	ATP-binding cassette sub-family G member 2	ABCG2	Q9UNQ0	1
Chrysin	Carbonyl reductase [NADPH] 1	CBR1	P16152	1
Chrysin	Tankyrase-2	TNKS2	Q9H2K2	0.567788
Chrysin	Tankyrase-1	TNKS	O95271	0.567788
Chrysin	Arachidonate 15-lipoxygenase	ALOX15	P16050	0.528331
Chrysin	Arachidonate 12-lipoxygenase	ALOX12	P18054	0.528331
Chrysin	Estrogen receptor alpha	ESR1	P03372	0.418443
Chrysin	Estrogen receptor beta	ESR2	Q92731	0.418443
Rhein	Alpha-ketoglutarate-dependent dioxygenase FTO	FTO	Q9C0B1	0.699242
Kaur-16-en-18-oic acid*	11-beta-hydroxysteroid dehydrogenase 1 (by homology)	HSD11B1	P28845	1
Nonivamide	Vanilloid receptor (by homology)	TRPV1	Q8NER1	1
Ethyl ferulate	Monoamine oxidase B	MAOB	P27338	0.955286
(9Z,12Z,15Z)-Octadecatrienoic acid*	Cyclooxygenase-1	PTGS1	P23219	1
(9Z,12Z,15Z)-Octadecatrienoic acid*	Peroxisome proliferator-activated receptor gamma	PPARG	P37231	1
(9Z,12Z,15Z)-Octadecatrienoic acid*	Peroxisome proliferator-activated receptor alpha	PPARA	Q07869	1
(9Z,12Z,15Z)-Octadecatrienoic acid*	Fatty acid binding protein muscle	FABP3	P05413	1
(9Z,12Z,15Z)-Octadecatrienoic acid*	Free fatty acid receptor 1	FFAR1	O14842	1
(9Z,12Z,15Z)-Octadecatrienoic acid*	Fatty acid binding protein adipocyte	FABP4	P15090	0.794012
(9Z,12Z,15Z)-Octadecatrienoic acid*	Peroxisome proliferator-activated receptor delta	PPARD	Q03181	0.794012
(9Z,12Z,15Z)-Octadecatrienoic acid*	Fatty acid binding protein epidermal	FABP5	Q01469	0.305318
Methyl 4-hydroxybenzoate	Carbonic anhydrase II	CA2	P00918	0.857226
Methyl 4-hydroxybenzoate	Carbonic anhydrase VII	CA7	P43166	0.857226
Methyl 4-hydroxybenzoate	Carbonic anhydrase I	CA1	P00915	0.857226
Methyl 4-hydroxybenzoate	Carbonic anhydrase XII	CA12	O43570	0.857226
Methyl 4-hydroxybenzoate	Carbonic anhydrase XIV	CA14	Q9ULX7	0.857226
Methyl 4-hydroxybenzoate	Carbonic anhydrase IX	CA9	Q16790	0.857226
Isoferulic acid*	Carbonic anhydrase II	CA2	P00918	0.521722
Isoferulic acid*	Carbonic anhydrase VII	CA7	P43166	0.521722
Isoferulic acid*	Carbonic anhydrase I	CA1	P00915	0.521722
Isoferulic acid*	Carbonic anhydrase VI	CA6	P23280	0.521722
Isoferulic acid*	Carbonic anhydrase XII	CA12	O43570	0.521722
Isoferulic acid*	Carbonic anhydrase XIV	CA14	Q9ULX7	0.521722
Isoferulic acid*	Carbonic anhydrase IX	CA9	Q16790	0.521722
Isoferulic acid*	Carbonic anhydrase VA	CA5A	P35218	0.521722
Decanoic acid	Fatty acid binding protein adipocyte	FABP4	P15090	0.475017
Decanoic acid	Fatty acid binding protein epidermal	FABP5	Q01469	0.475017
Decanoic acid	Fatty acid binding protein muscle	FABP3	P05413	0.466921
Decanoic acid	Free fatty acid receptor 1	FFAR1	O14842	0.441538
Decanoic acid	Solute carrier family 22 member 6 (by homology)	SLC22A6	Q4U2R8	0.425075
Pedalitin	Aldose reductase (by homology)	AKR1B1	P15121	0.986222
3,4-Dihydroxybenzoic Acid Ethyl Ester (Protocatechuic acid ethyl ester)	Carbonic anhydrase II	CA2	P00918	0.721586
3,4-Dihydroxybenzoic Acid Ethyl Ester (Protocatechuic acid ethyl ester)	Carbonic anhydrase VII	CA7	P43166	0.721586
3,4-Dihydroxybenzoic Acid Ethyl Ester (Protocatechuic acid ethyl ester)	Carbonic anhydrase I	CA1	P00915	0.721586
3,4-Dihydroxybenzoic Acid Ethyl Ester (Protocatechuic acid ethyl ester)	Carbonic anhydrase XII	CA12	O43570	0.721586
3,4-Dihydroxybenzoic Acid Ethyl Ester (Protocatechuic acid ethyl ester)	Carbonic anhydrase XIV	CA14	Q9ULX7	0.721586
3,4-Dihydroxybenzoic Acid Ethyl Ester (Protocatechuic acid ethyl ester)	Carbonic anhydrase IX	CA9	Q16790	0.721586
trans-Cinnamate	Hydroxycarboxylic acid receptor 2	HCAR2	Q8TDS4	0.887049
Syringetin	Aldose reductase	AKR1B1	P15121	0.624541
Syringetin	Cytochrome P450 1B1	CYP1B1	Q16678	0.616165
Syringetin	Xanthine dehydrogenase	XDH	P47989	0.591032
Syringetin	Carbonic anhydrase II	CA2	P00918	0.591032
Syringetin	Carbonic anhydrase VII	CA7	P43166	0.591032
Syringetin	Carbonic anhydrase XII	CA12	O43570	0.591032
Syringetin	Carbonic anhydrase IV	CA4	P22748	0.591032
Asiatic acid*	Aldo-keto reductase family 1 member B10	AKR1B10	O60218	1
Asiatic acid*	Protein-tyrosine phosphatase 1B	PTPN1	P18031	0.617044
Asiatic acid*	11-beta-hydroxysteroid dehydrogenase 1	HSD11B1	P28845	0.57341
4-Methylumbelliferone	Carbonic anhydrase XII	CA12	O43570	0.739304
4-Methylumbelliferone	Carbonic anhydrase IX	CA9	Q16790	0.739304
4-Methylumbelliferone	Estradiol 17-beta-dehydrogenase 3	HSD17B3	P37058	0.739304
(6Z,9Z,12Z)-Octadecatrienoic acid*	Peroxisome proliferator-activated receptor gamma	PPARG	P37231	1
(6Z,9Z,12Z)-Octadecatrienoic acid*	Peroxisome proliferator-activated receptor alpha	PPARA	Q07869	1
(6Z,9Z,12Z)-Octadecatrienoic acid*	Peroxisome proliferator-activated receptor delta	PPARD	Q03181	1
(6Z,9Z,12Z)-Octadecatrienoic acid*	Free fatty acid receptor 1	FFAR1	O14842	1
(6Z,9Z,12Z)-Octadecatrienoic acid*	Fatty acid binding protein adipocyte	FABP4	P15090	0.633068
(6Z,9Z,12Z)-Octadecatrienoic acid*	Fatty acid binding protein muscle	FABP3	P05413	0.616668
(6Z,9Z,12Z)-Octadecatrienoic acid*	Cyclooxygenase-1	PTGS1	P23219	0.592041
Spermidine	Carbonic anhydrase II	CA2	P00918	1
Spermidine	Carbonic anhydrase VII	CA7	P43166	1
Spermidine	Carbonic anhydrase I	CA1	P00915	1
Spermidine	Carbonic anhydrase VI	CA6	P23280	1
Spermidine	Carbonic anhydrase XIV	CA14	Q9ULX7	1
Spermidine	Carbonic anhydrase IX	CA9	Q16790	1
Spermidine	Carbonic anhydrase IV	CA4	P22748	1
Spermidine	Carbonic anhydrase VB	CA5B	Q9Y2D0	1
Spermidine	Carbonic anhydrase VA	CA5A	P35218	1
L-Phenylalanine	Voltage-gated calcium channel alpha2/delta subunit 1 (by homology)	CACNA2D1	P54289	1
5-Hydroxyflavone	Androgen Receptor	AR	P10275	0.982961
5-Hydroxyflavone	Adenosine A1 receptor (by homology)	ADORA1	P30542	0.982961
5-Hydroxyflavone	Adenosine A2a receptor (by homology)	ADORA2A	P29274	0.982961
[6]-Gingerol	Serotonin 1a (5-HT1a) receptor	HTR1A	P08908	0.567302
Octadeca-9,12,15-trienoic acid*	Peroxisome proliferator-activated receptor gamma	PPARG	P37231	0.775876
Octadeca-9,12,15-trienoic acid*	Peroxisome proliferator-activated receptor alpha	PPARA	Q07869	0.775876
Octadeca-9,12,15-trienoic acid*	Peroxisome proliferator-activated receptor delta	PPARD	Q03181	0.775876
Octadeca-9,12,15-trienoic acid*	Fatty acid binding protein adipocyte	FABP4	P15090	0.723068
Octadeca-9,12,15-trienoic acid*	Free fatty acid receptor 1	FFAR1	O14842	0.690397
Octadeca-9,12,15-trienoic acid*	Fatty acid binding protein muscle	FABP3	P05413	0.682168
Octadeca-9,12,15-trienoic acid*	Cyclooxygenase-1	PTGS1	P23219	0.657686
Butylphthalide	Potassium channel subfamily K member 2 (by homology)	KCNK2	O95069	0.988802
beta-Thujaplicin	Histone deacetylase 2	HDAC2	Q92769	0.658184
beta-Thujaplicin	Histone deacetylase 8	HDAC8	Q9BY41	0.658184
beta-Thujaplicin	Histone deacetylase 4	HDAC4	P56524	0.658184
4-Methoxybenzoate	Carbonic anhydrase II	CA2	P00918	0.936391
4-Methoxybenzoate	Carbonic anhydrase I	CA1	P00915	0.936391
Butein	Epidermal growth factor receptor erbB1	EGFR	P00533	0.69844
Butein	Aldose reductase (by homology)	AKR1B1	P15121	0.608509
Butein	Telomerase reverse transcriptase	TERT	O14746	0.534713
Dimethylmatairesinol*	Dual specificity mitogen-activated protein kinase kinase 1	MAP2K1	Q02750	0.755245
Cinnamaldehyde	Transient receptor potential cation channel subfamily A member 1	TRPA1	O75762	0.999487
Dopamine	Lysine-specific demethylase 4D-like	KDM4E	B2RXH2	1
Dopamine	Dopamine D5 receptor	DRD5	P21918	1
Dopamine	Melatonin receptor 1A	MTNR1A	P48039	1
Dopamine	Melatonin receptor 1B	MTNR1B	P49286	1
Dopamine	Dopamine D1 receptor	DRD1	P21728	1
Dopamine	Dopamine D2 receptor	DRD2	P14416	1
Dopamine	Dopamine D4 receptor	DRD4	P21917	1
Dopamine	Norepinephrine transporter	SLC6A2	P23975	1
Dopamine	Dopamine D3 receptor	DRD3	P35462	1
Dopamine	Dopamine transporter	SLC6A3	Q01959	1
Oleamide	Cannabinoid receptor 1 (by homology)	CNR1	P21554	1
Pinosylvin	Cyclooxygenase-2	PTGS2	P35354	0.606541
Pinosylvin	Cyclooxygenase-1	PTGS1	P23219	0.5115
Virgatic acid	11-beta-hydroxysteroid dehydrogenase 1	HSD11B1	P28845	0.6439
Virgatic acid	DNA polymerase beta	POLB	P06746	0.568987
Virgatic acid	Protein-tyrosine phosphatase 1B	PTPN1	P18031	0.568987
Virgatic acid	T-cell protein-tyrosine phosphatase	PTPN2	P17706	0.568987
Virgatic acid	Phospholipase A2 group 1B	PLA2G1B	P04054	0.568987
Virgatic acid	Dual specificity phosphatase Cdc25B	CDC25B	P30305	0.568987
Virgatic acid	Aldo-keto reductase family 1 member B10	AKR1B10	O60218	0.568987
Virgatic acid	Nuclear receptor ROR-gamma	RORC	P51449	0.560769
Virgatic acid	Receptor-type tyrosine-protein phosphatase F (LAR)	PTPRF	P10586	0.560769
Virgatic acid	Low molecular weight phosphotyrosine protein phosphatase	ACP1	P24666	0.560769
Virgatic acid	Phosphodiesterase 4D	PDE4D	Q08499	0.53581
Spermine	Carbonic anhydrase VII	CA7	P43166	1
Spermine	Carbonic anhydrase VI	CA6	P23280	1
Spermine	Carbonic anhydrase XIV	CA14	Q9ULX7	1
Spermine	Carbonic anhydrase IV	CA4	P22748	1
Spermine	Carbonic anhydrase VB	CA5B	Q9Y2D0	1
Spermine	Carbonic anhydrase VA	CA5A	P35218	1
Spermine	Caspase-2	CASP2	P42575	1
Homobutein	Beta amyloid A4 protein	APP	P05067	0.443883
Homobutein	Aldose reductase (by homology)	AKR1B1	P15121	0.43552
Xanthone	Monoamine oxidase A	MAOA	P21397	0.956191
Sakuranetin	Taste receptor type 2 member 31	TAS2R31	P59538	1
Sakuranetin	Adenosine A1 receptor (by homology)	ADORA1	P30542	1
Sakuranetin	Adenosine A3 receptor	ADORA3	P0DMS8	1
Sakuranetin	Estrogen receptor beta	ESR2	Q92731	0.418947
Phenethylamine	Trace amine-associated receptor 1	TAAR1	Q96RJ0	1
4-Hydroxyaniline*	Carbonic anhydrase III	CA3	P07451	0.999487
Bisdemethoxycurcumin	Beta-secretase 1	BACE1	P56817	0.709883
Penduletin 4'-Methyl Ether (5-Hydroxy-3,6,7,4'-Tetramethoxyflavone)	ATP-binding cassette sub-family G member 2	ABCG2	Q9UNQ0	0.523237
Caffeine	Acetylcholinesterase	ACHE	P22303	0.8457
Caffeine	HERG	KCNH2	Q12809	0.8457
Caffeine	Adenosine A2a receptor	ADORA2A	P29274	0.8457
3-Cresol	Acetylcholinesterase	ACHE	P22303	1
3,7-Di-O-methylquercetin	Aldose reductase (by homology)	AKR1B1	P15121	0.823482
3,7-Di-O-methylquercetin	NADPH oxidase 4	NOX4	Q9NPH5	0.54082
Rhamnazin (3,4',5-Trihydroxy-3',7-dimethoxyflavone)	Aldose reductase	AKR1B1	P15121	0.645779
Limocitrin (5,7,4'-trihydroxy-8,3'-dimethoxyflavone)*	Aldose reductase (by homology)	AKR1B1	P15121	0.758299
Stearidonic acid	Peroxisome proliferator-activated receptor gamma	PPARG	P37231	0.682168
Stearidonic acid	Peroxisome proliferator-activated receptor alpha	PPARA	Q07869	0.682168
Stearidonic acid	Peroxisome proliferator-activated receptor delta	PPARD	Q03181	0.682168
Stearidonic acid	Free fatty acid receptor 1	FFAR1	O14842	0.682168
Stearidonic acid	Cyclooxygenase-1	PTGS1	P23219	0.567515
Stearidonic acid	Fatty acid binding protein muscle	FABP3	P05413	0.567515
Stearidonic acid	Fatty acid binding protein adipocyte	FABP4	P15090	0.501906
p-Coumaric acid ethyl ester	Carbonic anhydrase II	CA2	P00918	0.875547
p-Coumaric acid ethyl ester	Carbonic anhydrase VII	CA7	P43166	0.875547
p-Coumaric acid ethyl ester	Carbonic anhydrase I	CA1	P00915	0.875547
p-Coumaric acid ethyl ester	Carbonic anhydrase XII	CA12	O43570	0.875547
p-Coumaric acid ethyl ester	Carbonic anhydrase XIV	CA14	Q9ULX7	0.875547
p-Coumaric acid ethyl ester	Carbonic anhydrase IX	CA9	Q16790	0.875547
Chalcone	Monoamine oxidase B	MAOB	P27338	0.955286
Estrone	Serotonin 2b (5-HT2b) receptor	HTR2B	P41595	1
Estrone	Androgen Receptor (by homology)	AR	P10275	1
Estrone	Cytochrome P450 19A1	CYP19A1	P11511	1
Estrone	Estrogen receptor alpha	ESR1	P03372	1
Estrone	Serotonin transporter	SLC6A4	P31645	1
Estrone	Estrogen receptor beta	ESR2	Q92731	1
Estrone	Estradiol 17-beta-dehydrogenase 1	HSD17B1	P14061	1
Estrone	Testis-specific androgen-binding protein	SHBG	P04278	1
Estrone	Steryl-sulfatase	STS	P08842	0.45275
Isoscutellarein*	Telomerase reverse transcriptase	TERT	O14746	0.674468
Isoscutellarein*	Receptor-type tyrosine-protein phosphatase S	PTPRS	Q13332	0.641391
Isoscutellarein*	AMY1C	AMY1A	P04745	0.641391
Isoscutellarein*	G protein-coupled receptor kinase 6	GRK6	P43250	0.641391
Isoscutellarein*	6-phosphofructo-2-kinase/fructose-2,6-bisphosphatase 3	PFKFB3	Q16875	0.526222
5-Demethylnobiletin; 5-Hydroxy-6,7,8,3',4'-Pentamethoxyflavone	ATP-binding cassette sub-family G member 2	ABCG2	Q9UNQ0	0.624012
5-Demethylnobiletin; 5-Hydroxy-6,7,8,3',4'-Pentamethoxyflavone	Delta opioid receptor	OPRD1	P41143	0.583015
Meso-dihydroguaiaretic acid	Transthyretin	TTR	P02766	0.905645
Meso-dihydroguaiaretic acid	Arachidonate 15-lipoxygenase	ALOX15	P16050	0.791069
Meso-dihydroguaiaretic acid	Glucocorticoid receptor	NR3C1	P04150	0.621579
Synephrine	Neuromedin-U receptor 2	NMUR2	Q9GZQ4	1
Synephrine	Alpha-1a adrenergic receptor	ADRA1A	P35348	0.525179
Synephrine	Beta-1 adrenergic receptor (by homology)	ADRB1	P08588	0.475017
Synephrine	Alpha-1b adrenergic receptor	ADRA1B	P35368	0.425075
4-Coumarate	Aldose reductase	AKR1B1	P15121	1
4-Coumarate	Carbonic anhydrase II	CA2	P00918	1
4-Coumarate	Carbonic anhydrase VII	CA7	P43166	1
4-Coumarate	Estrogen receptor beta	ESR2	Q92731	1
4-Coumarate	Carbonic anhydrase I	CA1	P00915	1
4-Coumarate	Carbonic anhydrase III	CA3	P07451	1
4-Coumarate	Carbonic anhydrase VI	CA6	P23280	1
4-Coumarate	Carbonic anhydrase XII	CA12	O43570	1
4-Coumarate	Carbonic anhydrase XIV	CA14	Q9ULX7	1
4-Coumarate	Carbonic anhydrase IX	CA9	Q16790	1
4-Coumarate	Carbonic anhydrase IV	CA4	P22748	1
4-Coumarate	Carbonic anhydrase VB	CA5B	Q9Y2D0	1
4-Coumarate	Carbonic anhydrase VA	CA5A	P35218	1
4-Hydroxyphenylethanol	Carbonic anhydrase II	CA2	P00918	1
Eucalyptin (5-Hydroxy-7,4'-dimethoxy-6,8-dimethylflavone)	ATP-binding cassette sub-family G member 2	ABCG2	Q9UNQ0	0.330703
Hexadecanoic acid	Fatty acid binding protein adipocyte	FABP4	P15090	0.935895
Hexadecanoic acid	Peroxisome proliferator-activated receptor alpha	PPARA	Q07869	0.935895
Hexadecanoic acid	Fatty acid binding protein muscle	FABP3	P05413	0.935895
Hexadecanoic acid	Fatty acid binding protein epidermal	FABP5	Q01469	0.935895
Hexadecanoic acid	Peroxisome proliferator-activated receptor delta	PPARD	Q03181	0.935895
Hexadecanoic acid	Fatty acid binding protein intestinal	FABP2	P12104	0.935895
Hexadecanoic acid	Free fatty acid receptor 1	FFAR1	O14842	0.598213
Fumarate*	Indolethylamine N-methyltransferase	INMT	O95050	1
(7Z)-Hexadecenoic acid*	Peroxisome proliferator-activated receptor gamma	PPARG	P37231	0.734342
(7Z)-Hexadecenoic acid*	Peroxisome proliferator-activated receptor alpha	PPARA	Q07869	0.734342
(7Z)-Hexadecenoic acid*	Peroxisome proliferator-activated receptor delta	PPARD	Q03181	0.734342
(7Z)-Hexadecenoic acid*	Fatty acid binding protein adipocyte	FABP4	P15090	0.652722
(7Z)-Hexadecenoic acid*	Fatty acid binding protein muscle	FABP3	P05413	0.652722
(7Z)-Hexadecenoic acid*	Fatty acid binding protein epidermal	FABP5	Q01469	0.625466
(7Z)-Hexadecenoic acid*	Anandamide amidohydrolase	FAAH	O00519	0.425756
(7Z)-Hexadecenoic acid*	Telomerase reverse transcriptase	TERT	O14746	0.407592
(7Z)-Hexadecenoic acid*	Fatty acid-binding protein, liver	FABP1	P07148	0.407592
(9Z)-Hexadecenoic acid*	Peroxisome proliferator-activated receptor gamma	PPARG	P37231	0.982961
(9Z)-Hexadecenoic acid*	Peroxisome proliferator-activated receptor alpha	PPARA	Q07869	0.982961
(9Z)-Hexadecenoic acid*	Peroxisome proliferator-activated receptor delta	PPARD	Q03181	0.982961
(9Z)-Hexadecenoic acid*	Fatty acid binding protein adipocyte	FABP4	P15090	0.670877
(9Z)-Hexadecenoic acid*	Fatty acid binding protein muscle	FABP3	P05413	0.670877
(9Z)-Hexadecenoic acid*	Fatty acid binding protein epidermal	FABP5	Q01469	0.670877
(9Z)-Hexadecenoic acid*	Anandamide amidohydrolase	FAAH	O00519	0.480131
(9Z)-Hexadecenoic acid*	Telomerase reverse transcriptase	TERT	O14746	0.480131
(9Z)-Hexadecenoic acid*	Fatty acid-binding protein, liver	FABP1	P07148	0.480131
(9Z)-Hexadecenoic acid*	Acyl-CoA desaturase	SCD	O00767	0.416679
Zearalenone	Protein tyrosine kinase 2 beta	PTK2B	Q14289	1
Zearalenone	Carbonyl reductase [NADPH] 1	CBR1	P16152	0.801545
Linoleate*	Fatty acid binding protein adipocyte	FABP4	P15090	1
Linoleate*	Peroxisome proliferator-activated receptor gamma	PPARG	P37231	1
Linoleate*	Peroxisome proliferator-activated receptor alpha	PPARA	Q07869	1
Linoleate*	Fatty acid binding protein muscle	FABP3	P05413	1
Linoleate*	Cyclooxygenase-1	PTGS1	P23219	0.794012
Linoleate*	Free fatty acid receptor 1	FFAR1	O14842	0.794012
Linoleate*	Peroxisome proliferator-activated receptor delta	PPARD	Q03181	0.775876
trans-2-Hydroxycinnamate*	Carbonic anhydrase II	CA2	P00918	0.989976
trans-2-Hydroxycinnamate*	Carbonic anhydrase I	CA1	P00915	0.989976
4-Cresol	Acetylcholinesterase	ACHE	P22303	1
Undecanoic acid	Free fatty acid receptor 1	FFAR1	O14842	0.554636
Undecanoic acid	Fatty acid binding protein adipocyte	FABP4	P15090	0.414531
Undecanoic acid	Fatty acid binding protein epidermal	FABP5	Q01469	0.414531
Tridecanoic acid	Free fatty acid receptor 1	FFAR1	O14842	0.643173
Tridecanoic acid	Peroxisome proliferator-activated receptor alpha	PPARA	Q07869	0.623948
Tridecanoic acid	Fatty acid binding protein muscle	FABP3	P05413	0.480888
Tridecanoic acid	Peroxisome proliferator-activated receptor delta	PPARD	Q03181	0.471658
Salicylaldehyde	Serine/threonine-protein kinase/endoribonuclease IRE1	ERN1	O75460	0.553445
Methyl 14-methylpentadecanoate	Carbonic anhydrase II	CA2	P00918	0.504894
Methyl 14-methylpentadecanoate	Carbonic anhydrase I	CA1	P00915	0.504894
Succinate	Egl nine homolog 1	EGLN1	Q9GZT9	1
4-Hydroxybenzoate	Carbonic anhydrase II	CA2	P00918	1
4-Hydroxybenzoate	Carbonic anhydrase VII	CA7	P43166	1
4-Hydroxybenzoate	Carbonic anhydrase I	CA1	P00915	1
4-Hydroxybenzoate	Carbonic anhydrase III	CA3	P07451	1
4-Hydroxybenzoate	Carbonic anhydrase VI	CA6	P23280	1
4-Hydroxybenzoate	Carbonic anhydrase XII	CA12	O43570	1
4-Hydroxybenzoate	Carbonic anhydrase XIV	CA14	Q9ULX7	1
4-Hydroxybenzoate	Carbonic anhydrase IX	CA9	Q16790	1
4-Hydroxybenzoate	Carbonic anhydrase IV	CA4	P22748	1
4-Hydroxybenzoate	Carbonic anhydrase VB	CA5B	Q9Y2D0	1
4-Hydroxybenzoate	Carbonic anhydrase VA	CA5A	P35218	1
4-Hydroxybenzoate	Carbonic anhydrase XIII (by homology)	CA13	Q8N1Q1	1
Ferulic acid*	Carbonic anhydrase II	CA2	P00918	0.937741
Ferulic acid*	Carbonic anhydrase VII	CA7	P43166	0.937741
Ferulic acid*	Carbonic anhydrase I	CA1	P00915	0.937741
Ferulic acid*	Carbonic anhydrase VI	CA6	P23280	0.937741
Ferulic acid*	Carbonic anhydrase XII	CA12	O43570	0.937741
Ferulic acid*	Carbonic anhydrase XIV	CA14	Q9ULX7	0.937741
Ferulic acid*	Carbonic anhydrase IX	CA9	Q16790	0.937741
Ferulic acid*	Carbonic anhydrase VA	CA5A	P35218	0.937741
Acerosin	Aldose reductase (by homology)	AKR1B1	P15121	0.865345
Viscidulin III	Aldose reductase (by homology)	AKR1B1	P15121	0.431919
4-Hydroxycoumarin	Carbonic anhydrase XII	CA12	O43570	0.999408
4-Hydroxycoumarin	Carbonic anhydrase IX	CA9	Q16790	0.999408
Maleic acid*	Indolethylamine N-methyltransferase	INMT	O95050	0.64399
2,3,6-Trihydroxyurs-12-en-28-oic acid (Madasiatic acid)*	Aldo-keto reductase family 1 member B10	AKR1B10	O60218	0.625779
2,3,6-Trihydroxyurs-12-en-28-oic acid (Madasiatic acid)*	Protein-tyrosine phosphatase 1B	PTPN1	P18031	0.555938
2,3,6-Trihydroxyurs-12-en-28-oic acid (Madasiatic acid)*	11-beta-hydroxysteroid dehydrogenase 1	HSD11B1	P28845	0.451092
Gallic Acid Ethyl Ester; Ethyl gallate	Squalene monooxygenase (by homology)	SQLE	Q14534	0.905195

## Sheet: Table S4
Table S4. The shared compositions of the targets and the active compounds in Wuliangye baijiu
Nodes	Degree	Betweenness	Closeness	MCC	MNC	DMNC	EPC	Bottleneck	EcCentricity	Stress	Counts of overlap
Fisetin	1	1	1	0	1	0	1	1	0	1	7
SRC	1	0	1	1	1	0	1	0	1	0	6
Luteolin*	1	1	1	0	0	0	1	0	0	1	5
PIK3R1	1	0	0	1	1	1	1	0	0	0	5
Norartocarpetin	1	1	1	0	0	0	1	0	0	0	4
Scutellarein	1	0	1	0	0	0	1	1	0	0	4
PTGS1	0	1	0	0	0	0	0	1	0	1	3
AKR1B1	0	1	1	0	0	0	0	1	0	0	3
STAT3	1	0	0	0	1	0	1	0	0	0	3
CYP3A4	1	0	0	0	1	0	0	0	0	1	3
ESR1	1	0	0	0	1	0	1	0	0	0	3
PIK3CA	0	0	0	1	1	0	1	0	0	0	3
PIK3CB	0	0	0	1	1	0	1	0	0	0	3
ALOX15	0	0	0	1	1	0	0	0	0	1	3
Nuciferine	0	1	0	0	0	0	0	1	0	0	2
DRD4	0	1	0	0	0	0	0	1	0	0	2
MAOA	0	1	1	0	0	0	0	0	0	0	2
ALOX5	0	0	0	0	0	0	0	1	0	1	2
(9Z,12Z,15Z)-Octadecatrienoic acid*	0	0	0	0	0	0	0	1	0	1	2
CA2	0	0	1	0	0	0	0	1	0	0	2
AKR1C3	1	0	0	0	1	0	0	0	0	0	2
EGFR	0	0	0	1	0	1	0	0	0	0	2
IGF1R	0	0	0	1	0	1	0	0	0	0	2
PTK2	0	0	0	1	0	1	0	0	0	0	2
CYP2C9	0	0	0	1	0	1	0	0	0	0	2
Resveratrol	0	1	0	0	0	0	0	0	0	0	1
SLC6A4	0	1	0	0	0	0	0	0	0	0	1
ACHE	0	0	0	0	0	0	0	1	0	0	1
CA12	0	0	1	0	0	0	0	0	0	0	1
CA7	0	0	1	0	0	0	0	0	0	0	1
HSD17B3	0	0	0	0	0	1	0	0	0	0	1
Nicotine	0	0	0	0	0	1	0	0	0	0	1
CHRNA7	0	0	0	0	0	1	0	0	0	0	1
CHRNA3	0	0	0	0	0	1	0	0	0	0	1
CHRNB4	0	0	0	0	0	1	0	0	0	0	1
CA13	0	0	0	0	0	0	0	0	1	0	1
CA5A	0	0	0	0	0	0	0	0	1	0	1
AKT1	0	0	0	0	0	0	0	0	1	0	1
CA9	0	0	0	0	0	0	0	0	1	0	1
CA14	0	0	0	0	0	0	0	0	1	0	1
CA6	0	0	0	0	0	0	0	0	1	0	1
CA3	0	0	0	0	0	0	0	0	1	0	1
CA1	0	0	0	0	0	0	0	0	1	0	1
ADORA2A	0	0	0	0	0	0	0	0	1	0	1
CYP2C19	0	0	0	1	0	0	0	0	0	0	1
FABP4	0	0	0	0	0	0	0	0	0	1	1
FABP3	0	0	0	0	0	0	0	0	0	1	1
Linoleate*	0	0	0	0	0	0	0	0	0	1	1

## Sheet: Table S5
Table S5. The list of biological processes (BP) 、molecular function (MF)、celluar components (CC) category term from GO enrichment analysis
ONTOLOGY	ID	Description	GeneRatio	BgRatio	RichFactor	FoldEnrichment	zScore	pvalue	p.adjust	qvalue	geneID	Count
BP	GO:0007187	G protein-coupled receptor signaling pathway, coupled to cyclic nucleotide second messenger	23/206	56/18986	0.410714	37.8535	28.926	4.3081e-31	1.64268e-27	9.437e-28	CNR1/CNR2/HTR1B/HTR1D/HTR2C/HTR6/HTR2B/HTR2A/HTR1A/CHRM3/OPRD1/DRD1/HTR7/HTR5A/DRD4/HTR4/HTR1E/HRH2/HRH1/HRH3/HRH4/MTNR1A/MTNR1B	23
BP	GO:0098664	G protein-coupled serotonin receptor signaling pathway	17/206	27/18986	0.62963	58.0298	31.0576	1.56992e-27	2.99304e-24	1.71947e-24	HTR1B/HTR1D/HTR2C/HTR6/HTR2B/HTR2A/HTR1A/CHRM3/HTR7/HTR5A/DRD4/HTR4/HTR1E/HRH2/HRH1/HRH3/HRH4	17
BP	GO:0009410	response to xenobiotic stimulus	38/206	451/18986	0.0842572	7.76557	15.2296	4.50797e-23	5.72963e-20	3.29161e-20	BCHE/DRD2/CDK1/CYP1B1/HTR1B/SLC6A4/SLC6A3/HTR2B/HTR2A/ABCC1/ABCB1/DRD1/ADRA1A/DRD3/MAOB/CES2/MMP2/EGFR/ADORA2A/SRC/CA9/AKR1C1/AHR/CD38/TOP1/SLC6A2/PTGS2/CYP1A2/CYP2C9/CYP3A4/CYP2C19/SLC22A12/CBR1/HDAC2/TRPA1/RORC/KCNH2/PTK2B	38
BP	GO:0006690	icosanoid metabolic process	22/206	124/18986	0.177419	16.3519	17.9626	1.02424e-20	9.76355e-18	5.60905e-18	FABP5/ALOX5/CASP1/ALOX15/ALOX12/CYP1B1/AKR1B1/ABCC1/SYK/PTGS1/CES2/PLA2G1B/AKR1C2/AKR1C1/AKR1C3/AKR1C4/PTGS2/CYP1A2/CYP2C9/CYP2C19/CBR1/FAAH	22
BP	GO:0048511	rhythmic process	30/206	299/18986	0.100334	9.24733	15.0546	1.74239e-20	1.13043e-17	6.49419e-18	ADORA1/ESR1/PPARA/PPARG/DRD2/CDK1/PARP1/CYP1B1/CA12/SLC6A4/CDK5R1/GSK3B/HTR7/DRD4/DRD3/MMP2/IGF1R/EGFR/ADORA2A/SRC/CSNK2A1/AXL/AHR/TOP1/HDAC2/MTNR1A/MTNR1B/RORC/CASP2/ADRB1	30
BP	GO:0007188	adenylate cyclase-modulating G protein-coupled receptor signaling pathway	29/206	274/18986	0.105839	9.75469	15.2879	1.7788e-20	1.13043e-17	6.49419e-18	ADORA1/CNR1/CNR2/DRD2/HTR1B/HTR1D/HTR6/HTR1A/CHRM3/PDE4D/OPRD1/DRD1/HTR7/HTR5A/ADRA1A/DRD5/DRD4/DRD3/HTR4/HTR1E/AVPR2/ADORA2A/HRH3/HRH4/APP/MTNR1A/TAAR1/ADRB1/ADRA1B	29
BP	GO:0035296	regulation of tube diameter	23/206	154/18986	0.149351	13.7649	16.6579	7.70055e-20	3.58316e-17	2.05849e-17	ADORA1/HTR1B/HTR1D/SLC6A4/HTR2B/HTR2A/HTR1A/DRD1/HTR7/ADRA1A/DRD5/MMP2/AVPR2/EGFR/ADORA2A/HRH2/HRH1/CD38/PTGS2/MTNR1B/ADRB1/ADRA1B/FAAH	23
BP	GO:0097746	blood vessel diameter maintenance	23/206	154/18986	0.149351	13.7649	16.6579	7.70055e-20	3.58316e-17	2.05849e-17	ADORA1/HTR1B/HTR1D/SLC6A4/HTR2B/HTR2A/HTR1A/DRD1/HTR7/ADRA1A/DRD5/MMP2/AVPR2/EGFR/ADORA2A/HRH2/HRH1/CD38/PTGS2/MTNR1B/ADRB1/ADRA1B/FAAH	23
BP	GO:0035150	regulation of tube size	23/206	155/18986	0.148387	13.6761	16.5961	8.95832e-20	3.58316e-17	2.05849e-17	ADORA1/HTR1B/HTR1D/SLC6A4/HTR2B/HTR2A/HTR1A/DRD1/HTR7/ADRA1A/DRD5/MMP2/AVPR2/EGFR/ADORA2A/HRH2/HRH1/CD38/PTGS2/MTNR1B/ADRB1/ADRA1B/FAAH	23
BP	GO:0042310	vasoconstriction	19/206	88/18986	0.215909	19.8993	18.611	9.39722e-20	3.58316e-17	2.05849e-17	HTR1B/HTR1D/SLC6A4/HTR2B/HTR2A/HTR1A/HTR7/ADRA1A/DRD5/MMP2/AVPR2/EGFR/HRH2/HRH1/CD38/PTGS2/MTNR1B/ADRA1B/FAAH	19
BP	GO:0003018	vascular process in circulatory system	28/206	276/18986	0.101449	9.35008	14.6352	2.66621e-19	9.24207e-17	5.30947e-17	ADORA1/FABP5/HTR1B/HTR1D/SLC6A4/HTR2B/HTR2A/HTR1A/ABCG2/ABCC1/ABCB1/DRD1/HTR7/ADRA1A/DRD5/MMP2/AVPR2/EGFR/ADORA2A/SRC/HRH2/HRH1/CD38/PTGS2/MTNR1B/ADRB1/ADRA1B/FAAH	28
BP	GO:0035094	response to nicotine	15/206	53/18986	0.283019	26.0844	19.1524	8.84141e-18	2.80936e-15	1.61394e-15	PPARA/CNR1/DRD2/SLC6A3/OPRD1/CHRNA4/CHRNB1/CHRNB4/CHRNA3/CHRNB3/CHRNA2/CHRNA7/MMP2/IGF1R/HDAC2	15
BP	GO:0006631	fatty acid metabolic process	31/206	405/18986	0.0765432	7.05461	12.8994	1.02364e-17	3.00241e-15	1.72485e-15	PPARA/FABP3/FABP5/PPARD/PPARG/ALOX5/CNR1/ALOX15/ALOX12/CYP1B1/SIRT2/AKR1B1/PTGS1/CES1/CES2/AKT1/PLA2G1B/AKR1C2/AKR1C1/AKR1C3/AKR1C4/PTGS2/CYP1A2/CYP2C9/CYP3A4/CYP2C19/FABP2/CBR1/FAAH/FABP1/SCD	31
BP	GO:0033559	unsaturated fatty acid metabolic process	19/206	114/18986	0.166667	15.3608	16.107	1.67057e-17	4.54991e-15	2.61387e-15	FABP5/ALOX5/ALOX15/ALOX12/CYP1B1/AKR1B1/PTGS1/CES2/AKR1C2/AKR1C1/AKR1C3/AKR1C4/PTGS2/CYP1A2/CYP2C9/CYP2C19/CBR1/FAAH/SCD	19
BP	GO:1904645	response to amyloid-beta	15/206	56/18986	0.267857	24.6871	18.5918	2.23458e-17	5.6803e-15	3.26327e-15	PARP1/ABCC1/SYK/GSK3B/CHRNA7/MMP9/MMP2/IGF1R/MMP13/MMP3/BACE1/APP/MMP12/CACNA2D1/HDAC2	15
BP	GO:1903351	cellular response to dopamine	15/206	57/18986	0.263158	24.254	18.4146	3.00401e-17	7.15892e-15	4.11272e-15	DRD2/HTR2C/HTR6/HTR2B/HTR2A/HTR1A/GSK3B/DRD1/HTR7/DRD5/DRD4/DRD3/HTR4/ALK/HDAC2	15
BP	GO:1903350	response to dopamine	15/206	59/18986	0.254237	23.4318	18.0734	5.33112e-17	1.19574e-14	6.86939e-15	DRD2/HTR2C/HTR6/HTR2B/HTR2A/HTR1A/GSK3B/DRD1/HTR7/DRD5/DRD4/DRD3/HTR4/ALK/HDAC2	15
BP	GO:0042391	regulation of membrane potential	32/206	466/18986	0.0686695	6.32893	12.1984	6.85306e-17	1.34237e-14	7.71178e-15	ADORA1/CNR1/CNR2/DRD2/PARP1/SLC6A4/GSK3B/OPRD1/CHRNA4/CHRNB1/CHRNB4/CHRNA3/CHRNB3/CHRNA2/CHRNA7/DRD1/ADRA1A/DRD4/ADORA2A/SRC/KDR/MET/AKT1/GPR35/APP/TRPV1/CACNA2D1/KCNK2/MTNR1B/KCNH2/ADRB1/PTK2B	32
BP	GO:0071868	cellular response to monoamine stimulus	15/206	60/18986	0.25	23.0413	17.9091	7.04103e-17	1.34237e-14	7.71178e-15	DRD2/HTR2C/HTR6/HTR2B/HTR2A/HTR1A/GSK3B/DRD1/HTR7/DRD5/DRD4/DRD3/HTR4/ALK/HDAC2	15
BP	GO:0071870	cellular response to catecholamine stimulus	15/206	60/18986	0.25	23.0413	17.9091	7.04103e-17	1.34237e-14	7.71178e-15	DRD2/HTR2C/HTR6/HTR2B/HTR2A/HTR1A/GSK3B/DRD1/HTR7/DRD5/DRD4/DRD3/HTR4/ALK/HDAC2	15
BP	GO:0120254	olefinic compound metabolic process	21/206	163/18986	0.128834	11.874	14.6026	7.50912e-17	1.36344e-14	7.83283e-15	ALOX5/ALOX15/ALOX12/CYP19A1/CYP1B1/HSD17B1/AKR1B1/AKR1B10/PTGS1/AKR1C2/AKR1C1/AKR1C3/AKR1C4/PTGS2/CYP1A2/CYP2C9/CYP3A4/CYP2C19/CBR1/HSD17B3/FAAH	21
BP	GO:0042180	cellular ketone metabolic process	24/206	237/18986	0.101266	9.33317	13.5203	1.17425e-16	2.03519e-14	1.16919e-14	PPARA/FABP3/FABP5/PPARD/PPARG/CNR1/CYP19A1/SIRT2/HSD17B1/AKR1B1/AKR1B10/CES1/GLO1/AKT1/AKR1C2/AKR1C1/AKR1C3/AKR1C4/AKR1A1/PTGS2/NQO2/CBR1/HSD17B3/FABP1	24
BP	GO:0015844	monoamine transport	16/206	77/18986	0.207792	19.1512	16.715	1.56624e-16	2.39644e-14	1.37673e-14	ADORA3/CNR1/DRD2/HTR1B/SLC6A4/SLC6A3/HTR2A/HTR1A/SYK/CHRNA4/DRD1/DRD4/DRD3/MAOB/ADORA2A/SLC6A2	16
BP	GO:0071867	response to monoamine	15/206	63/18986	0.238095	21.9441	17.4392	1.57123e-16	2.39644e-14	1.37673e-14	DRD2/HTR2C/HTR6/HTR2B/HTR2A/HTR1A/GSK3B/DRD1/HTR7/DRD5/DRD4/DRD3/HTR4/ALK/HDAC2	15
BP	GO:0071869	response to catecholamine	15/206	63/18986	0.238095	21.9441	17.4392	1.57123e-16	2.39644e-14	1.37673e-14	DRD2/HTR2C/HTR6/HTR2B/HTR2A/HTR1A/GSK3B/DRD1/HTR7/DRD5/DRD4/DRD3/HTR4/ALK/HDAC2	15
BP	GO:0046942	carboxylic acid transport	28/206	357/18986	0.0784314	7.22863	12.4429	2.3693e-16	3.47466e-14	1.99616e-14	ADORA1/FABP4/PPARA/FABP3/FABP5/PPARD/PPARG/DRD2/HTR1B/ABCG2/ABCC1/SYK/ABCB1/DRD4/DRD3/CES1/ADORA2A/AKT1/PLA2G1B/AKR1C1/AKR1C4/PTGS2/FABP2/TRPV1/SLC22A6/KCNK2/NMUR2/FABP1	28
BP	GO:0015849	organic acid transport	28/206	358/18986	0.0782123	7.20844	12.4203	2.54673e-16	3.59654e-14	2.06617e-14	ADORA1/FABP4/PPARA/FABP3/FABP5/PPARD/PPARG/DRD2/HTR1B/ABCG2/ABCC1/SYK/ABCB1/DRD4/DRD3/CES1/ADORA2A/AKT1/PLA2G1B/AKR1C1/AKR1C4/PTGS2/FABP2/TRPV1/SLC22A6/KCNK2/NMUR2/FABP1	28
BP	GO:0015718	monocarboxylic acid transport	21/206	179/18986	0.117318	10.8127	13.8148	5.23222e-16	7.12516e-14	4.09333e-14	FABP4/PPARA/FABP3/FABP5/PPARD/PPARG/DRD2/ABCG2/SYK/DRD4/DRD3/CES1/AKT1/PLA2G1B/AKR1C1/AKR1C4/PTGS2/FABP2/SLC22A6/NMUR2/FABP1	21
BP	GO:0007200	phospholipase C-activating G protein-coupled receptor signaling pathway	19/206	138/18986	0.137681	12.6894	14.4341	6.71313e-16	8.8266e-14	5.07079e-14	ESR1/DRD2/HTR1B/HTR2C/HTR2B/HTR2A/CHRM3/OPRD1/DRD1/ADRA1A/DRD5/DRD4/DRD3/F2/HRH1/FFAR1/TAAR1/NMUR2/ADRA1B	19
BP	GO:0099565	chemical synaptic transmission, postsynaptic	18/206	119/18986	0.151261	13.9409	14.8313	7.25206e-16	9.21737e-14	5.29528e-14	ADORA1/DRD2/GSK3B/CHRNA4/CHRNB1/CHRNB4/CHRNA3/CHRNB3/CHRNA2/CHRNA7/DRD4/ADORA2A/MET/AKT1/APP/TRPV1/KCNK2/PTK2B	18
BP	GO:0007193	adenylate cyclase-inhibiting G protein-coupled receptor signaling pathway	16/206	86/18986	0.186047	17.147	15.7181	1.01692e-15	1.25081e-13	7.18577e-14	ADORA1/DRD2/HTR1B/HTR1D/HTR1A/CHRM3/OPRD1/HTR5A/DRD4/DRD3/HTR1E/HRH3/HRH4/APP/MTNR1A/TAAR1	16
BP	GO:0050805	negative regulation of synaptic transmission	14/206	58/18986	0.241379	22.2467	16.9725	1.33894e-15	1.59543e-13	9.16557e-14	ADORA1/CNR2/BCHE/ACHE/DRD2/HTR1B/SLC6A4/HTR2A/DRD1/DRD5/DRD3/CD38/PTGS2/PTK2B	14
BP	GO:1903522	regulation of blood circulation	24/206	267/18986	0.0898876	8.2845	12.5547	1.783e-15	2.06018e-13	1.18355e-13	ADORA1/ADORA3/DRD2/HTR2A/HTR1A/PDE4D/ADRA1A/MMP2/AVPR2/EGFR/SRC/HRH2/HRH1/APP/CD38/PTGS2/PTPN1/TRPV1/CACNA2D1/MTNR1B/KCNH2/ADRB1/ADRA1B/FAAH	24
BP	GO:0015711	organic anion transport	30/206	462/18986	0.0649351	5.98474	11.3602	3.14714e-15	3.52943e-13	2.02762e-13	ADORA1/FABP4/PPARA/FABP3/FABP5/PPARD/PPARG/DRD2/CA4/HTR1B/ABCG2/ABCC1/SYK/ABCB1/DRD4/DRD3/CES1/ADORA2A/AKT1/PLA2G1B/AKR1C1/AKR1C4/PTGS2/FABP2/SLC22A12/TRPV1/SLC22A6/KCNK2/NMUR2/FABP1	30
BP	GO:0008202	steroid metabolic process	26/206	334/18986	0.0778443	7.17452	11.9235	3.59593e-15	3.91751e-13	2.25056e-13	ESR1/PPARD/CYP19A1/CYP1B1/HMGCR/HSD17B1/AKR1B1/CES1/HSD17B2/IGF1R/AKR1C2/AKR1C1/AKR1C3/AKR1C4/APP/CYP1A2/CYP2C9/CYP3A4/CYP2C19/CBR1/HSD11B1/HSD17B3/RORC/STS/NR3C1/SQLE	26
BP	GO:0006730	one-carbon metabolic process	12/206	40/18986	0.3	27.6495	17.6706	8.2561e-15	8.74459e-13	5.02367e-13	CA7/CA12/CA4/CA2/CA1/CA3/CA6/CA14/CA9/CA5A/CA13/CA5B	12
BP	GO:0043491	phosphatidylinositol 3-kinase/protein kinase B signal transduction	25/206	317/18986	0.0788644	7.26854	11.7876	9.37165e-15	9.65786e-13	5.54834e-13	PPARA/PPARD/DRD2/XDH/NOX4/FLT3/DRD3/STAT3/IGF1R/EGFR/F2/PIK3R1/SRC/PTK2/KDR/MMP3/AKT1/AXL/AKR1C2/AKR1C3/APP/PIK3CB/PIK3CA/PTPN1/PTK2B	25
BP	GO:0015908	fatty acid transport	17/206	120/18986	0.141667	13.0567	13.8762	1.46556e-14	1.47057e-12	8.44826e-13	FABP4/PPARA/FABP3/FABP5/PPARD/PPARG/DRD2/SYK/DRD4/DRD3/AKT1/PLA2G1B/PTGS2/FABP2/SLC22A6/NMUR2/FABP1	17
BP	GO:0043279	response to alkaloid	16/206	103/18986	0.15534	14.3169	14.1931	2.01058e-14	1.96573e-12	1.12929e-12	CNR1/BCHE/DRD2/HTR1B/SLC6A4/SLC6A3/HTR2A/DRD1/DRD5/DRD4/DRD3/IGF1R/ADORA2A/TRPV1/HDAC2/PTK2B	16
BP	GO:0043410	positive regulation of MAPK cascade	29/206	472/18986	0.0614407	5.66268	10.7436	3.93534e-14	3.75136e-12	2.15512e-12	ADORA1/DRD2/XDH/ALOX15/HTR2C/HTR2B/HTR2A/NOX4/FLT3/SYK/CHRNA7/DRD1/ADRA1A/DRD5/DRD4/DRD3/IGF1R/EGFR/SRC/KDR/PLA2G1B/APP/PTPN1/AR/MAP2K1/ADRB1/ADRA1B/PTK2B/ERN1	29
BP	GO:0095500	acetylcholine receptor signaling pathway	12/206	45/18986	0.266667	24.5773	16.5841	4.05332e-14	3.76959e-12	2.16559e-12	ACHE/CHRM3/CDK5R1/CHRNA4/CHRNB1/CHRNB4/CHRNA3/CHRNB3/CHRNA2/CHRNA7/HRH3/HRH4	12
BP	GO:0060079	excitatory postsynaptic potential	16/206	109/18986	0.146789	13.5288	13.7388	5.04595e-14	4.581e-12	2.63173e-12	ADORA1/DRD2/GSK3B/CHRNA4/CHRNB1/CHRNB4/CHRNA3/CHRNB3/CHRNA2/CHRNA7/ADORA2A/MET/AKT1/APP/TRPV1/PTK2B	16
BP	GO:0060078	regulation of postsynaptic membrane potential	18/206	151/18986	0.119205	10.9866	12.9037	5.25538e-14	4.66017e-12	2.67722e-12	ADORA1/DRD2/GSK3B/CHRNA4/CHRNB1/CHRNB4/CHRNA3/CHRNB3/CHRNA2/CHRNA7/DRD4/ADORA2A/MET/AKT1/APP/TRPV1/ADRB1/PTK2B	18
BP	GO:1905145	cellular response to acetylcholine	12/206	47/18986	0.255319	23.5315	16.1976	7.22579e-14	6.26181e-12	3.59734e-12	ACHE/CHRM3/CDK5R1/CHRNA4/CHRNB1/CHRNB4/CHRNA3/CHRNB3/CHRNA2/CHRNA7/HRH3/HRH4	12
BP	GO:0007623	circadian rhythm	20/206	206/18986	0.0970874	8.94806	12.0126	1.03896e-13	8.80343e-12	5.05747e-12	ADORA1/PPARA/PPARG/DRD2/CDK1/PARP1/SLC6A4/GSK3B/HTR7/DRD4/DRD3/EGFR/ADORA2A/AHR/TOP1/HDAC2/MTNR1A/MTNR1B/RORC/ADRB1	20
BP	GO:0023061	signal release	29/206	493/18986	0.0588235	5.42147	10.4178	1.19016e-13	9.86537e-12	5.66755e-12	ADORA1/ADORA3/PPARG/ALOX5/CNR1/HCAR2/DRD2/CYP19A1/HTR1B/HTR2C/SLC6A4/HTR2A/HTR1A/SIRT3/CHRM3/SYK/CHRNA4/CHRNB4/CHRNA3/DRD3/MAOB/EGFR/F2/ADORA2A/HRH3/CD38/PTGS2/FFAR1/MTNR1B	29
BP	GO:0070482	response to oxygen levels	25/206	358/18986	0.0698324	6.43611	10.8752	1.49925e-13	1.21631e-11	6.98754e-12	ADORA1/PPARA/PPARD/PPARG/DRD2/SLC6A4/SIRT2/OPRD1/CHRNA4/CHRNA7/MMP2/SRC/CA9/AKT1/CD38/PTGS2/PIK3CB/PTPN1/KCNK2/HDAC2/TERT/POLB/FABP1/PTK2B/EGLN1	25
BP	GO:1905144	response to acetylcholine	12/206	50/18986	0.24	22.1196	15.6609	1.63175e-13	1.29622e-11	7.44666e-12	ACHE/CHRM3/CDK5R1/CHRNA4/CHRNB1/CHRNB4/CHRNA3/CHRNB3/CHRNA2/CHRNA7/HRH3/HRH4	12
BP	GO:0072593	reactive oxygen species metabolic process	21/206	242/18986	0.0867769	7.99779	11.4744	2.25777e-13	1.75691e-11	1.00933e-11	PPARA/ALOX5/XDH/ALOX12/CYP1B1/MPO/SIRT3/SIRT2/NOX4/SYK/DRD5/MAOB/EGFR/F2/MMP3/AKR1C1/AKR1C3/APP/CYP1A2/CBR1/PTK2B	21
BP	GO:0015909	long-chain fatty acid transport	13/206	66/18986	0.19697	18.1537	14.6205	2.43654e-13	1.8581e-11	1.06746e-11	FABP4/FABP3/FABP5/PPARG/DRD2/SYK/DRD4/DRD3/AKT1/PLA2G1B/FABP2/NMUR2/FABP1	13
BP	GO:0098926	postsynaptic signal transduction	12/206	52/18986	0.230769	21.2689	15.3285	2.72188e-13	2.03501e-11	1.16909e-11	ACHE/CHRM3/CDK5R1/CHRNA4/CHRNB1/CHRNB4/CHRNA3/CHRNB3/CHRNA2/CHRNA7/HRH3/HRH4	12
BP	GO:0019229	regulation of vasoconstriction	13/206	68/18986	0.191176	17.6198	14.3792	3.6674e-13	2.68919e-11	1.54491e-11	HTR2A/HTR1A/ADRA1A/MMP2/AVPR2/EGFR/HRH2/HRH1/CD38/PTGS2/MTNR1B/ADRA1B/FAAH	13
BP	GO:0051896	regulation of phosphatidylinositol 3-kinase/protein kinase B signal transduction	22/206	280/18986	0.0785714	7.24154	11.0197	4.46497e-13	3.18955e-11	1.83236e-11	PPARA/PPARD/DRD2/XDH/NOX4/FLT3/DRD3/IGF1R/EGFR/F2/SRC/PTK2/KDR/MMP3/AXL/AKR1C2/AKR1C3/APP/PIK3CB/PIK3CA/PTPN1/PTK2B	22
BP	GO:0001963	synaptic transmission, dopaminergic	10/206	30/18986	0.333333	30.7217	17.0629	4.51707e-13	3.18955e-11	1.83236e-11	DRD2/SLC6A4/SLC6A3/DRD1/DRD5/DRD4/DRD3/ADORA2A/SLC6A2/PTGS2	10
BP	GO:0007271	synaptic transmission, cholinergic	10/206	32/18986	0.3125	28.8016	16.4849	9.51781e-13	6.59844e-11	3.79073e-11	ACHE/CHRM3/CHRNA4/CHRNB1/CHRNB4/CHRNA3/CHRNB3/CHRNA2/CHRNA7/ADORA2A	10
BP	GO:0045834	positive regulation of lipid metabolic process	16/206	132/18986	0.121212	11.1715	12.2818	1.07116e-12	7.29343e-11	4.18999e-11	ADORA1/PPARA/FABP3/PPARD/PPARG/HTR2C/HTR2B/HTR2A/SIRT3/SIRT2/CES1/IGF1R/F2/AKT1/PTGS2/FABP1	16
BP	GO:0019369	arachidonate metabolic process	12/206	58/18986	0.206897	19.0686	14.4337	1.11114e-12	7.30477e-11	4.19651e-11	ALOX5/ALOX15/ALOX12/CYP1B1/PTGS1/AKR1C3/PTGS2/CYP1A2/CYP2C9/CYP2C19/CBR1/FAAH	12
BP	GO:0042220	response to cocaine	12/206	58/18986	0.206897	19.0686	14.4337	1.11114e-12	7.30477e-11	4.19651e-11	CNR1/DRD2/HTR1B/SLC6A4/SLC6A3/HTR2A/DRD1/DRD5/DRD4/DRD3/HDAC2/PTK2B	12
BP	GO:0003012	muscle system process	27/206	465/18986	0.0580645	5.35152	9.95007	1.22032e-12	7.88658e-11	4.53075e-11	ADORA1/PPARA/PPARG/DRD2/PARP1/HTR1D/HTR2B/HTR2A/CHRM3/PDE4D/CHRNB1/CHRNB4/CHRNA3/DRD1/HTR7/ADRA1A/CAMK2B/CD38/PTGS2/PIK3CA/TRPV1/CACNA2D1/HDAC2/HDAC4/KCNH2/NMUR2/ADRA1B	27
BP	GO:0050795	regulation of behavior	13/206	76/18986	0.171053	15.7651	13.5079	1.655e-12	1.04087e-10	5.97969e-11	ADORA1/CNR1/DRD2/PARP1/HTR1B/HTR1D/HTR2B/HTR1A/STAT3/ADORA2A/HDAC2/MTNR1B/ADRB1	13
BP	GO:0036293	response to decreased oxygen levels	23/206	331/18986	0.0694864	6.40422	10.3882	1.66517e-12	1.04087e-10	5.97969e-11	ADORA1/PPARA/PPARD/PPARG/DRD2/SLC6A4/SIRT2/OPRD1/CHRNA4/CHRNA7/MMP2/SRC/CA9/AKT1/CD38/PTGS2/PIK3CB/PTPN1/KCNK2/TERT/FABP1/PTK2B/EGLN1	23
BP	GO:0030638	polyketide metabolic process	7/206	10/18986	0.7	64.5155	21.0411	1.86614e-12	1.11181e-10	6.38724e-11	AKR1B1/AKR1B10/AKR1C2/AKR1C1/AKR1C3/AKR1C4/AKR1A1	7
BP	GO:0030647	aminoglycoside antibiotic metabolic process	7/206	10/18986	0.7	64.5155	21.0411	1.86614e-12	1.11181e-10	6.38724e-11	AKR1B1/AKR1B10/AKR1C2/AKR1C1/AKR1C3/AKR1C4/AKR1A1	7
BP	GO:0044598	doxorubicin metabolic process	7/206	10/18986	0.7	64.5155	21.0411	1.86614e-12	1.11181e-10	6.38724e-11	AKR1B1/AKR1B10/AKR1C2/AKR1C1/AKR1C3/AKR1C4/AKR1A1	7
BP	GO:0006979	response to oxidative stress	25/206	405/18986	0.0617284	5.6892	9.9904	2.33729e-12	1.37109e-10	7.87677e-11	ALOX5/CDK1/PARP1/CYP1B1/MPO/SIRT2/ABCC1/PTGS1/CHRNA4/MMP2/EGFR/DAPK1/SRC/MMP3/MET/AKT1/AXL/APP/CD38/PTGS2/HDAC2/TRPA1/FABP1/PTK2B/ERN1	25
BP	GO:0043269	regulation of monoatomic ion transport	27/206	480/18986	0.05625	5.18428	9.72471	2.56342e-12	1.48096e-10	8.50793e-11	ADORA1/CNR1/DRD2/CA7/HTR1B/SLC6A4/HTR2A/HTR1A/PDE4D/CA2/ABCB1/OPRD1/DRD1/DRD3/MAOB/MMP9/F2/ADORA2A/CAMK2B/AKT1/PLA2G1B/GPR35/PTGS2/FFAR1/CACNA2D1/KCNH2/PTK2B	27
BP	GO:0019216	regulation of lipid metabolic process	23/206	344/18986	0.0668605	6.1622	10.1195	3.68468e-12	2.09697e-10	1.20468e-10	ADORA1/PPARA/FABP3/FABP5/PPARD/PPARG/CNR1/HCAR2/HTR2C/HTR2B/HTR2A/SIRT3/SIRT2/CES1/IGF1R/F2/ALK/AKT1/AKR1C3/PTGS2/RORC/NR3C1/FABP1	23
BP	GO:0051937	catecholamine transport	12/206	65/18986	0.184615	17.0151	13.5458	4.69631e-12	2.63339e-10	1.51285e-10	ADORA3/CNR1/DRD2/HTR1B/SLC6A3/HTR2A/CHRNA4/DRD1/DRD4/DRD3/ADORA2A/SLC6A2	12
BP	GO:0032228	regulation of synaptic transmission, GABAergic	10/206	37/18986	0.27027	24.9095	15.2465	4.90248e-12	2.70915e-10	1.55638e-10	ADORA1/CNR1/CNR2/DRD2/CA7/HTR1B/CA2/ADRA1A/ADORA2A/KCNK2	10
BP	GO:0001666	response to hypoxia	22/206	317/18986	0.0694006	6.39631	10.1475	5.35172e-12	2.91516e-10	1.67472e-10	ADORA1/PPARA/PPARD/PPARG/DRD2/SLC6A4/SIRT2/OPRD1/CHRNA4/CHRNA7/MMP2/SRC/CA9/CD38/PTGS2/PIK3CB/PTPN1/KCNK2/TERT/FABP1/PTK2B/EGLN1	22
BP	GO:0015850	organic hydroxy compound transport	21/206	292/18986	0.0719178	6.62831	10.151	8.51295e-12	4.57182e-10	2.62646e-10	ADORA3/PPARG/CNR1/DRD2/CYP19A1/HTR1B/SLC6A4/SLC6A3/HTR2A/HTR1A/SYK/CHRNA4/DRD1/DRD4/DRD3/MAOB/CES1/ADORA2A/AKR1C1/AKR1C4/SLC6A2	21
BP	GO:0007210	serotonin receptor signaling pathway	7/206	12/18986	0.583333	53.7629	19.1483	1.20917e-11	6.40354e-10	3.67876e-10	HTR2C/HTR6/HTR2B/HTR2A/HTR1A/HTR7/HTR4	7
BP	GO:0032102	negative regulation of response to external stimulus	25/206	437/18986	0.0572082	5.2726	9.46376	1.22729e-11	6.41049e-10	3.68276e-10	ADORA1/PPARA/PPARD/PPARG/ALOX5/DRD2/ALOX12/CYP19A1/PARP1/SLC6A3/PTPRS/SYK/DRD1/DRD3/STAT3/ARG1/F2/PIM1/AURKB/ADORA2A/SRC/BACE1/AHR/MMP12/PTPN2	25
BP	GO:0006939	smooth muscle contraction	14/206	109/18986	0.12844	11.8377	11.8844	1.30419e-11	6.72009e-10	3.86062e-10	DRD2/HTR1D/HTR2B/HTR2A/CHRM3/CHRNB4/CHRNA3/DRD1/HTR7/ADRA1A/CD38/PTGS2/TRPV1/NMUR2	14
BP	GO:0007189	adenylate cyclase-activating G protein-coupled receptor signaling pathway	17/206	184/18986	0.0923913	8.51525	10.7286	1.753e-11	8.91227e-10	5.12e-10	CNR1/CNR2/DRD2/HTR6/PDE4D/DRD1/HTR7/HTR5A/ADRA1A/DRD5/DRD3/HTR4/ADORA2A/APP/TAAR1/ADRB1/ADRA1B	17
BP	GO:0051223	regulation of protein transport	25/206	446/18986	0.0560538	5.1662	9.3249	1.90529e-11	9.52368e-10	5.47125e-10	PPARG/ALOX5/CNR1/HCAR2/ACHE/DRD2/CDK1/HMGCR/SIRT3/CHRM3/GSK3B/DRD4/DRD3/EGFR/F2/PIK3R1/ADORA2A/SRC/PLA2G1B/APP/CD38/PTGS2/FFAR1/PTPN1/MTNR1B	25
BP	GO:0018105	peptidyl-serine phosphorylation	16/206	159/18986	0.100629	9.27447	10.9734	1.92322e-11	9.52368e-10	5.47125e-10	CDK1/PDE4D/TNKS/CDK5R1/GSK3B/OPRD1/CDK2/EGFR/PLK1/CSNK2A1/AKT1/NEK6/APP/TOP1/PTGS2/ERN1	16
BP	GO:0097305	response to alcohol	20/206	275/18986	0.0727273	6.70291	9.97713	2.236e-11	1.09306e-09	6.27951e-10	PPARA/CNR1/DRD2/CDK1/PARP1/CYP1B1/HTR1B/SLC6A3/OPRD1/DRD4/MAOB/CES1/IGF1R/AKT1/AKR1C2/AKR1C3/AHR/HDAC2/POLB/PTK2B	20
BP	GO:0019748	secondary metabolic process	11/206	59/18986	0.186441	17.1833	13.039	3.33271e-11	1.60856e-09	9.24099e-10	CYP1B1/AKR1B1/AKR1B10/AKR1C2/AKR1C1/AKR1C3/AKR1C4/AKR1A1/TYR/CYP1A2/CYP3A4	11
BP	GO:0051899	membrane depolarization	13/206	97/18986	0.134021	12.352	11.7394	4.13833e-11	1.9601e-09	1.12605e-09	PARP1/SLC6A4/CHRNA4/CHRNB1/CHRNB4/CHRNA3/CHRNB3/CHRNA2/ADORA2A/SRC/KDR/CACNA2D1/KCNH2	13
BP	GO:0015872	dopamine transport	10/206	45/18986	0.222222	20.4811	13.7028	4.16386e-11	1.9601e-09	1.12605e-09	CNR1/DRD2/HTR1B/SLC6A3/HTR2A/CHRNA4/DRD1/DRD4/DRD3/SLC6A2	10
BP	GO:0062197	cellular response to chemical stress	21/206	321/18986	0.0654206	6.02949	9.51817	5.06301e-11	2.3543e-09	1.35252e-09	ALOX5/CASP1/CDK1/PARP1/CYP1B1/MPO/SIRT2/AKR1B1/ABCC1/MMP2/DAPK1/SRC/MMP3/MET/AXL/PTGS2/PIK3CA/HDAC2/TRPA1/FABP1/ERN1	21
BP	GO:0045907	positive regulation of vasoconstriction	9/206	33/18986	0.272727	25.1359	14.5336	5.38515e-11	2.47393e-09	1.42124e-09	HTR2A/ADRA1A/AVPR2/EGFR/HRH2/HRH1/CD38/PTGS2/FAAH	9
BP	GO:0018209	peptidyl-serine modification	16/206	171/18986	0.0935673	8.62363	10.4881	5.81706e-11	2.64053e-09	1.51696e-09	CDK1/PDE4D/TNKS/CDK5R1/GSK3B/OPRD1/CDK2/EGFR/PLK1/CSNK2A1/AKT1/NEK6/APP/TOP1/PTGS2/ERN1	16
BP	GO:0050727	regulation of inflammatory response	24/206	438/18986	0.0547945	5.05014	8.98152	7.92741e-11	3.55614e-09	2.04296e-09	ADORA1/ESR1/FABP4/PPARA/PPARD/PPARG/ALOX5/CNR1/CASP1/ALOX15/CYP19A1/HTR2A/ABCC1/SYK/STAT3/MMP9/ADORA2A/SRC/MMP3/AHR/APP/FUT7/PTGS2/PTPN2	24
BP	GO:0042327	positive regulation of phosphorylation	25/206	479/18986	0.0521921	4.81028	8.84603	8.74309e-11	3.87644e-09	2.22697e-09	HTR2A/NOX4/FLT3/SYK/OPRD1/CHRNA3/CHRNA7/DRD4/MMP9/EGFR/F2/PIM1/SRC/PTK2/KDR/PLK1/AKT1/PLA2G1B/APP/PTGS2/PTPN1/AR/MAP2K1/PTK2B/ERN1	25
BP	GO:0051952	regulation of amine transport	12/206	83/18986	0.144578	13.3251	11.7857	9.52158e-11	4.17308e-09	2.39739e-09	ADORA1/ADORA3/CNR1/DRD2/HTR1B/HTR2A/CHRNA4/CHRNA3/DRD1/DRD4/DRD3/ADORA2A	12
BP	GO:0030534	adult behavior	15/206	151/18986	0.0993377	9.15547	10.5377	1.00609e-10	4.35935e-09	2.5044e-09	PPARA/DRD2/SLC6A4/HTR2A/OPRD1/CHRNA4/CHRNB1/CHRNB4/CHRNA3/DRD1/DRD4/DRD3/ALK/APP/HDAC2	15
BP	GO:0006693	prostaglandin metabolic process	10/206	49/18986	0.204082	18.8092	13.0731	1.03292e-10	4.42531e-09	2.54229e-09	FABP5/AKR1B1/PTGS1/CES2/AKR1C2/AKR1C1/AKR1C3/AKR1C4/PTGS2/CBR1	10
BP	GO:2000377	regulation of reactive oxygen species metabolic process	15/206	153/18986	0.0980392	9.03579	10.4521	1.2143e-10	5.14458e-09	2.9555e-09	PPARA/ALOX5/XDH/CYP1B1/SIRT3/SIRT2/SYK/EGFR/F2/MMP3/AKR1C1/AKR1C3/APP/CBR1/PTK2B	15
BP	GO:0046777	protein autophosphorylation	16/206	180/18986	0.0888889	8.19245	10.1544	1.25958e-10	5.27777e-09	3.03202e-09	FLT3/GSK3B/IGF1R/EGFR/PIM1/DAPK1/SRC/PTK2/KDR/NEK2/CAMK2B/ALK/AKT1/NEK6/PTK2B/ERN1	16
BP	GO:0006692	prostanoid metabolic process	10/206	50/18986	0.2	18.433	12.9272	1.27904e-10	5.30108e-09	3.04541e-09	FABP5/AKR1B1/PTGS1/CES2/AKR1C2/AKR1C1/AKR1C3/AKR1C4/PTGS2/CBR1	10
BP	GO:0048545	response to steroid hormone	21/206	340/18986	0.0617647	5.69255	9.14421	1.47081e-10	6.03033e-09	3.46436e-09	ESR2/ESR1/PPARA/PPARD/BCHE/PARP1/CYP1B1/HTR1B/FLT3/MAOB/IGF1R/EGFR/SRC/PKN1/AKR1C3/ESRRA/CD38/PTGS2/PIK3CA/AR/NR3C1	21
BP	GO:0042445	hormone metabolic process	18/206	241/18986	0.0746888	6.8837	9.62736	1.51581e-10	6.14871e-09	3.53237e-09	ESR1/BCHE/CYP19A1/CYP1B1/HSD17B1/AKR1B1/AKR1B10/HSD17B2/IGF1R/AKR1C2/AKR1C1/AKR1C3/AKR1C4/CYP1A2/CYP2C9/CYP3A4/HSD17B3/NR3C1	18
BP	GO:0099171	presynaptic modulation of chemical synaptic transmission	9/206	37/18986	0.243243	22.4185	13.658	1.67312e-10	6.71539e-09	3.85792e-09	ADORA3/DRD2/HTR1B/HTR2A/GSK3B/CHRNB3/DRD1/ADORA2A/BACE1	9
BP	GO:0001934	positive regulation of protein phosphorylation	24/206	455/18986	0.0527473	4.86145	8.73169	1.72709e-10	6.85977e-09	3.94086e-09	HTR2A/NOX4/FLT3/SYK/OPRD1/CHRNA3/CHRNA7/DRD4/MMP9/EGFR/F2/PIM1/SRC/PTK2/KDR/PLK1/AKT1/PLA2G1B/APP/PTGS2/PTPN1/MAP2K1/PTK2B/ERN1	24
BP	GO:0001676	long-chain fatty acid metabolic process	13/206	109/18986	0.119266	10.9922	10.9571	1.85256e-10	7.28228e-09	4.18359e-09	ALOX5/ALOX15/ALOX12/CYP1B1/PTGS1/AKR1C3/PTGS2/CYP1A2/CYP2C9/CYP3A4/CYP2C19/CBR1/FAAH	13
BP	GO:0001659	temperature homeostasis	16/206	185/18986	0.0864865	7.97103	9.97892	1.89801e-10	7.38481e-09	4.24249e-09	ADORA1/FABP4/FABP5/CNR1/ACHE/DRD2/HTR2A/SYK/DRD1/STAT3/IGF1R/PTGS2/FTO/TRPV1/ADRB1/SCD	16
BP	GO:0006869	lipid transport	24/206	459/18986	0.0522876	4.81909	8.6747	2.06352e-10	7.94768e-09	4.56586e-09	FABP4/PPARA/FABP3/FABP5/PPARD/PPARG/DRD2/CYP19A1/ABCG2/ABCC1/SYK/ABCB1/DRD4/DRD3/CES1/AKT1/PLA2G1B/AKR1C1/AKR1C4/PTGS2/FABP2/SLC22A6/NMUR2/FABP1	24
BP	GO:0030522	intracellular receptor signaling pathway	22/206	384/18986	0.0572917	5.28029	8.87463	2.20836e-10	8.42046e-09	4.83746e-09	ESR2/ESR1/PPARA/FABP5/PPARD/PPARG/ALOX15/PARP1/SIRT2/PTPRS/STAT3/PIM1/AURKB/SRC/PKN1/AKT1/AKR1C3/AHR/ESRRA/AR/RORC/NR3C1	22
BP	GO:0062012	regulation of small molecule metabolic process	21/206	348/18986	0.0603448	5.56168	8.99511	2.25574e-10	8.51596e-09	4.89233e-09	PPARA/FABP3/FABP5/PPARD/PPARG/CNR1/PARP1/HTR2A/SIRT2/CES1/STAT3/SRC/AKT1/AKR1C3/APP/PTGS2/HDAC4/PTPN2/RORC/NR3C1/FABP1	21
BP	GO:0001820	serotonin secretion	6/206	10/18986	0.6	55.299	17.9879	3.07254e-10	1.14859e-08	6.59852e-09	CNR1/HTR1B/SLC6A4/HTR1A/SYK/MAOB	6
BP	GO:0070371	ERK1 and ERK2 cascade	20/206	319/18986	0.0626959	5.77837	9.01424	3.17192e-10	1.17423e-08	6.7458e-09	DRD2/ALOX15/CDK1/HMGCR/HTR2C/HTR2B/HTR2A/SIRT3/NOX4/SYK/CHRNA7/ADRA1A/EGFR/SRC/KDR/APP/PTPN1/MAP2K1/PTPN2/PTK2B	20
BP	GO:0043523	regulation of neuron apoptotic process	18/206	254/18986	0.0708661	6.53138	9.295	3.56981e-10	1.30881e-08	7.519e-09	PARP1/HTR2A/CDK5R1/GSK3B/MMP2/ADORA2A/KDR/BACE1/AXL/MCL1/APP/PIK3CA/TERT/MTNR1B/CASP2/NR3C1/PTK2B/EGLN1	18
BP	GO:0006936	muscle contraction	21/206	358/18986	0.0586592	5.40633	8.81508	3.78685e-10	1.37517e-08	7.90018e-09	ADORA1/DRD2/HTR1D/HTR2B/HTR2A/CHRM3/PDE4D/CHRNB1/CHRNB4/CHRNA3/DRD1/HTR7/ADRA1A/CD38/PTGS2/PIK3CA/TRPV1/CACNA2D1/KCNH2/NMUR2/ADRA1B	21
BP	GO:0071466	cellular response to xenobiotic stimulus	16/206	198/18986	0.0808081	7.44768	9.55184	5.20181e-10	1.87118e-08	1.07497e-08	BCHE/CYP1B1/HTR1B/ABCC1/ABCB1/CES2/EGFR/AKR1C1/AHR/CYP1A2/CYP2C9/CYP3A4/CYP2C19/CBR1/RORC/KCNH2	16
BP	GO:0015837	amine transport	12/206	96/18986	0.125	11.5206	10.8231	5.42952e-10	1.93484e-08	1.11154e-08	ADORA1/ADORA3/CNR1/DRD2/HTR1B/HTR2A/CHRNA4/CHRNA3/DRD1/DRD4/DRD3/ADORA2A	12
BP	GO:0046394	carboxylic acid biosynthetic process	20/206	331/18986	0.060423	5.56889	8.78249	6.06108e-10	2.12058e-08	1.21825e-08	FABP5/ALOX5/CASP1/ALOX15/ALOX12/SIRT2/AKR1B1/SYK/PTGS1/CES1/PLA2G1B/AKR1C3/AKR1C4/AKR1A1/PTGS2/CYP1A2/CYP2C9/CYP3A4/CBR1/SCD	20
BP	GO:0070372	regulation of ERK1 and ERK2 cascade	19/206	296/18986	0.0641892	5.916	8.92779	6.06198e-10	2.12058e-08	1.21825e-08	DRD2/ALOX15/HMGCR/HTR2C/HTR2B/HTR2A/SIRT3/NOX4/SYK/CHRNA7/ADRA1A/EGFR/SRC/KDR/APP/PTPN1/MAP2K1/PTPN2/PTK2B	19
BP	GO:0032355	response to estradiol	13/206	120/18986	0.108333	9.98455	10.3404	6.2519e-10	2.16713e-08	1.24499e-08	ESR2/ESR1/DRD2/CYP19A1/CYP1B1/SLC6A4/HTR5A/STAT3/MMP2/IGF1R/EGFR/CD38/PTGS2	13
BP	GO:0051966	regulation of synaptic transmission, glutamatergic	11/206	77/18986	0.142857	13.1664	11.2038	6.71152e-10	2.3055e-08	1.32448e-08	ADORA1/CNR1/DRD2/HTR1B/HTR2A/DRD1/DRD3/EGFR/ADORA2A/PTGS2/PTK2B	11
BP	GO:0016053	organic acid biosynthetic process	20/206	334/18986	0.0598802	5.51887	8.72632	7.09457e-10	2.41532e-08	1.38758e-08	FABP5/ALOX5/CASP1/ALOX15/ALOX12/SIRT2/AKR1B1/SYK/PTGS1/CES1/PLA2G1B/AKR1C3/AKR1C4/AKR1A1/PTGS2/CYP1A2/CYP2C9/CYP3A4/CBR1/SCD	20
BP	GO:0016137	glycoside metabolic process	7/206	19/18986	0.368421	33.9555	15.0521	7.21257e-10	2.43376e-08	1.39817e-08	AKR1B1/AKR1B10/AKR1C2/AKR1C1/AKR1C3/AKR1C4/AKR1A1	7
BP	GO:0046456	icosanoid biosynthetic process	10/206	60/18986	0.166667	15.3608	11.6686	8.54367e-10	2.83278e-08	1.6274e-08	FABP5/ALOX5/CASP1/SYK/PTGS1/PLA2G1B/AKR1C3/PTGS2/CYP2C9/CBR1	10
BP	GO:0070542	response to fatty acid	10/206	60/18986	0.166667	15.3608	11.6686	8.54367e-10	2.83278e-08	1.6274e-08	SRC/AKR1C2/AKR1C1/AKR1C3/AKR1C4/PTGS2/PIK3CA/FFAR1/KCNK2/SCD	10
BP	GO:0009636	response to toxic substance	18/206	270/18986	0.0666667	6.14434	8.91653	9.5617e-10	3.143e-08	1.80562e-08	DRD2/CDK1/CYP1B1/SLC6A4/MPO/ABCG2/AKR1B10/ABCB1/PTGS1/OPRD1/MAOB/CES1/PIM1/AKR1A1/AHR/PTGS2/INMT/FABP1	18
BP	GO:0048661	positive regulation of smooth muscle cell proliferation	12/206	101/18986	0.118812	10.9503	10.501	9.88176e-10	3.22044e-08	1.85011e-08	HTR1B/MMP9/MMP2/IGF1R/EGFR/PIK3R1/SRC/AKT1/PTGS2/PIK3CA/TERT/ERN1	12
BP	GO:0050708	regulation of protein secretion	18/206	272/18986	0.0661765	6.09916	8.87137	1.07617e-09	3.4775e-08	1.99779e-08	PPARG/ALOX5/CNR1/HCAR2/ACHE/DRD2/HMGCR/SIRT3/CHRM3/DRD4/DRD3/EGFR/F2/ADORA2A/PLA2G1B/CD38/FFAR1/MTNR1B	18
BP	GO:0051402	neuron apoptotic process	19/206	307/18986	0.0618893	5.70403	8.70268	1.11642e-09	3.57723e-08	2.05508e-08	PARP1/HTR2A/CDK5R1/GSK3B/MMP2/ADORA2A/KDR/BACE1/AXL/MCL1/APP/PIK3CA/TERT/MTNR1B/POLB/CASP2/NR3C1/PTK2B/EGLN1	19
BP	GO:0051932	synaptic transmission, GABAergic	10/206	62/18986	0.16129	14.8653	11.4528	1.19567e-09	3.79925e-08	2.18263e-08	ADORA1/CNR1/CNR2/DRD2/CA7/HTR1B/CA2/ADRA1A/ADORA2A/KCNK2	10
BP	GO:0006805	xenobiotic metabolic process	13/206	127/18986	0.102362	9.43422	9.988	1.27046e-09	4.00351e-08	2.29997e-08	BCHE/CYP1B1/ABCC1/ABCB1/CES2/AKR1C1/AHR/CYP1A2/CYP2C9/CYP3A4/CYP2C19/CBR1/RORC	13
BP	GO:0051583	dopamine uptake involved in synaptic transmission	6/206	12/18986	0.5	46.0825	16.361	1.32762e-09	4.11564e-08	2.36439e-08	DRD2/SLC6A3/DRD1/DRD4/DRD3/SLC6A2	6
BP	GO:0051934	catecholamine uptake involved in synaptic transmission	6/206	12/18986	0.5	46.0825	16.361	1.32762e-09	4.11564e-08	2.36439e-08	DRD2/SLC6A3/DRD1/DRD4/DRD3/SLC6A2	6
BP	GO:0045471	response to ethanol	13/206	129/18986	0.100775	9.28795	9.89229	1.54299e-09	4.74469e-08	2.72577e-08	PPARA/CNR1/DRD2/CDK1/HTR1B/SLC6A3/OPRD1/DRD4/MAOB/IGF1R/HDAC2/POLB/PTK2B	13
BP	GO:0016042	lipid catabolic process	20/206	351/18986	0.0569801	5.25157	8.42033	1.67775e-09	5.11781e-08	2.94012e-08	ADORA1/PPARA/PPARD/CNR1/HCAR2/CYP19A1/CYP1B1/SIRT2/AKR1B10/CES1/ALK/AKT1/PLA2G1B/AKR1C3/CYP1A2/CYP3A4/HSD11B1/STS/FAAH/FABP1	20
BP	GO:0003014	renal system process	13/206	132/18986	0.0984848	9.07686	9.75257	2.052e-09	6.20974e-08	3.56743e-08	ADORA1/DRD2/AKR1B1/ABCG2/CHRNB4/CHRNA3/AVPR2/ADORA2A/PKN1/AKR1C3/SLC22A12/TRPV1/SLC22A6	13
BP	GO:0034599	cellular response to oxidative stress	17/206	251/18986	0.0677291	6.24225	8.75627	2.24221e-09	6.73194e-08	3.86742e-08	ALOX5/CDK1/PARP1/CYP1B1/MPO/SIRT2/ABCC1/MMP2/DAPK1/SRC/MMP3/MET/AXL/HDAC2/TRPA1/FABP1/ERN1	17
BP	GO:1902644	tertiary alcohol metabolic process	7/206	22/18986	0.318182	29.3252	13.9223	2.37469e-09	7.03987e-08	4.04433e-08	AKR1B1/AKR1B10/AKR1C2/AKR1C1/AKR1C3/AKR1C4/AKR1A1	7
BP	GO:0033002	muscle cell proliferation	17/206	252/18986	0.0674603	6.21748	8.73247	2.3817e-09	7.03987e-08	4.04433e-08	PPARD/PPARG/CDK1/HTR1B/MMP9/MMP2/IGF1R/EGFR/PIM1/PIK3R1/SRC/AKT1/PTGS2/PIK3CA/KCNK2/TERT/ERN1	17
BP	GO:0060134	prepulse inhibition	6/206	13/18986	0.461538	42.5377	15.6905	2.44334e-09	7.1665e-08	4.11707e-08	DRD2/SLC6A3/DRD1/DRD3/ADORA2A/BACE1	6
BP	GO:0008217	regulation of blood pressure	15/206	190/18986	0.0789474	7.27619	9.10607	2.53653e-09	7.38306e-08	4.24149e-08	ADORA1/PPARA/PPARG/CNR1/DRD2/PTGS1/ADRA1A/DRD5/DRD3/AVPR2/PTGS2/PTPN1/TRPV1/AR/ADRB1	15
BP	GO:0009612	response to mechanical stimulus	16/206	222/18986	0.0720721	6.64253	8.85683	2.76779e-09	7.99514e-08	4.59312e-08	CASP1/DRD2/MPO/HTR2A/MMP2/IGF1R/EGFR/SRC/PTK2/BACE1/PTGS2/PIK3CA/KCNK2/TRPA1/CASP2/PTK2B	16
BP	GO:0051897	positive regulation of phosphatidylinositol 3-kinase/protein kinase B signal transduction	15/206	192/18986	0.078125	7.20039	9.04381	2.92982e-09	8.36754e-08	4.80706e-08	PPARD/NOX4/FLT3/IGF1R/EGFR/F2/SRC/PTK2/KDR/AXL/AKR1C2/AKR1C3/APP/PIK3CA/PTK2B	15
BP	GO:0036294	cellular response to decreased oxygen levels	14/206	163/18986	0.0858896	7.91602	9.28745	2.9406e-09	8.36754e-08	4.80706e-08	PPARD/PPARG/DRD2/SIRT2/OPRD1/SRC/AKT1/PTGS2/PIK3CB/PTPN1/KCNK2/TERT/FABP1/EGLN1	14
BP	GO:0035249	synaptic transmission, glutamatergic	12/206	111/18986	0.108108	9.96379	9.91975	2.97373e-09	8.39912e-08	4.8252e-08	ADORA1/CNR1/DRD2/HTR1B/HTR2A/DRD1/DRD3/EGFR/ADORA2A/PTGS2/NR3C1/PTK2B	12
BP	GO:0071875	adrenergic receptor signaling pathway	8/206	35/18986	0.228571	21.0663	12.4445	3.06852e-09	8.60314e-08	4.94241e-08	DRD2/PDE4D/DRD1/ADRA1A/DRD5/DRD3/ADRB1/ADRA1B	8
BP	GO:0072330	monocarboxylic acid biosynthetic process	16/206	224/18986	0.0714286	6.58322	8.8036	3.15068e-09	8.76901e-08	5.0377e-08	FABP5/ALOX5/ALOX15/ALOX12/SIRT2/PTGS1/CES1/PLA2G1B/AKR1C3/AKR1C4/PTGS2/CYP1A2/CYP2C9/CYP3A4/CBR1/SCD	16
BP	GO:0051222	positive regulation of protein transport	17/206	257/18986	0.0661479	6.09652	8.61537	3.20699e-09	8.86105e-08	5.09058e-08	PPARG/HCAR2/ACHE/CDK1/SIRT3/CHRM3/GSK3B/EGFR/F2/PIK3R1/ADORA2A/SRC/PLA2G1B/APP/CD38/PTGS2/FFAR1	17
BP	GO:0006633	fatty acid biosynthetic process	14/206	165/18986	0.0848485	7.82006	9.2151	3.44706e-09	9.45585e-08	5.43228e-08	FABP5/ALOX5/ALOX15/ALOX12/SIRT2/PTGS1/PLA2G1B/AKR1C3/PTGS2/CYP1A2/CYP2C9/CYP3A4/CBR1/SCD	14
BP	GO:0050890	cognition	19/206	329/18986	0.0577508	5.3226	8.28349	3.50934e-09	9.49016e-08	5.45199e-08	ADORA1/CNR1/BCHE/DRD2/HMGCR/SLC6A4/SLC6A3/HTR2A/CHRNA4/CHRNA7/DRD1/DRD5/DRD3/EGFR/SRC/HRH1/APP/PTGS2/KCNK2	19
BP	GO:0055074	calcium ion homeostasis	19/206	329/18986	0.0577508	5.3226	8.28349	3.50934e-09	9.49016e-08	5.45199e-08	ADORA1/CNR1/DRD2/HTR1B/HTR2C/HTR2B/HTR2A/PDE4D/CHRNA7/DRD1/DRD5/DRD4/DRD3/F2/KDR/APP/PIK3CB/TRPA1/PTK2B	19
BP	GO:0042752	regulation of circadian rhythm	12/206	114/18986	0.105263	9.70158	9.75962	4.048e-09	1.08697e-07	6.24454e-08	ADORA1/PPARA/PPARG/DRD2/CDK1/PARP1/GSK3B/DRD4/ADORA2A/MTNR1B/RORC/ADRB1	12
BP	GO:0070141	response to UV-A	6/206	14/18986	0.428571	39.4993	15.0922	4.23726e-09	1.12984e-07	6.49079e-08	MMP1/MMP9/MMP2/EGFR/MMP3/AKT1	6
BP	GO:0045776	negative regulation of blood pressure	9/206	52/18986	0.173077	15.9516	11.3073	4.29924e-09	1.1384e-07	6.54e-08	ADORA1/PPARA/CNR1/DRD2/ADRA1A/DRD5/DRD3/TRPV1/ADRB1	9
BP	GO:0031348	negative regulation of defense response	18/206	297/18986	0.0606061	5.58576	8.34234	4.34243e-09	1.14191e-07	6.56015e-08	ADORA1/PPARA/PPARD/PPARG/ALOX5/DRD2/CYP19A1/PARP1/SYK/STAT3/ARG1/PIM1/AURKB/ADORA2A/SRC/AHR/MMP12/PTPN2	18
BP	GO:0071880	adenylate cyclase-activating adrenergic receptor signaling pathway	7/206	24/18986	0.291667	26.8815	13.2875	4.73134e-09	1.23566e-07	7.09871e-08	DRD2/DRD1/ADRA1A/DRD5/DRD3/ADRB1/ADRA1B	7
BP	GO:1903829	positive regulation of protein localization	23/206	497/18986	0.0462777	4.26518	7.72539	5.23229e-09	1.35719e-07	7.79691e-08	PPARG/HCAR2/ACHE/CDK1/PARP1/SIRT3/CHRM3/CDK5R1/GSK3B/EGFR/F2/PIK3R1/ADORA2A/SRC/PLK1/AKT1/PLA2G1B/APP/CD38/PTGS2/PIK3CA/FFAR1/TERT	23
BP	GO:0006874	intracellular calcium ion homeostasis	18/206	304/18986	0.0592105	5.45714	8.20489	6.25694e-09	1.61201e-07	9.26081e-08	ADORA1/CNR1/DRD2/HTR1B/HTR2C/HTR2B/HTR2A/PDE4D/CHRNA7/DRD1/DRD5/DRD4/DRD3/F2/APP/PIK3CB/TRPA1/PTK2B	18
BP	GO:0045187	regulation of circadian sleep/wake cycle, sleep	6/206	15/18986	0.4	36.866	14.5537	6.99839e-09	1.79093e-07	1.02887e-07	ADORA1/DRD2/PARP1/ADORA2A/MTNR1B/ADRB1	6
BP	GO:2000379	positive regulation of reactive oxygen species metabolic process	10/206	74/18986	0.135135	12.4547	10.3401	7.13556e-09	1.81386e-07	1.04204e-07	XDH/CYP1B1/SYK/EGFR/F2/AKR1C1/AKR1C3/APP/CBR1/PTK2B	10
BP	GO:0006720	isoprenoid metabolic process	12/206	120/18986	0.1	9.2165	9.45647	7.30029e-09	1.84344e-07	1.05904e-07	CYP1B1/HMGCR/AKR1B1/AKR1B10/EGFR/AKR1C1/AKR1C3/AKR1C4/CYP1A2/CYP2C9/CYP3A4/CYP2C19	12
BP	GO:0050806	positive regulation of synaptic transmission	14/206	176/18986	0.0795455	7.33131	8.83785	7.94889e-09	1.99402e-07	1.14554e-07	ADORA1/DRD2/CA7/HMGCR/GSK3B/CA2/CHRNA7/DRD1/ADRA1A/EGFR/ADORA2A/APP/PTGS2/PTK2B	14
BP	GO:0071453	cellular response to oxygen levels	14/206	178/18986	0.0786517	7.24894	8.77275	9.19226e-09	2.29085e-07	1.31607e-07	PPARD/PPARG/DRD2/SIRT2/OPRD1/SRC/AKT1/PTGS2/PIK3CB/PTPN1/KCNK2/TERT/FABP1/EGLN1	14
BP	GO:1902893	regulation of miRNA transcription	10/206	76/18986	0.131579	12.127	10.1796	9.304e-09	2.30365e-07	1.32342e-07	ESR1/PPARA/PPARD/PPARG/STAT3/EGFR/APP/AR/TERT/NR3C1	10
BP	GO:0061614	miRNA transcription	10/206	77/18986	0.12987	11.9695	10.1016	1.05925e-08	2.60575e-07	1.49698e-07	ESR1/PPARA/PPARD/PPARG/STAT3/EGFR/APP/AR/TERT/NR3C1	10
BP	GO:0048148	behavioral response to cocaine	6/206	16/18986	0.375	34.5619	14.0658	1.10964e-08	2.71222e-07	1.55814e-07	DRD2/SLC6A4/HTR2A/DRD1/DRD4/DRD3	6
BP	GO:0006721	terpenoid metabolic process	11/206	100/18986	0.11	10.1382	9.59577	1.14474e-08	2.78018e-07	1.59718e-07	CYP1B1/AKR1B1/AKR1B10/EGFR/AKR1C1/AKR1C3/AKR1C4/CYP1A2/CYP2C9/CYP3A4/CYP2C19	11
BP	GO:0042417	dopamine metabolic process	8/206	41/18986	0.195122	17.9834	11.4015	1.17814e-08	2.84319e-07	1.63338e-07	DRD2/SLC6A3/HTR1A/MAOA/DRD1/DRD4/DRD3/MAOB	8
BP	GO:0071383	cellular response to steroid hormone stimulus	15/206	213/18986	0.0704225	6.4905	8.43967	1.20503e-08	2.8898e-07	1.66016e-07	ESR2/ESR1/PPARA/PPARD/PARP1/CYP1B1/FLT3/IGF1R/EGFR/SRC/PKN1/AKR1C3/ESRRA/AR/NR3C1	15
BP	GO:0050433	regulation of catecholamine secretion	8/206	42/18986	0.190476	17.5552	11.249	1.44188e-08	3.43619e-07	1.97405e-07	ADORA3/CNR1/DRD2/HTR1B/HTR2A/CHRNA4/DRD3/ADORA2A	8
BP	GO:0031960	response to corticosteroid	13/206	156/18986	0.0833333	7.68042	8.7747	1.57911e-08	3.71675e-07	2.13523e-07	BCHE/PARP1/CYP1B1/HTR1B/FLT3/MAOB/IGF1R/EGFR/SRC/AKR1C3/PTGS2/PIK3CA/NR3C1	13
BP	GO:0071456	cellular response to hypoxia	13/206	156/18986	0.0833333	7.68042	8.7747	1.57911e-08	3.71675e-07	2.13523e-07	PPARD/PPARG/DRD2/SIRT2/OPRD1/SRC/PTGS2/PIK3CB/PTPN1/KCNK2/TERT/FABP1/EGLN1	13
BP	GO:0038083	peptidyl-tyrosine autophosphorylation	6/206	17/18986	0.352941	32.5288	13.6208	1.69943e-08	3.95119e-07	2.26991e-07	IGF1R/EGFR/SRC/KDR/ALK/PTK2B	6
BP	GO:0050802	circadian sleep/wake cycle, sleep	6/206	17/18986	0.352941	32.5288	13.6208	1.69943e-08	3.95119e-07	2.26991e-07	ADORA1/DRD2/PARP1/ADORA2A/MTNR1B/ADRB1	6
BP	GO:1904951	positive regulation of establishment of protein localization	18/206	327/18986	0.0550459	5.07331	7.78158	1.93948e-08	4.48196e-07	2.57483e-07	PPARG/HCAR2/ACHE/CDK1/SIRT3/CHRM3/CDK5R1/GSK3B/EGFR/F2/PIK3R1/ADORA2A/SRC/PLA2G1B/APP/CD38/PTGS2/FFAR1	18
BP	GO:1901654	response to ketone	15/206	224/18986	0.0669643	6.17177	8.15482	2.36948e-08	5.44267e-07	3.12675e-07	PARP1/CYP1B1/MAOB/IGF1R/EGFR/SRC/CA9/AKT1/AKR1C2/AKR1C3/AHR/CD38/PIK3CA/AR/NR3C1	15
BP	GO:0090494	dopamine uptake	6/206	18/18986	0.333333	30.7217	13.2127	2.52616e-08	5.76782e-07	3.31355e-07	DRD2/SLC6A3/DRD1/DRD4/DRD3/SLC6A2	6
BP	GO:0019098	reproductive behavior	8/206	45/18986	0.177778	16.3849	10.8216	2.56085e-08	5.77781e-07	3.31929e-07	CNR1/SLC6A4/DRD1/DRD5/APP/HDAC2/MTNR1A/NR3C1	8
BP	GO:1904646	cellular response to amyloid-beta	8/206	45/18986	0.177778	16.3849	10.8216	2.56085e-08	5.77781e-07	3.31929e-07	PARP1/ABCC1/SYK/GSK3B/IGF1R/BACE1/APP/CACNA2D1	8
BP	GO:0007588	excretion	7/206	30/18986	0.233333	21.5052	11.7718	2.63356e-08	5.90693e-07	3.39346e-07	DRD2/ABCG2/CHRNB4/CHRNA3/SLC22A12/TRPV1/SLC22A6	7
BP	GO:0046883	regulation of hormone secretion	16/206	261/18986	0.0613027	5.64996	7.92228	2.77036e-08	6.17742e-07	3.54886e-07	ADORA1/PPARG/ALOX5/CNR1/HCAR2/DRD2/CYP19A1/HTR2C/HTR1A/SIRT3/CHRM3/EGFR/F2/CD38/FFAR1/MTNR1B	16
BP	GO:0071715	icosanoid transport	9/206	64/18986	0.140625	12.9607	10.0382	2.87626e-08	6.37627e-07	3.6631e-07	DRD2/ABCC1/SYK/DRD4/DRD3/PLA2G1B/PTGS2/SLC22A6/NMUR2	9
BP	GO:0001504	neurotransmitter uptake	8/206	46/18986	0.173913	16.0287	10.6881	3.0713e-08	6.76929e-07	3.88888e-07	DRD2/SLC6A4/SLC6A3/DRD1/DRD4/DRD3/APP/SLC6A2	8
BP	GO:0046890	regulation of lipid biosynthetic process	14/206	196/18986	0.0714286	6.58322	8.22887	3.13576e-08	6.87165e-07	3.94768e-07	PPARA/FABP3/FABP5/HTR2C/HTR2B/HTR2A/SIRT3/SIRT2/CES1/IGF1R/AKT1/AKR1C3/PTGS2/NR3C1	14
BP	GO:0070374	positive regulation of ERK1 and ERK2 cascade	14/206	197/18986	0.071066	6.5498	8.20068	3.34376e-08	7.28558e-07	4.18549e-07	DRD2/ALOX15/HTR2C/HTR2B/HTR2A/NOX4/CHRNA7/ADRA1A/EGFR/SRC/KDR/APP/MAP2K1/PTK2B	14
BP	GO:0060158	phospholipase C-activating dopamine receptor signaling pathway	5/206	10/18986	0.5	46.0825	14.9347	3.45399e-08	7.48299e-07	4.2989e-07	DRD2/DRD1/DRD5/DRD4/DRD3	5
BP	GO:0042749	regulation of circadian sleep/wake cycle	6/206	19/18986	0.315789	29.1048	12.8366	3.6588e-08	7.83764e-07	4.50264e-07	ADORA1/DRD2/PARP1/ADORA2A/MTNR1B/ADRB1	6
BP	GO:0090493	catecholamine uptake	6/206	19/18986	0.315789	29.1048	12.8366	3.6588e-08	7.83764e-07	4.50264e-07	DRD2/SLC6A3/DRD1/DRD4/DRD3/SLC6A2	6
BP	GO:0050878	regulation of body fluid levels	19/206	381/18986	0.0498688	4.59616	7.42638	3.74882e-08	7.98561e-07	4.58765e-07	ADORA1/DRD2/XDH/ALOX12/SLC6A4/SLC6A3/HTR2A/CHRM3/AKR1B1/SYK/HTR4/AVPR2/EGFR/F2/ADORA2A/SRC/AXL/PIK3CB/PIK3CA	19
BP	GO:0007584	response to nutrient	13/206	168/18986	0.077381	7.13182	8.36081	3.83483e-08	8.12344e-07	4.66683e-07	PPARA/PPARG/CNR1/BCHE/CYP1B1/SLC6A4/IGF1R/EGFR/PIM1/AKR1C3/TYR/PTGS2/FABP1	13
BP	GO:0051347	positive regulation of transferase activity	17/206	304/18986	0.0559211	5.15397	7.64679	3.88403e-08	8.18222e-07	4.7006e-07	NOX4/FLT3/CHRNA3/CHRNA7/DRD4/EGFR/F2/PIM1/SRC/PTK2/PLK1/AKT1/PLA2G1B/PTPN1/MAP2K1/PTK2B/ERN1	17
BP	GO:0007204	positive regulation of cytosolic calcium ion concentration	13/206	170/18986	0.0764706	7.04792	8.29579	4.41388e-08	9.24731e-07	5.31248e-07	ESR1/HTR2A/ADRA1A/CXCR1/PLA2G1B/GPR35/HRH4/CD38/FFAR1/TRPV1/CACNA2D1/ADRA1B/PTK2B	13
BP	GO:0031329	regulation of cellular catabolic process	21/206	472/18986	0.0444915	4.10056	7.14418	4.95495e-08	1.03242e-06	5.93112e-07	PPARA/CNR1/HTR2A/SIRT2/CDK5R1/GSK3B/ADRA1A/STAT3/DAPK1/SRC/KDR/CSNK2A1/MET/AKT1/MCL1/APP/PIK3CB/PIK3CA/PTPN1/FABP1/ERN1	21
BP	GO:0050432	catecholamine secretion	8/206	49/18986	0.163265	15.0474	10.3116	5.16232e-08	1.06325e-06	6.10824e-07	ADORA3/CNR1/DRD2/HTR1B/HTR2A/CHRNA4/DRD3/ADORA2A	8
BP	GO:0022410	circadian sleep/wake cycle process	6/206	20/18986	0.3	27.6495	12.4884	5.17974e-08	1.06325e-06	6.10824e-07	ADORA1/DRD2/PARP1/ADORA2A/MTNR1B/ADRB1	6
BP	GO:0018108	peptidyl-tyrosine phosphorylation	14/206	204/18986	0.0686275	6.32505	8.00865	5.18657e-08	1.06325e-06	6.10824e-07	HTR2A/NOX4/FLT3/SYK/IGF1R/EGFR/SRC/PTK2/KDR/ALK/APP/PTPN1/PTPN2/PTK2B	14
BP	GO:0048660	regulation of smooth muscle cell proliferation	13/206	174/18986	0.0747126	6.88589	8.16885	5.81389e-08	1.18547e-06	6.81041e-07	PPARG/HTR1B/MMP9/MMP2/IGF1R/EGFR/PIK3R1/SRC/AKT1/PTGS2/PIK3CA/TERT/ERN1	13
BP	GO:0018212	peptidyl-tyrosine modification	14/206	206/18986	0.0679612	6.26364	7.95543	5.86032e-08	1.18859e-06	6.82829e-07	HTR2A/NOX4/FLT3/SYK/IGF1R/EGFR/SRC/PTK2/KDR/ALK/APP/PTPN1/PTPN2/PTK2B	14
BP	GO:2000628	regulation of miRNA metabolic process	10/206	92/18986	0.108696	10.0179	9.08093	6.04606e-08	1.21977e-06	7.00743e-07	ESR1/PPARA/PPARD/PPARG/STAT3/EGFR/APP/AR/TERT/NR3C1	10
BP	GO:0043525	positive regulation of neuron apoptotic process	9/206	70/18986	0.128571	11.8498	9.5246	6.42105e-08	1.2886e-06	7.40289e-07	HTR2A/CDK5R1/GSK3B/MMP2/BACE1/MCL1/APP/CASP2/NR3C1	9
BP	GO:0045777	positive regulation of blood pressure	7/206	34/18986	0.205882	18.9752	10.9869	6.70794e-08	1.33913e-06	7.69315e-07	ADORA1/CNR1/ADRA1A/DRD5/AVPR2/PTPN1/ADRB1	7
BP	GO:0006636	unsaturated fatty acid biosynthetic process	8/206	51/18986	0.156863	14.4573	10.0786	7.15483e-08	1.4209e-06	8.16294e-07	FABP5/ALOX15/ALOX12/PTGS1/AKR1C3/PTGS2/CBR1/SCD	8
BP	GO:0046889	positive regulation of lipid biosynthetic process	10/206	94/18986	0.106383	9.80479	8.96262	7.4397e-08	1.46982e-06	8.44397e-07	PPARA/FABP3/HTR2C/HTR2B/HTR2A/SIRT3/SIRT2/IGF1R/AKT1/PTGS2	10
BP	GO:0048659	smooth muscle cell proliferation	13/206	178/18986	0.0730337	6.73116	8.04585	7.60164e-08	1.49408e-06	8.5833e-07	PPARG/HTR1B/MMP9/MMP2/IGF1R/EGFR/PIK3R1/SRC/AKT1/PTGS2/PIK3CA/TERT/ERN1	13
BP	GO:0034614	cellular response to reactive oxygen species	12/206	148/18986	0.0810811	7.47284	8.27941	7.74747e-08	1.51493e-06	8.70309e-07	CDK1/CYP1B1/MPO/MMP2/SRC/MMP3/MET/AXL/HDAC2/TRPA1/FABP1/ERN1	12
BP	GO:0007611	learning or memory	16/206	282/18986	0.0567376	5.22922	7.49392	8.11147e-08	1.57801e-06	9.06551e-07	CNR1/BCHE/DRD2/HMGCR/SLC6A4/HTR2A/CHRNA7/DRD1/DRD5/DRD3/EGFR/SRC/HRH1/APP/PTGS2/KCNK2	16
BP	GO:0098810	neurotransmitter reuptake	7/206	35/18986	0.2	18.433	10.8114	8.30821e-08	1.60808e-06	9.23825e-07	DRD2/SLC6A4/SLC6A3/DRD1/DRD4/DRD3/SLC6A2	7
BP	GO:0071375	cellular response to peptide hormone stimulus	17/206	321/18986	0.0529595	4.88102	7.34472	8.54206e-08	1.64499e-06	9.45031e-07	PPARG/PARP1/CYP1B1/GSK3B/CA2/STAT3/IGF1R/PIK3R1/SRC/PTK2/AKT1/PLA2G1B/FUT7/PIK3CA/SLC22A12/PTPN1/PTPN2	17
BP	GO:0141193	nuclear receptor-mediated signaling pathway	13/206	180/18986	0.0722222	6.65636	7.98577	8.66907e-08	1.66106e-06	9.54262e-07	ESR2/ESR1/FABP5/PPARG/ALOX15/PARP1/PIM1/SRC/PKN1/AKR1C3/ESRRA/AR/NR3C1	13
BP	GO:0006816	calcium ion transport	20/206	445/18986	0.0449438	4.14225	7.02498	8.92224e-08	1.70103e-06	9.77221e-07	DRD2/HTR2C/HTR2B/HTR2A/PDE4D/OPRD1/CHRNA4/CHRNA7/DRD1/F2/ADORA2A/CAMK2B/PLA2G1B/GPR35/PTGS2/FFAR1/TRPV1/CACNA2D1/TRPA1/PTK2B	20
BP	GO:0014074	response to purine-containing compound	12/206	150/18986	0.08	7.3732	8.2073	8.98703e-08	1.70485e-06	9.79419e-07	ADORA1/CYP1B1/SLC6A4/SLC6A3/PDE4D/ADORA2A/TYR/AHR/PTGS2/TRPV1/HDAC2/PTK2B	12
BP	GO:0043434	response to peptide hormone	20/206	446/18986	0.044843	4.13296	7.01227	9.25299e-08	1.74662e-06	1.00341e-06	PPARA/PPARG/PARP1/CYP1B1/GSK3B/CA2/STAT3/IGF1R/PIK3R1/SRC/PTK2/AKT1/PLA2G1B/FUT7/PTGS2/PIK3CA/SLC22A12/PTPN1/TRPV1/PTPN2	20
BP	GO:0042698	ovulation cycle	9/206	73/18986	0.123288	11.3628	9.29073	9.32004e-08	1.75061e-06	1.0057e-06	ESR1/CYP1B1/CA12/MMP2/IGF1R/EGFR/SRC/AXL/CASP2	9
BP	GO:0014075	response to amine	8/206	53/18986	0.150943	13.9117	9.85832	9.77567e-08	1.82132e-06	1.04633e-06	CNR2/DRD2/CDK1/DRD1/DRD5/DRD4/ADORA2A/HDAC2	8
BP	GO:0006837	serotonin transport	6/206	22/18986	0.272727	25.1359	11.8632	9.79206e-08	1.82132e-06	1.04633e-06	CNR1/HTR1B/SLC6A4/HTR1A/SYK/MAOB	6
BP	GO:0033555	multicellular organismal response to stress	10/206	97/18986	0.103093	9.50155	8.79166	1.00608e-07	1.86222e-06	1.06983e-06	HTR2C/HTR1A/DRD1/DRD4/AKT1/SLC6A2/TRPV1/TRPA1/NMUR2/ADRB1	10
BP	GO:0048638	regulation of developmental growth	17/206	325/18986	0.0523077	4.82094	7.27672	1.02056e-07	1.86441e-06	1.07108e-06	PPARA/PPARD/DRD2/CDK1/SLC6A4/SLC6A3/PTPRS/GSK3B/STAT3/PIM1/AKT1/APP/PIK3CA/FTO/AR/KCNK2/ADRB1	17
BP	GO:0001975	response to amphetamine	7/206	36/18986	0.194444	17.921	10.643	1.02193e-07	1.86441e-06	1.07108e-06	CNR2/DRD2/DRD1/DRD5/DRD4/ADORA2A/HDAC2	7
BP	GO:0007617	mating behavior	7/206	36/18986	0.194444	17.921	10.643	1.02193e-07	1.86441e-06	1.07108e-06	CNR1/SLC6A4/DRD1/DRD5/APP/HDAC2/MTNR1A	7
BP	GO:0010565	regulation of cellular ketone metabolic process	12/206	153/18986	0.0784314	7.22863	8.10158	1.11798e-07	2.02031e-06	1.16065e-06	PPARA/FABP3/FABP5/PPARD/PPARG/CNR1/SIRT2/CES1/AKT1/AKR1C3/PTGS2/FABP1	12
BP	GO:0062013	positive regulation of small molecule metabolic process	12/206	153/18986	0.0784314	7.22863	8.10158	1.11798e-07	2.02031e-06	1.16065e-06	PPARA/PPARD/PPARG/HTR2A/SIRT2/CES1/SRC/AKT1/APP/PTGS2/PTPN2/FABP1	12
BP	GO:0042886	amide transport	17/206	328/18986	0.0518293	4.77685	7.22645	1.16418e-07	2.09388e-06	1.20291e-06	ADORA1/ALOX5/CNR1/DRD2/HTR2C/SIRT3/CHRM3/ABCG2/ABCC1/CA2/ABCB1/EGFR/F2/CD38/FFAR1/TRPV1/MTNR1B	17
BP	GO:0042542	response to hydrogen peroxide	10/206	99/18986	0.10101	9.3096	8.68175	1.22307e-07	2.18947e-06	1.25783e-06	CDK1/CYP1B1/MMP2/SRC/AXL/HDAC2/TRPA1/FABP1/PTK2B/ERN1	10
BP	GO:0007212	G protein-coupled dopamine receptor signaling pathway	7/206	37/18986	0.189189	17.4366	10.4812	1.24885e-07	2.22517e-06	1.27834e-06	DRD2/GSK3B/DRD1/DRD5/DRD4/DRD3/ALK	7
BP	GO:0009306	protein secretion	18/206	371/18986	0.0485175	4.47162	7.07259	1.31248e-07	2.31758e-06	1.33143e-06	PPARG/ALOX5/CNR1/HCAR2/ACHE/DRD2/HMGCR/SIRT3/CHRM3/DRD4/DRD3/EGFR/F2/ADORA2A/PLA2G1B/CD38/FFAR1/MTNR1B	18
BP	GO:0042745	circadian sleep/wake cycle	6/206	23/18986	0.26087	24.0431	11.5809	1.31287e-07	2.31758e-06	1.33143e-06	ADORA1/DRD2/PARP1/ADORA2A/MTNR1B/ADRB1	6
BP	GO:0048167	regulation of synaptic plasticity	14/206	220/18986	0.0636364	5.86505	7.60158	1.32658e-07	2.33099e-06	1.33913e-06	ADORA1/DRD2/HMGCR/GSK3B/CHRNA7/DRD1/DRD5/ADORA2A/CAMK2B/HRH1/APP/CD38/PTGS2/PTK2B	14
BP	GO:0035592	establishment of protein localization to extracellular region	18/206	374/18986	0.0481283	4.43575	7.02833	1.47967e-07	2.58806e-06	1.48681e-06	PPARG/ALOX5/CNR1/HCAR2/ACHE/DRD2/HMGCR/SIRT3/CHRM3/DRD4/DRD3/EGFR/F2/ADORA2A/PLA2G1B/CD38/FFAR1/MTNR1B	18
BP	GO:0033674	positive regulation of kinase activity	15/206	258/18986	0.0581395	5.35843	7.3822	1.52384e-07	2.65315e-06	1.52421e-06	NOX4/FLT3/CHRNA3/DRD4/EGFR/F2/PIM1/SRC/PTK2/AKT1/PLA2G1B/PTPN1/MAP2K1/PTK2B/ERN1	15
BP	GO:0006694	steroid biosynthetic process	13/206	191/18986	0.0680628	6.27301	7.67089	1.73349e-07	2.99299e-06	1.71944e-06	CYP19A1/HMGCR/HSD17B1/AKR1B1/CES1/HSD17B2/IGF1R/AKR1C3/AKR1C4/CYP3A4/HSD17B3/NR3C1/SQLE	13
BP	GO:0030431	sleep	6/206	24/18986	0.25	23.0413	11.316	1.73472e-07	2.99299e-06	1.71944e-06	ADORA1/DRD2/PARP1/ADORA2A/MTNR1B/ADRB1	6
BP	GO:0006584	catecholamine metabolic process	8/206	57/18986	0.140351	12.9354	9.45156	1.75608e-07	3.00266e-06	1.72499e-06	DRD2/SLC6A3/HTR1A/MAOA/DRD1/DRD4/DRD3/MAOB	8
BP	GO:0009712	catechol-containing compound metabolic process	8/206	57/18986	0.140351	12.9354	9.45156	1.75608e-07	3.00266e-06	1.72499e-06	DRD2/SLC6A3/HTR1A/MAOA/DRD1/DRD4/DRD3/MAOB	8
BP	GO:0034308	primary alcohol metabolic process	10/206	103/18986	0.0970874	8.94806	8.47102	1.7837e-07	3.03627e-06	1.7443e-06	CYP1B1/AKR1B1/AKR1B10/AKR1C2/AKR1C1/AKR1C3/AKR1C4/AKR1A1/CYP1A2/CYP3A4	10
BP	GO:0018107	peptidyl-threonine phosphorylation	9/206	79/18986	0.113924	10.4998	8.86153	1.86799e-07	3.16562e-06	1.81861e-06	CDK1/SIRT2/TNKS/CDK5R1/GSK3B/PLK1/CSNK2A1/AKT1/APP	9
BP	GO:0071692	protein localization to extracellular region	18/206	382/18986	0.0471204	4.34286	6.91253	2.02517e-07	3.4168e-06	1.96292e-06	PPARG/ALOX5/CNR1/HCAR2/ACHE/DRD2/HMGCR/SIRT3/CHRM3/DRD4/DRD3/EGFR/F2/ADORA2A/PLA2G1B/CD38/FFAR1/MTNR1B	18
BP	GO:0042593	glucose homeostasis	15/206	265/18986	0.0566038	5.21689	7.24005	2.1543e-07	3.61865e-06	2.07888e-06	FABP5/PPARG/ALOX5/CNR1/NOX4/STAT3/IGF1R/PIK3R1/PYGL/AKT1/PIK3CA/FFAR1/MTNR1B/PTPN2/ERN1	15
BP	GO:0008210	estrogen metabolic process	7/206	40/18986	0.175	16.1289	10.0316	2.2e-07	3.67922e-06	2.11367e-06	CYP19A1/CYP1B1/HSD17B1/HSD17B2/CYP1A2/CYP2C9/CYP3A4	7
BP	GO:0033500	carbohydrate homeostasis	15/206	266/18986	0.056391	5.19728	7.22016	2.26146e-07	3.74995e-06	2.15431e-06	FABP5/PPARG/ALOX5/CNR1/NOX4/STAT3/IGF1R/PIK3R1/PYGL/AKT1/PIK3CA/FFAR1/MTNR1B/PTPN2/ERN1	15
BP	GO:0014059	regulation of dopamine secretion	6/206	25/18986	0.24	22.1196	11.0667	2.26197e-07	3.74995e-06	2.15431e-06	CNR1/DRD2/HTR1B/HTR2A/CHRNA4/DRD3	6
BP	GO:0010001	glial cell differentiation	15/206	267/18986	0.0561798	5.17781	7.20036	2.37342e-07	3.91768e-06	2.25067e-06	CDK1/SIRT2/CDK6/DRD1/DRD3/STAT3/EGFR/F2/ADORA2A/AKT1/APP/HDAC2/MAP2K1/PFKFB3/NR3C1	15
BP	GO:0007631	feeding behavior	10/206	108/18986	0.0925926	8.5338	8.22317	2.79333e-07	4.57123e-06	2.62612e-06	CNR1/DRD2/HTR1B/HTR2C/OPRD1/DRD1/STAT3/ADORA2A/APP/NMUR2	10
BP	GO:0019217	regulation of fatty acid metabolic process	10/206	108/18986	0.0925926	8.5338	8.22317	2.79333e-07	4.57123e-06	2.62612e-06	PPARA/FABP3/FABP5/PPARD/PPARG/CNR1/SIRT2/AKT1/PTGS2/FABP1	10
BP	GO:0000302	response to reactive oxygen species	13/206	200/18986	0.065	5.99073	7.4311	2.9523e-07	4.81074e-06	2.76371e-06	CDK1/CYP1B1/MPO/MMP2/SRC/MMP3/MET/AXL/HDAC2/TRPA1/FABP1/PTK2B/ERN1	13
BP	GO:0045429	positive regulation of nitric oxide biosynthetic process	7/206	42/18986	0.166667	15.3608	9.75798	3.12559e-07	5.07144e-06	2.91348e-06	ESR1/AKT1/APP/PTGS2/PIK3CB/TRPV1/PTK2B	7
BP	GO:0010586	miRNA metabolic process	10/206	110/18986	0.0909091	8.37864	8.12847	3.32003e-07	5.34147e-06	3.06861e-06	ESR1/PPARA/PPARD/PPARG/STAT3/EGFR/APP/AR/TERT/NR3C1	10
BP	GO:1901655	cellular response to ketone	10/206	110/18986	0.0909091	8.37864	8.12847	3.32003e-07	5.34147e-06	3.06861e-06	CYP1B1/IGF1R/EGFR/SRC/AKT1/AKR1C2/AKR1C3/AHR/AR/NR3C1	10
BP	GO:0042063	gliogenesis	17/206	355/18986	0.0478873	4.41354	6.79973	3.57112e-07	5.72129e-06	3.28682e-06	CDK1/SIRT2/CDK5R1/CDK6/DRD1/DRD3/STAT3/EGFR/F2/ADORA2A/AKT1/APP/HDAC2/MAP2K1/PFKFB3/NR3C1/PTK2B	17
BP	GO:1904407	positive regulation of nitric oxide metabolic process	7/206	43/18986	0.162791	15.0036	9.62811	3.69922e-07	5.89891e-06	3.38886e-06	ESR1/AKT1/APP/PTGS2/PIK3CB/TRPV1/PTK2B	7
BP	GO:0042759	long-chain fatty acid biosynthetic process	6/206	27/18986	0.222222	20.4811	10.6091	3.71293e-07	5.89891e-06	3.38886e-06	ALOX5/ALOX15/ALOX12/CYP1A2/CYP2C9/CYP3A4	6
BP	GO:0048678	response to axon injury	9/206	86/18986	0.104651	9.64518	8.41557	3.90933e-07	6.18517e-06	3.55331e-06	DRD2/CDK1/PTPRS/MMP2/IGF1R/AXL/KCNK2/MAP2K1/PTPRF	9
BP	GO:0042060	wound healing	19/206	444/18986	0.0427928	3.944	6.57419	4.03153e-07	6.35216e-06	3.64924e-06	PPARA/PPARD/PPARG/ALOX5/ALOX15/ALOX12/SLC6A4/HTR2A/SYK/DRD5/F2/ADORA2A/SRC/PTK2/KDR/AXL/MMP12/PIK3CB/PIK3CA	19
BP	GO:0046879	hormone secretion	16/206	319/18986	0.0501567	4.6227	6.8341	4.31823e-07	6.77216e-06	3.89053e-06	ADORA1/PPARG/ALOX5/CNR1/HCAR2/DRD2/CYP19A1/HTR2C/HTR1A/SIRT3/CHRM3/EGFR/F2/CD38/FFAR1/MTNR1B	16
BP	GO:0071902	positive regulation of protein serine/threonine kinase activity	11/206	142/18986	0.0774648	7.13955	7.69104	4.33361e-07	6.77216e-06	3.89053e-06	NOX4/FLT3/DRD4/EGFR/PIM1/SRC/AKT1/PLA2G1B/PTPN1/MAP2K1/ERN1	11
BP	GO:2001233	regulation of apoptotic signaling pathway	18/206	403/18986	0.044665	4.11655	6.62308	4.44152e-07	6.91246e-06	3.97113e-06	PPARG/PARP1/GSK3B/MMP9/MMP2/ADORA2A/SRC/CSNK2A1/AKT1/MCL1/APP/PTGS2/PIK3CB/PTPN1/AR/TERT/PTPN2/CASP2	18
BP	GO:0045860	positive regulation of protein kinase activity	14/206	243/18986	0.0576132	5.30992	7.0818	4.4688e-07	6.92664e-06	3.97928e-06	NOX4/FLT3/CHRNA3/DRD4/EGFR/PIM1/SRC/PTK2/AKT1/PLA2G1B/PTPN1/MAP2K1/PTK2B/ERN1	14
BP	GO:0001964	startle response	6/206	28/18986	0.214286	19.7497	10.3984	4.683e-07	7.22926e-06	4.15313e-06	DRD2/SLC6A3/DRD1/DRD3/ADORA2A/BACE1	6
BP	GO:0006836	neurotransmitter transport	13/206	209/18986	0.062201	5.73275	7.20552	4.88908e-07	7.49221e-06	4.30419e-06	DRD2/HTR1B/SLC6A4/SLC6A3/CHRNB4/CHRNA3/DRD1/DRD4/DRD3/ADORA2A/HRH3/APP/SLC6A2	13
BP	GO:0051047	positive regulation of secretion	16/206	322/18986	0.0496894	4.57963	6.78508	4.89263e-07	7.49221e-06	4.30419e-06	ADORA1/PPARG/HCAR2/ACHE/DRD2/CYP19A1/SLC6A4/SIRT3/CHRM3/SYK/EGFR/F2/ADORA2A/PLA2G1B/CD38/FFAR1	16
BP	GO:0044703	multi-organism reproductive process	13/206	210/18986	0.0619048	5.70546	7.18126	5.16255e-07	7.87392e-06	4.52348e-06	ESR1/PPARD/CNR1/PARP1/SLC6A4/MMP9/MMP2/AKT1/CD38/FUT7/PTGS2/AR/STS	13
BP	GO:0016101	diterpenoid metabolic process	9/206	89/18986	0.101124	9.32006	8.23979	5.25417e-07	7.91863e-06	4.54917e-06	CYP1B1/AKR1B1/AKR1B10/EGFR/AKR1C1/AKR1C3/AKR1C4/CYP1A2/CYP3A4	9
BP	GO:0018210	peptidyl-threonine modification	9/206	89/18986	0.101124	9.32006	8.23979	5.25417e-07	7.91863e-06	4.54917e-06	CDK1/SIRT2/TNKS/CDK5R1/GSK3B/PLK1/CSNK2A1/AKT1/APP	9
BP	GO:0046209	nitric oxide metabolic process	9/206	89/18986	0.101124	9.32006	8.23979	5.25417e-07	7.91863e-06	4.54917e-06	ESR1/PPARA/CYP1B1/AKT1/APP/PTGS2/PIK3CB/TRPV1/PTK2B	9
BP	GO:0010959	regulation of metal ion transport	18/206	408/18986	0.0441176	4.06611	6.55705	5.31346e-07	7.97646e-06	4.58239e-06	ADORA1/DRD2/HTR2A/PDE4D/OPRD1/DRD1/DRD3/F2/ADORA2A/CAMK2B/AKT1/PLA2G1B/GPR35/PTGS2/FFAR1/CACNA2D1/KCNH2/PTK2B	18
BP	GO:1900180	regulation of protein localization to nucleus	11/206	146/18986	0.0753425	6.94394	7.55095	5.72818e-07	8.56532e-06	4.92068e-06	CDK1/PARP1/GSK3B/F2/PIK3R1/SRC/PLK1/AKT1/APP/PTGS2/TERT	11
BP	GO:0009416	response to light stimulus	16/206	326/18986	0.0490798	4.52344	6.72064	5.76602e-07	8.58096e-06	4.92967e-06	MMP1/DRD2/PARP1/HMGCR/DRD1/DRD3/MMP9/MMP2/EGFR/AURKB/PIK3R1/MMP3/AKT1/TYR/HRH1/APP	16
BP	GO:0048708	astrocyte differentiation	9/206	90/18986	0.1	9.2165	8.18304	5.78365e-07	8.58096e-06	4.92967e-06	CDK6/DRD1/STAT3/EGFR/F2/ADORA2A/APP/MAP2K1/NR3C1	9
BP	GO:0097193	intrinsic apoptotic signaling pathway	16/206	327/18986	0.0489297	4.5096	6.7047	6.00533e-07	8.87532e-06	5.09877e-06	PARP1/CYP1B1/MMP9/MMP2/PIK3R1/SRC/AKT1/MCL1/APP/PTGS2/PIK3CB/PTPN1/POLB/PTPN2/CASP2/ERN1	16
BP	GO:0032869	cellular response to insulin stimulus	13/206	213/18986	0.0610329	5.6251	7.10943	6.06687e-07	8.93165e-06	5.13114e-06	PPARG/PARP1/GSK3B/IGF1R/PIK3R1/SRC/AKT1/PLA2G1B/FUT7/PIK3CA/SLC22A12/PTPN1/PTPN2	13
BP	GO:0045598	regulation of fat cell differentiation	11/206	147/18986	0.0748299	6.8967	7.51675	6.13336e-07	8.99481e-06	5.16742e-06	PPARD/PPARG/ALOX5/HTR2C/HTR2A/SIRT2/PIM1/AKT1/PTGS2/FTO/RORC	11
BP	GO:0070301	cellular response to hydrogen peroxide	8/206	67/18986	0.119403	11.0048	8.59186	6.31727e-07	9.22903e-06	5.30197e-06	CDK1/CYP1B1/SRC/AXL/HDAC2/TRPA1/FABP1/ERN1	8
BP	GO:2001057	reactive nitrogen species metabolic process	9/206	91/18986	0.0989011	9.11522	8.12716	6.35874e-07	9.25415e-06	5.31641e-06	ESR1/PPARA/CYP1B1/AKT1/APP/PTGS2/PIK3CB/TRPV1/PTK2B	9
BP	GO:0045444	fat cell differentiation	14/206	251/18986	0.0557769	5.14068	6.91628	6.59998e-07	9.56872e-06	5.49712e-06	FABP4/FABP3/PPARD/PPARG/ALOX5/HTR2C/HTR2A/SIRT2/PIM1/AKT1/PTGS2/FTO/RORC/ADRB1	14
BP	GO:0009914	hormone transport	16/206	330/18986	0.0484848	4.46861	6.65724	6.77817e-07	9.78983e-06	5.62415e-06	ADORA1/PPARG/ALOX5/CNR1/HCAR2/DRD2/CYP19A1/HTR2C/HTR1A/SIRT3/CHRM3/EGFR/F2/CD38/FFAR1/MTNR1B	16
BP	GO:0032309	icosanoid secretion	7/206	47/18986	0.148936	13.7267	9.14908	6.95942e-07	1.00137e-05	5.75275e-06	DRD2/SYK/DRD4/DRD3/PLA2G1B/PTGS2/NMUR2	7
BP	GO:0014046	dopamine secretion	6/206	30/18986	0.2	18.433	10.0081	7.24852e-07	1.03129e-05	5.92466e-06	CNR1/DRD2/HTR1B/HTR2A/CHRNA4/DRD3	6
BP	GO:0050482	arachidonate secretion	6/206	30/18986	0.2	18.433	10.0081	7.24852e-07	1.03129e-05	5.92466e-06	DRD2/SYK/DRD4/DRD3/PLA2G1B/NMUR2	6
BP	GO:1903963	arachidonate transport	6/206	30/18986	0.2	18.433	10.0081	7.24852e-07	1.03129e-05	5.92466e-06	DRD2/SYK/DRD4/DRD3/PLA2G1B/NMUR2	6
BP	GO:0050714	positive regulation of protein secretion	11/206	150/18986	0.0733333	6.75877	7.41604	7.50471e-07	1.06377e-05	6.11125e-06	PPARG/HCAR2/ACHE/SIRT3/CHRM3/EGFR/F2/ADORA2A/PLA2G1B/CD38/FFAR1	11
BP	GO:0090257	regulation of muscle system process	14/206	254/18986	0.0551181	5.07996	6.85602	7.60934e-07	1.07461e-05	6.1735e-06	ADORA1/PPARA/PPARG/PARP1/CHRM3/PDE4D/CHRNB4/CHRNA3/ADRA1A/CAMK2B/PTGS2/HDAC4/NMUR2/ADRA1B	14
BP	GO:0044706	multi-multicellular organism process	13/206	218/18986	0.059633	5.49608	6.99269	7.89186e-07	1.11039e-05	6.37909e-06	ESR1/PPARD/CNR1/PARP1/SLC6A4/MMP9/MMP2/AKT1/CD38/FUT7/PTGS2/AR/STS	13
BP	GO:1900182	positive regulation of protein localization to nucleus	9/206	94/18986	0.0957447	8.82431	7.96457	8.39109e-07	1.1763e-05	6.75769e-06	CDK1/PARP1/F2/PIK3R1/SRC/PLK1/AKT1/PTGS2/TERT	9
BP	GO:0008209	androgen metabolic process	6/206	31/18986	0.193548	17.8384	9.82677	8.90727e-07	1.24408e-05	7.14711e-06	ESR1/CYP19A1/HSD17B2/AKR1C4/CYP3A4/HSD17B3	6
BP	GO:1903532	positive regulation of secretion by cell	15/206	298/18986	0.0503356	4.63918	6.63165	9.58251e-07	1.33351e-05	7.66085e-06	PPARG/HCAR2/ACHE/DRD2/CYP19A1/SLC6A4/SIRT3/CHRM3/SYK/EGFR/F2/ADORA2A/PLA2G1B/CD38/FFAR1	15
BP	GO:0031644	regulation of nervous system process	10/206	124/18986	0.0806452	7.43267	7.5266	1.01279e-06	1.40428e-05	8.06746e-06	ADORA1/FABP5/HTR2C/CHRNB4/CHRNA2/CHRNA7/GPR35/APP/MTNR1B/PTK2B	10
BP	GO:0009755	hormone-mediated signaling pathway	13/206	223/18986	0.058296	5.37285	6.8795	1.01918e-06	1.40802e-05	8.08892e-06	ESR2/ESR1/PPARA/PPARD/PPARG/PARP1/PIM1/SRC/PKN1/AKR1C3/ESRRA/AR/NR3C1	13
BP	GO:0031649	heat generation	5/206	18/18986	0.277778	25.6014	10.9365	1.09411e-06	1.49025e-05	8.56132e-06	CNR1/HTR2A/PTGS2/TRPV1/ADRB1	5
BP	GO:0042053	regulation of dopamine metabolic process	5/206	18/18986	0.277778	25.6014	10.9365	1.09411e-06	1.49025e-05	8.56132e-06	SLC6A3/HTR1A/DRD1/DRD4/MAOB	5
BP	GO:0042069	regulation of catecholamine metabolic process	5/206	18/18986	0.277778	25.6014	10.9365	1.09411e-06	1.49025e-05	8.56132e-06	SLC6A3/HTR1A/DRD1/DRD4/MAOB	5
BP	GO:0007565	female pregnancy	12/206	189/18986	0.0634921	5.85175	7.02063	1.09434e-06	1.49025e-05	8.56132e-06	ESR1/PPARD/CNR1/PARP1/MMP9/MMP2/AKT1/CD38/FUT7/PTGS2/AR/STS	12
BP	GO:0003015	heart process	14/206	262/18986	0.0534351	4.92485	6.69986	1.10115e-06	1.49419e-05	8.58398e-06	ADORA1/ADORA3/DRD2/PDE4D/NOX4/ADRA1A/SRC/PIK3CA/PTPN1/TRPV1/CACNA2D1/KCNH2/ADRB1/ADRA1B	14
BP	GO:0003073	regulation of systemic arterial blood pressure	9/206	98/18986	0.0918367	8.46414	7.75873	1.19589e-06	1.617e-05	9.28946e-06	ADORA1/DRD2/ADRA1A/DRD5/AVPR2/PTPN1/TRPV1/AR/ADRB1	9
BP	GO:0010038	response to metal ion	16/206	345/18986	0.0463768	4.27432	6.42817	1.21669e-06	1.63354e-05	9.3845e-06	FABP4/DRD2/ALOX15/CDK1/PARP1/SLC6A3/HSD17B1/MAOB/EGFR/BACE1/AKR1C3/APP/PTGS2/CYP1A2/TERT/PTK2B	16
BP	GO:0051235	maintenance of location	16/206	345/18986	0.0463768	4.27432	6.42817	1.21669e-06	1.63354e-05	9.3845e-06	PPARA/PPARD/PPARG/DRD2/HTR2C/HTR2B/HTR2A/PDE4D/DRD1/CES1/F2/AKT1/FTO/PTPN2/PTK2B/SQLE	16
BP	GO:0051588	regulation of neurotransmitter transport	9/206	99/18986	0.0909091	8.37864	7.7091	1.30325e-06	1.74361e-05	1.00168e-05	DRD2/HTR1B/CHRNB4/CHRNA3/DRD1/DRD4/DRD3/ADORA2A/APP	9
BP	GO:0007612	learning	11/206	159/18986	0.0691824	6.3762	7.12975	1.33746e-06	1.78313e-05	1.02439e-05	BCHE/DRD2/HMGCR/SLC6A4/HTR2A/DRD1/DRD5/DRD3/HRH1/APP/PTGS2	11
BP	GO:0007613	memory	10/206	129/18986	0.0775194	7.14458	7.33401	1.45626e-06	1.93475e-05	1.11149e-05	CNR1/DRD2/SLC6A4/HTR2A/CHRNA7/DRD1/HRH1/APP/PTGS2/KCNK2	10
BP	GO:1901657	glycosyl compound metabolic process	8/206	75/18986	0.106667	9.83094	8.02549	1.51723e-06	2.00874e-05	1.154e-05	XDH/AKR1B1/AKR1B10/AKR1C2/AKR1C1/AKR1C3/AKR1C4/AKR1A1	8
BP	GO:0051580	regulation of neurotransmitter uptake	5/206	20/18986	0.25	23.0413	10.3289	1.94512e-06	2.56635e-05	1.47434e-05	DRD2/DRD1/DRD4/DRD3/APP	5
BP	GO:0032868	response to insulin	14/206	276/18986	0.0507246	4.67504	6.44126	2.03508e-06	2.67578e-05	1.5372e-05	PPARA/PPARG/PARP1/GSK3B/IGF1R/PIK3R1/SRC/AKT1/PLA2G1B/FUT7/PIK3CA/SLC22A12/PTPN1/PTPN2	14
BP	GO:0032890	regulation of organic acid transport	8/206	78/18986	0.102564	9.45283	7.83461	2.05077e-06	2.68715e-05	1.54374e-05	ADORA1/PPARA/FABP3/HTR1B/SYK/CES1/ADORA2A/AKT1	8
BP	GO:0043271	negative regulation of monoatomic ion transport	10/206	134/18986	0.0746269	6.87799	7.15144	2.06035e-06	2.69045e-05	1.54563e-05	CNR1/DRD2/HTR1B/HTR2A/MAOB/MMP9/GPR35/PTGS2/KCNH2/PTK2B	10
BP	GO:0002027	regulation of heart rate	9/206	105/18986	0.0857143	7.89986	7.42529	2.13914e-06	2.7838e-05	1.59926e-05	DRD2/PDE4D/ADRA1A/SRC/PTPN1/TRPV1/CACNA2D1/KCNH2/ADRB1	9
BP	GO:0046683	response to organophosphorus	10/206	135/18986	0.0740741	6.82704	7.11605	2.20438e-06	2.84926e-05	1.63687e-05	CYP1B1/SLC6A4/SLC6A3/PDE4D/AKR1C1/TYR/AHR/PTGS2/TRPV1/PTK2B	10
BP	GO:0097237	cellular response to toxic substance	10/206	135/18986	0.0740741	6.82704	7.11605	2.20438e-06	2.84926e-05	1.63687e-05	CYP1B1/MPO/ABCG2/AKR1B10/PTGS1/OPRD1/PIM1/AKR1A1/PTGS2/FABP1	10
BP	GO:0050728	negative regulation of inflammatory response	12/206	203/18986	0.0591133	5.44818	6.67328	2.31717e-06	2.98492e-05	1.71481e-05	ADORA1/PPARA/PPARD/PPARG/ALOX5/CYP19A1/SYK/STAT3/ADORA2A/SRC/AHR/PTPN2	12
BP	GO:0006066	alcohol metabolic process	16/206	363/18986	0.0440771	4.06237	6.16989	2.35515e-06	3.02364e-05	1.73705e-05	PPARD/CYP1B1/HMGCR/AKR1B1/AKR1B10/CES1/AKR1C2/AKR1C1/AKR1C3/AKR1C4/AKR1A1/APP/CYP1A2/CYP2C9/CYP3A4/SQLE	16
BP	GO:0034504	protein localization to nucleus	15/206	321/18986	0.046729	4.30678	6.25799	2.41138e-06	3.08543e-05	1.77255e-05	CDK1/PARP1/SYK/GSK3B/DRD1/STAT3/F2/PIK3R1/SRC/PLK1/AKT1/APP/MMP12/PTGS2/TERT	15
BP	GO:0043401	steroid hormone receptor signaling pathway	10/206	138/18986	0.0724638	6.67863	7.01199	2.69036e-06	3.43088e-05	1.971e-05	ESR2/ESR1/PPARA/PPARD/PARP1/SRC/PKN1/ESRRA/AR/NR3C1	10
BP	GO:0009895	negative regulation of catabolic process	16/206	367/18986	0.0435967	4.01809	6.11475	2.7119e-06	3.44683e-05	1.98016e-05	ADORA1/PPARA/CNR1/HCAR2/HMGCR/SIRT2/ADRA1A/STAT3/EGFR/CSNK2A1/MET/ALK/AKT1/MCL1/PIK3CA/HDAC4	16
BP	GO:0006809	nitric oxide biosynthetic process	8/206	81/18986	0.0987654	9.10272	7.65378	2.73611e-06	3.46604e-05	1.9912e-05	ESR1/CYP1B1/AKT1/APP/PTGS2/PIK3CB/TRPV1/PTK2B	8
BP	GO:0002791	regulation of peptide secretion	12/206	207/18986	0.057971	5.3429	6.57991	2.83833e-06	3.56005e-05	2.04521e-05	ADORA1/ALOX5/CNR1/DRD2/HTR2C/SIRT3/CHRM3/EGFR/F2/CD38/FFAR1/MTNR1B	12
BP	GO:0050777	negative regulation of immune response	12/206	207/18986	0.057971	5.3429	6.57991	2.83833e-06	3.56005e-05	2.04521e-05	PPARG/DRD2/ALOX15/PARP1/SYK/ARG1/PIM1/AURKB/SRC/AHR/MMP12/PTPN2	12
BP	GO:0090087	regulation of peptide transport	12/206	207/18986	0.057971	5.3429	6.57991	2.83833e-06	3.56005e-05	2.04521e-05	ADORA1/ALOX5/CNR1/DRD2/HTR2C/SIRT3/CHRM3/EGFR/F2/CD38/FFAR1/MTNR1B	12
BP	GO:0043549	regulation of kinase activity	18/206	460/18986	0.0391304	3.60646	5.92693	2.93409e-06	3.66809e-05	2.10728e-05	CDK5R1/NOX4/FLT3/CHRNA3/DRD4/EGFR/F2/PIM1/SRC/PTK2/PLK1/AKT1/PLA2G1B/PTPN1/MAP2K1/PTPN2/PTK2B/ERN1	18
BP	GO:0071398	cellular response to fatty acid	6/206	38/18986	0.157895	14.5524	8.75824	3.13509e-06	3.90657e-05	2.24428e-05	SRC/AKR1C2/AKR1C1/AKR1C3/AKR1C4/KCNK2	6
BP	GO:0060291	long-term synaptic potentiation	9/206	110/18986	0.0818182	7.54078	7.20546	3.1546e-06	3.91808e-05	2.25089e-05	ADORA1/DRD2/HMGCR/GSK3B/CHRNA7/DRD1/ADORA2A/APP/PTK2B	9
BP	GO:0060135	maternal process involved in female pregnancy	7/206	59/18986	0.118644	10.9348	8.00455	3.38162e-06	4.1864e-05	2.40504e-05	ESR1/PPARD/CNR1/PARP1/AKT1/PTGS2/AR	7
BP	GO:0001523	retinoid metabolic process	8/206	84/18986	0.0952381	8.77762	7.48211	3.60686e-06	4.45079e-05	2.55693e-05	CYP1B1/AKR1B1/AKR1B10/AKR1C1/AKR1C3/AKR1C4/CYP1A2/CYP3A4	8
BP	GO:0001508	action potential	11/206	177/18986	0.0621469	5.72777	6.61837	3.80961e-06	4.66128e-05	2.67785e-05	CNR1/CNR2/CHRNA4/CHRNB4/DRD1/ADRA1A/GPR35/CACNA2D1/KCNK2/MTNR1B/KCNH2	11
BP	GO:0007626	locomotory behavior	12/206	213/18986	0.056338	5.1924	6.44431	3.81411e-06	4.66128e-05	2.67785e-05	DRD2/HTR2C/SLC6A3/OPRD1/CHRNB4/CHRNA3/DRD1/DRD4/DRD3/ADORA2A/ALK/APP	12
BP	GO:0008016	regulation of heart contraction	12/206	213/18986	0.056338	5.1924	6.44431	3.81411e-06	4.66128e-05	2.67785e-05	ADORA1/ADORA3/DRD2/PDE4D/ADRA1A/SRC/PTPN1/TRPV1/CACNA2D1/KCNH2/ADRB1/ADRA1B	12
BP	GO:0043281	regulation of cysteine-type endopeptidase activity involved in apoptotic process	10/206	144/18986	0.0694444	6.40035	6.81288	3.94791e-06	4.80625e-05	2.76114e-05	CASP1/XDH/SYK/MMP9/DAPK1/SRC/CSNK2A1/AKT1/PTGS2/FABP1	10
BP	GO:0045088	regulation of innate immune response	18/206	470/18986	0.0382979	3.52973	5.81621	3.95794e-06	4.80625e-05	2.76114e-05	ESR1/PPARG/CASP1/DRD2/PARP1/SIRT2/PTPRS/SYK/ARG1/PIM1/AURKB/PIK3R1/SRC/AKT1/APP/MMP12/PTPN1/PTPN2	18
BP	GO:0010888	negative regulation of lipid storage	5/206	23/18986	0.217391	20.0359	9.56697	4.11118e-06	4.97118e-05	2.85589e-05	PPARA/PPARD/PPARG/CES1/PTPN2	5
BP	GO:0060047	heart contraction	13/206	253/18986	0.0513834	4.73575	6.26507	4.13133e-06	4.97118e-05	2.85589e-05	ADORA1/ADORA3/DRD2/PDE4D/ADRA1A/SRC/PIK3CA/PTPN1/TRPV1/CACNA2D1/KCNH2/ADRB1/ADRA1B	13
BP	GO:0010887	negative regulation of cholesterol storage	4/206	11/18986	0.363636	33.5146	11.2973	4.18502e-06	4.97118e-05	2.85589e-05	PPARA/PPARD/PPARG/CES1	4
BP	GO:0034776	response to histamine	4/206	11/18986	0.363636	33.5146	11.2973	4.18502e-06	4.97118e-05	2.85589e-05	DRD2/DRD4/DRD3/HRH1	4
BP	GO:0071073	positive regulation of phospholipid biosynthetic process	4/206	11/18986	0.363636	33.5146	11.2973	4.18502e-06	4.97118e-05	2.85589e-05	FABP3/HTR2C/HTR2B/HTR2A	4
BP	GO:0071492	cellular response to UV-A	4/206	11/18986	0.363636	33.5146	11.2973	4.18502e-06	4.97118e-05	2.85589e-05	MMP1/MMP9/MMP2/MMP3	4
BP	GO:0097267	omega-hydroxylase P450 pathway	4/206	11/18986	0.363636	33.5146	11.2973	4.18502e-06	4.97118e-05	2.85589e-05	CYP1B1/CYP1A2/CYP2C9/CYP2C19	4
BP	GO:0034440	lipid oxidation	9/206	114/18986	0.0789474	7.27619	7.03932	4.24225e-06	5.01233e-05	2.87953e-05	PPARA/FABP3/PPARD/ALOX5/CNR1/ALOX15/ALOX12/AKT1/FABP1	9
BP	GO:0060612	adipose tissue development	7/206	61/18986	0.114754	10.5763	7.84579	4.24596e-06	5.01233e-05	2.87953e-05	PPARD/PPARG/PARP1/HSD17B1/PIK3CA/FTO/RORC	7
BP	GO:0045923	positive regulation of fatty acid metabolic process	6/206	40/18986	0.15	13.8248	8.50377	4.28094e-06	5.03804e-05	2.8943e-05	PPARA/PPARD/PPARG/SIRT2/PTGS2/FABP1	6
BP	GO:0150076	neuroinflammatory response	8/206	86/18986	0.0930233	8.57349	7.37235	4.30939e-06	5.05591e-05	2.90457e-05	MMP9/EGFR/ADORA2A/MMP3/APP/PTGS2/TRPV1/NR3C1	8
BP	GO:0051054	positive regulation of DNA metabolic process	14/206	295/18986	0.0474576	4.37393	6.11677	4.41167e-06	5.16003e-05	2.96438e-05	CDK1/PARP1/CYP1B1/HTR2A/TNKS2/TNKS/NOX4/CDK2/IGF1R/EGFR/AURKB/NEK2/AKT1/PTK2B	14
BP	GO:0045859	regulation of protein kinase activity	17/206	427/18986	0.0398126	3.66933	5.84293	4.44546e-06	5.18365e-05	2.97795e-05	CDK5R1/NOX4/FLT3/CHRNA3/DRD4/EGFR/PIM1/SRC/PTK2/PLK1/AKT1/PLA2G1B/PTPN1/MAP2K1/PTPN2/PTK2B/ERN1	17
BP	GO:0043467	regulation of generation of precursor metabolites and energy	10/206	146/18986	0.0684932	6.31267	6.74901	4.4675e-06	5.19347e-05	2.98359e-05	PPARA/CDK1/HTR2A/GSK3B/STAT3/SRC/AKT1/APP/PIK3CA/HDAC4	10
BP	GO:1901617	organic hydroxy compound biosynthetic process	13/206	255/18986	0.0509804	4.69861	6.22758	4.50199e-06	5.21765e-05	2.99748e-05	ALOX15/ALOX12/CYP19A1/HMGCR/SLC6A3/HSD17B1/CES1/AKR1C3/AKR1C4/TYR/CYP3A4/HSD17B3/SQLE	13
BP	GO:0035265	organ growth	11/206	181/18986	0.0607735	5.60119	6.51424	4.7247e-06	5.45918e-05	3.13624e-05	ESR1/PPARA/CDK1/CYP19A1/SLC6A4/ADRA1A/PIM1/MMP13/AKT1/AR/KCNK2	11
BP	GO:0046887	positive regulation of hormone secretion	10/206	147/18986	0.0680272	6.26973	6.71753	4.74882e-06	5.47047e-05	3.14273e-05	PPARG/HCAR2/DRD2/CYP19A1/SIRT3/CHRM3/EGFR/F2/CD38/FFAR1	10
BP	GO:0002790	peptide secretion	13/206	257/18986	0.0505837	4.66205	6.19048	4.90179e-06	5.62968e-05	3.23419e-05	ADORA1/ALOX5/CNR1/DRD2/HTR2C/SIRT3/CHRM3/EGFR/F2/CD38/FFAR1/TRPV1/MTNR1B	13
BP	GO:1990806	ligand-gated ion channel signaling pathway	6/206	41/18986	0.146341	13.4876	8.38327	4.96976e-06	5.6906e-05	3.26918e-05	CHRM3/CDK5R1/F2/APP/FFAR1/PTK2B	6
BP	GO:0051924	regulation of calcium ion transport	13/206	258/18986	0.0503876	4.64398	6.17207	5.11323e-06	5.83735e-05	3.35349e-05	DRD2/PDE4D/OPRD1/DRD1/F2/ADORA2A/CAMK2B/PLA2G1B/GPR35/PTGS2/FFAR1/CACNA2D1/PTK2B	13
BP	GO:0071214	cellular response to abiotic stimulus	15/206	342/18986	0.0438596	4.04233	5.94621	5.21748e-06	5.9209e-05	3.40149e-05	MMP1/CASP1/PARP1/AKR1B1/MMP9/MMP2/IGF1R/EGFR/AURKB/PIK3R1/MMP3/PTGS2/PIK3CA/TRPV1/CASP2	15
BP	GO:0104004	cellular response to environmental stimulus	15/206	342/18986	0.0438596	4.04233	5.94621	5.21748e-06	5.9209e-05	3.40149e-05	MMP1/CASP1/PARP1/AKR1B1/MMP9/MMP2/IGF1R/EGFR/AURKB/PIK3R1/MMP3/PTGS2/PIK3CA/TRPV1/CASP2	15
BP	GO:0018958	phenol-containing compound metabolic process	9/206	117/18986	0.0769231	7.08962	6.9199	5.25614e-06	5.94709e-05	3.41653e-05	DRD2/SLC6A3/HTR1A/MAOA/DRD1/DRD4/DRD3/MAOB/TYR	9
BP	GO:0005996	monosaccharide metabolic process	13/206	262/18986	0.0496183	4.57307	6.09936	6.04193e-06	6.79583e-05	3.90413e-05	PPARA/FABP5/PPARD/AKR1B1/SRC/AKT1/AKR1A1/FUT7/PIK3CA/PTPN2/RORC/PFKFB3/NR3C1	13
BP	GO:0071900	regulation of protein serine/threonine kinase activity	13/206	262/18986	0.0496183	4.57307	6.09936	6.04193e-06	6.79583e-05	3.90413e-05	CDK5R1/NOX4/FLT3/DRD4/EGFR/PIM1/SRC/PLK1/AKT1/PLA2G1B/PTPN1/MAP2K1/ERN1	13
BP	GO:0008306	associative learning	8/206	90/18986	0.0888889	8.19245	7.16315	6.06666e-06	6.80358e-05	3.90858e-05	DRD2/HMGCR/SLC6A4/DRD1/DRD5/DRD3/HRH1/APP	8
BP	GO:0061370	testosterone biosynthetic process	4/206	12/18986	0.333333	30.7217	10.7864	6.2242e-06	6.95979e-05	3.99832e-05	CYP19A1/HSD17B1/AKR1C3/HSD17B3	4
BP	GO:0006706	steroid catabolic process	5/206	25/18986	0.2	18.433	9.13488	6.37773e-06	7.11061e-05	4.08497e-05	CYP19A1/CYP1A2/CYP3A4/HSD11B1/STS	5
BP	GO:0001890	placenta development	10/206	152/18986	0.0657895	6.06349	6.56435	6.398e-06	7.11241e-05	4.086e-05	PPARD/PPARG/PARP1/HSD17B2/EGFR/PTK2/AKT1/PTGS2/MAP2K1/EGLN1	10
BP	GO:0034762	regulation of transmembrane transport	18/206	487/18986	0.036961	3.40651	5.63468	6.45819e-06	7.15845e-05	4.11245e-05	FABP5/DRD2/CHRM3/PDE4D/CA2/DRD1/MMP9/F2/PIM1/PIK3R1/DAPK1/AKT1/PLA2G1B/GPR35/CACNA2D1/TERT/KCNH2/PTK2B	18
BP	GO:0040014	regulation of multicellular organism growth	7/206	65/18986	0.107692	9.92547	7.5493	6.53179e-06	7.21905e-05	4.14726e-05	DRD2/SLC6A3/STAT3/APP/PIK3CA/FTO/ADRB1	7
BP	GO:0009308	amine metabolic process	9/206	121/18986	0.0743802	6.85525	6.76707	6.92623e-06	7.63287e-05	4.385e-05	DRD2/SLC6A3/HTR1A/MAOA/DRD1/DRD4/DRD3/MAOB/INMT	9
BP	GO:0009314	response to radiation	17/206	442/18986	0.0384615	3.54481	5.66964	7.01001e-06	7.70293e-05	4.42525e-05	MMP1/DRD2/PARP1/HMGCR/DRD1/DRD3/MMP9/MMP2/EGFR/AURKB/PIK3R1/MMP3/AKT1/TYR/HRH1/APP/POLB	17
BP	GO:0097553	calcium ion transmembrane import into cytosol	11/206	189/18986	0.0582011	5.3641	6.31499	7.14607e-06	7.80744e-05	4.48529e-05	DRD2/HTR2C/HTR2B/HTR2A/PDE4D/DRD1/F2/PLA2G1B/TRPV1/CACNA2D1/PTK2B	11
BP	GO:2001242	regulation of intrinsic apoptotic signaling pathway	11/206	189/18986	0.0582011	5.3641	6.31499	7.14607e-06	7.80744e-05	4.48529e-05	PARP1/MMP9/MMP2/SRC/AKT1/MCL1/APP/PTGS2/PIK3CB/PTPN1/PTPN2	11
BP	GO:0045428	regulation of nitric oxide biosynthetic process	7/206	66/18986	0.106061	9.77508	7.47917	7.24013e-06	7.86513e-05	4.51843e-05	ESR1/AKT1/APP/PTGS2/PIK3CB/TRPV1/PTK2B	7
BP	GO:0070050	neuron cellular homeostasis	7/206	66/18986	0.106061	9.77508	7.47917	7.24013e-06	7.86513e-05	4.51843e-05	ADORA1/CNR1/CA7/HTR1B/CA2/APP/SLC6A2	7
BP	GO:0045824	negative regulation of innate immune response	8/206	93/18986	0.0860215	7.92818	7.01457	7.75221e-06	8.3975e-05	4.82427e-05	PPARG/DRD2/PARP1/ARG1/PIM1/AURKB/MMP12/PTPN2	8
BP	GO:0032922	circadian regulation of gene expression	7/206	67/18986	0.104478	9.62918	7.41053	8.01111e-06	8.60461e-05	4.94325e-05	PPARA/DRD2/DRD3/AHR/TOP1/HDAC2/RORC	7
BP	GO:0042446	hormone biosynthetic process	7/206	67/18986	0.104478	9.62918	7.41053	8.01111e-06	8.60461e-05	4.94325e-05	CYP19A1/HSD17B1/AKR1B1/HSD17B2/IGF1R/HSD17B3/NR3C1	7
BP	GO:0050994	regulation of lipid catabolic process	7/206	67/18986	0.104478	9.62918	7.41053	8.01111e-06	8.60461e-05	4.94325e-05	ADORA1/PPARA/CNR1/HCAR2/ALK/AKT1/FABP1	7
BP	GO:0015833	peptide transport	13/206	270/18986	0.0481481	4.43758	5.95825	8.35686e-06	8.95076e-05	5.14211e-05	ADORA1/ALOX5/CNR1/DRD2/HTR2C/SIRT3/CHRM3/EGFR/F2/CD38/FFAR1/TRPV1/MTNR1B	13
BP	GO:0009411	response to UV	10/206	157/18986	0.0636943	5.87039	6.41787	8.52134e-06	9.10137e-05	5.22863e-05	MMP1/PARP1/MMP9/MMP2/EGFR/AURKB/PIK3R1/MMP3/AKT1/TYR	10
BP	GO:0030574	collagen catabolic process	6/206	45/18986	0.133333	12.2887	7.94033	8.68342e-06	9.22281e-05	5.2984e-05	MMP1/MMP9/MMP2/MMP13/MMP3/MMP12	6
BP	GO:0120178	steroid hormone biosynthetic process	6/206	45/18986	0.133333	12.2887	7.94033	8.68342e-06	9.22281e-05	5.2984e-05	CYP19A1/HSD17B1/AKR1B1/HSD17B2/HSD17B3/NR3C1	6
BP	GO:0006109	regulation of carbohydrate metabolic process	11/206	193/18986	0.0569948	5.25293	6.21956	8.71919e-06	9.23507e-05	5.30545e-05	PPARA/HTR2A/GSK3B/STAT3/SRC/AKT1/APP/HDAC4/PTPN2/RORC/NR3C1	11
BP	GO:0080164	regulation of nitric oxide metabolic process	7/206	68/18986	0.102941	9.48758	7.34331	8.84902e-06	9.33517e-05	5.36295e-05	ESR1/AKT1/APP/PTGS2/PIK3CB/TRPV1/PTK2B	7
BP	GO:0048732	gland development	17/206	450/18986	0.0377778	3.48179	5.58026	8.86266e-06	9.33517e-05	5.36295e-05	ESR1/DRD2/XDH/CYP19A1/CYP1B1/SLC6A3/MMP2/EGFR/SRC/MET/AKT1/TYR/PIK3CA/AR/MAP2K1/POLB/NR3C1	17
BP	GO:1900103	positive regulation of endoplasmic reticulum unfolded protein response	4/206	13/18986	0.307692	28.3585	10.3344	8.91417e-06	9.36356e-05	5.37926e-05	PIK3R1/PTPN1/PTPN2/ERN1	4
BP	GO:0001952	regulation of cell-matrix adhesion	9/206	125/18986	0.072	6.63588	6.62103	9.03137e-06	9.4606e-05	5.43501e-05	CDK6/GSK3B/PIK3R1/SRC/PTK2/KDR/MMP12/PIK3CB/PTK2B	9
BP	GO:0021766	hippocampus development	8/206	95/18986	0.0842105	7.76127	6.91916	9.08283e-06	9.48845e-05	5.45101e-05	CDK5R1/CDK6/PTPRS/GSK3B/DRD1/HTR5A/IGF1R/ALK	8
BP	GO:0016125	sterol metabolic process	10/206	159/18986	0.0628931	5.79654	6.36103	9.52728e-06	9.92555e-05	5.70212e-05	PPARD/CYP19A1/CYP1B1/HMGCR/CES1/APP/CYP1A2/CYP2C9/CYP3A4/SQLE	10
BP	GO:0021761	limbic system development	9/206	126/18986	0.0714286	6.58322	6.58552	9.63582e-06	0.000100113	5.75137e-05	DRD2/CDK5R1/CDK6/PTPRS/GSK3B/DRD1/HTR5A/IGF1R/ALK	9
BP	GO:0048512	circadian behavior	6/206	46/18986	0.130435	12.0215	7.8383	9.89628e-06	0.000102539	5.89078e-05	ADORA1/DRD2/PARP1/ADORA2A/MTNR1B/ADRB1	6
BP	GO:0002832	negative regulation of response to biotic stimulus	9/206	127/18986	0.0708661	6.53138	6.55039	1.02745e-05	0.00010617	6.09934e-05	PPARG/DRD2/PARP1/ARG1/PIM1/AURKB/AHR/MMP12/PTPN2	9
BP	GO:0043154	negative regulation of cysteine-type endopeptidase activity involved in apoptotic process	6/206	47/18986	0.12766	11.7658	7.73937	1.12427e-05	0.000115548	6.6381e-05	MMP9/SRC/CSNK2A1/AKT1/PTGS2/FABP1	6
BP	GO:1900271	regulation of long-term synaptic potentiation	6/206	47/18986	0.12766	11.7658	7.73937	1.12427e-05	0.000115548	6.6381e-05	ADORA1/DRD2/GSK3B/CHRNA7/ADORA2A/APP	6
BP	GO:0050995	negative regulation of lipid catabolic process	5/206	28/18986	0.178571	16.458	8.57291	1.14893e-05	0.00011745	6.74737e-05	ADORA1/CNR1/HCAR2/ALK/AKT1	5
BP	GO:1902894	negative regulation of miRNA transcription	5/206	28/18986	0.178571	16.458	8.57291	1.14893e-05	0.00011745	6.74737e-05	ESR1/PPARA/PPARD/PPARG/APP	5
BP	GO:0009154	purine ribonucleotide catabolic process	9/206	129/18986	0.0697674	6.43012	6.48125	1.1661e-05	0.000118886	6.82985e-05	PPARA/XDH/HTR2A/PDE4D/STAT3/SRC/APP/HDAC4/PFKFB3	9
BP	GO:0019318	hexose metabolic process	12/206	238/18986	0.0504202	4.64698	5.92973	1.17982e-05	0.000119768	6.88052e-05	PPARA/FABP5/PPARD/AKR1B1/SRC/AKT1/FUT7/PIK3CA/PTPN2/RORC/PFKFB3/NR3C1	12
BP	GO:0045600	positive regulation of fat cell differentiation	7/206	71/18986	0.0985915	9.08669	7.14971	1.18103e-05	0.000119768	6.88052e-05	PPARD/PPARG/HTR2C/HTR2A/PIM1/AKT1/PTGS2	7
BP	GO:0006576	biogenic amine metabolic process	8/206	99/18986	0.0808081	7.44768	6.73644	1.23281e-05	0.000124687	7.16315e-05	DRD2/SLC6A3/HTR1A/MAOA/DRD1/DRD4/DRD3/MAOB	8
BP	GO:0008286	insulin receptor signaling pathway	9/206	130/18986	0.0692308	6.38066	6.44723	1.24121e-05	0.000125204	7.19285e-05	GSK3B/IGF1R/PIK3R1/SRC/AKT1/FUT7/PIK3CA/PTPN1/PTPN2	9
BP	GO:0007622	rhythmic behavior	6/206	48/18986	0.125	11.5206	7.6434	1.27334e-05	0.000128107	7.35961e-05	ADORA1/DRD2/PARP1/ADORA2A/MTNR1B/ADRB1	6
BP	GO:0030900	forebrain development	16/206	416/18986	0.0384615	3.54481	5.49651	1.31551e-05	0.000132001	7.58329e-05	DRD2/SLC6A3/HTR6/CDK5R1/CDK6/PTPRS/GSK3B/DRD1/HTR5A/AVPR2/IGF1R/EGFR/SRC/ALK/AXL/APP	16
BP	GO:0045862	positive regulation of proteolysis	14/206	325/18986	0.0430769	3.97019	5.65652	1.32627e-05	0.000132731	7.62526e-05	CASP1/XDH/SIRT2/SYK/GSK3B/STAT3/DAPK1/SRC/PTK2/PLK1/AKT1/APP/HDAC2/PTK2B	14
BP	GO:0051898	negative regulation of phosphatidylinositol 3-kinase/protein kinase B signal transduction	7/206	73/18986	0.0958904	8.83774	7.02689	1.42072e-05	0.000141812	8.14695e-05	PPARA/DRD2/XDH/DRD3/MMP3/PIK3CB/PTPN1	7
BP	GO:0051051	negative regulation of transport	17/206	467/18986	0.0364026	3.35504	5.39684	1.43237e-05	0.000142601	8.19227e-05	ADORA1/FABP5/CNR1/DRD2/HMGCR/HTR1B/HTR2A/DRD4/DRD3/MAOB/MMP9/AKT1/GPR35/PTGS2/MTNR1B/KCNH2/PTK2B	17
BP	GO:2000116	regulation of cysteine-type endopeptidase activity	10/206	167/18986	0.0598802	5.51887	6.143	1.46459e-05	0.000145429	8.35475e-05	CASP1/XDH/SYK/MMP9/DAPK1/SRC/CSNK2A1/AKT1/PTGS2/FABP1	10
BP	GO:0090276	regulation of peptide hormone secretion	11/206	204/18986	0.0539216	4.96968	5.97023	1.46966e-05	0.000145553	8.36188e-05	ALOX5/CNR1/DRD2/HTR2C/SIRT3/CHRM3/EGFR/F2/CD38/FFAR1/MTNR1B	11
BP	GO:0051384	response to glucocorticoid	9/206	134/18986	0.0671642	6.19019	6.31463	1.58437e-05	0.000156508	8.99123e-05	BCHE/CYP1B1/FLT3/MAOB/IGF1R/EGFR/PTGS2/PIK3CA/NR3C1	9
BP	GO:0062149	detection of stimulus involved in sensory perception of pain	5/206	30/18986	0.166667	15.3608	8.24439	1.63683e-05	0.000160856	9.24102e-05	ADORA1/HTR2A/BACE1/TRPV1/TRPA1	5
BP	GO:2000629	negative regulation of miRNA metabolic process	5/206	30/18986	0.166667	15.3608	8.24439	1.63683e-05	0.000160856	9.24102e-05	ESR1/PPARA/PPARD/PPARG/APP	5
BP	GO:0009261	ribonucleotide catabolic process	9/206	135/18986	0.0666667	6.14434	6.28232	1.6818e-05	0.000164851	9.4705e-05	PPARA/XDH/HTR2A/PDE4D/STAT3/SRC/APP/HDAC4/PFKFB3	9
BP	GO:1903578	regulation of ATP metabolic process	7/206	75/18986	0.0933333	8.60207	6.9087	1.69931e-05	0.00016614	9.54455e-05	PPARA/PARP1/HTR2A/STAT3/SRC/APP/HDAC4	7
BP	GO:0038127	ERBB signaling pathway	9/206	136/18986	0.0661765	6.09916	6.25034	1.78428e-05	0.000174001	9.99618e-05	MMP9/EGFR/SRC/PTK2/AKT1/PIK3CA/MAP2K1/PTPN2/PTK2B	9
BP	GO:0008542	visual learning	6/206	51/18986	0.117647	10.8429	7.37172	1.81888e-05	0.000176923	0.00010164	DRD2/HMGCR/DRD1/DRD3/HRH1/APP	6
BP	GO:0001516	prostaglandin biosynthetic process	5/206	31/18986	0.16129	14.8653	8.09171	1.93447e-05	0.000187212	0.000107551	FABP5/PTGS1/AKR1C3/PTGS2/CBR1	5
BP	GO:0046457	prostanoid biosynthetic process	5/206	31/18986	0.16129	14.8653	8.09171	1.93447e-05	0.000187212	0.000107551	FABP5/PTGS1/AKR1C3/PTGS2/CBR1	5
BP	GO:0006195	purine nucleotide catabolic process	9/206	138/18986	0.0652174	6.01076	6.18731	2.00525e-05	0.000193571	0.000111204	PPARA/XDH/HTR2A/PDE4D/STAT3/SRC/APP/HDAC4/PFKFB3	9
BP	GO:0042572	retinol metabolic process	6/206	52/18986	0.115385	10.6344	7.28614	2.03768e-05	0.000196204	0.000112717	CYP1B1/AKR1B1/AKR1B10/AKR1C3/CYP1A2/CYP3A4	6
BP	GO:0050673	epithelial cell proliferation	17/206	482/18986	0.0352697	3.25063	5.24188	2.14572e-05	0.000206087	0.000118394	ESR1/PPARD/PPARG/ALOX5/DRD2/XDH/HTR2B/CDK6/STAT3/EGFR/KDR/AKT1/MMP12/PIK3CB/AR/MAP2K1/ERN1	17
BP	GO:0019395	fatty acid oxidation	8/206	107/18986	0.0747664	6.89084	6.39987	2.17979e-05	0.000208309	0.000119671	PPARA/FABP3/PPARD/CNR1/ALOX15/ALOX12/AKT1/FABP1	8
BP	GO:0032526	response to retinoic acid	8/206	107/18986	0.0747664	6.89084	6.39987	2.17979e-05	0.000208309	0.000119671	DRD2/SLC6A4/GSK3B/HSD17B2/MMP2/CD38/HDAC2/PTK2B	8
BP	GO:0071897	DNA biosynthetic process	10/206	175/18986	0.0571429	5.26657	5.93859	2.1975e-05	0.000209252	0.000120213	CYP1B1/HTR2A/TNKS2/TNKS/NOX4/SRC/KCNK2/TERT/POLB/PTK2B	10
BP	GO:0035924	cellular response to vascular endothelial growth factor stimulus	7/206	78/18986	0.0897436	8.27122	6.73943	2.20063e-05	0.000209252	0.000120213	XDH/FLT3/KDR/AKT1/PIK3CB/PIK3CA/ERN1	7
BP	GO:0032230	positive regulation of synaptic transmission, GABAergic	4/206	16/18986	0.25	23.0413	9.23749	2.21178e-05	0.000209269	0.000120223	CA7/CA2/ADRA1A/ADORA2A	4
BP	GO:1903727	positive regulation of phospholipid metabolic process	4/206	16/18986	0.25	23.0413	9.23749	2.21178e-05	0.000209269	0.000120223	FABP3/HTR2C/HTR2B/HTR2A	4
BP	GO:0048009	insulin-like growth factor receptor signaling pathway	6/206	53/18986	0.113208	10.4338	7.20286	2.2772e-05	0.000213866	0.000122864	IGF1R/PIK3R1/AKT1/PIK3CA/AR/MAP2K1	6
BP	GO:1904707	positive regulation of vascular associated smooth muscle cell proliferation	6/206	53/18986	0.113208	10.4338	7.20286	2.2772e-05	0.000213866	0.000122864	HTR1B/MMP9/MMP2/SRC/TERT/ERN1	6
BP	GO:2000573	positive regulation of DNA biosynthetic process	6/206	53/18986	0.113208	10.4338	7.20286	2.2772e-05	0.000213866	0.000122864	CYP1B1/HTR2A/TNKS2/TNKS/NOX4/PTK2B	6
BP	GO:0030168	platelet activation	9/206	141/18986	0.0638298	5.88288	6.09506	2.38016e-05	0.000222986	0.000128103	ALOX12/SLC6A4/HTR2A/SYK/F2/SRC/AXL/PIK3CB/PIK3CA	9
BP	GO:0050873	brown fat cell differentiation	6/206	54/18986	0.111111	10.2406	7.12177	2.53888e-05	0.000236693	0.000135978	FABP4/FABP3/PIM1/PTGS2/FTO/ADRB1	6
BP	GO:2000117	negative regulation of cysteine-type endopeptidase activity	6/206	54/18986	0.111111	10.2406	7.12177	2.53888e-05	0.000236693	0.000135978	MMP9/SRC/CSNK2A1/AKT1/PTGS2/FABP1	6
BP	GO:0033238	regulation of amine metabolic process	5/206	33/18986	0.151515	13.9644	7.80659	2.65491e-05	0.000246907	0.000141845	SLC6A3/HTR1A/DRD1/DRD4/MAOB	5
BP	GO:0097306	cellular response to alcohol	8/206	110/18986	0.0727273	6.70291	6.28245	2.66499e-05	0.000247241	0.000142037	DRD2/CYP1B1/CES1/IGF1R/AKT1/AKR1C2/AKR1C3/AHR	8
BP	GO:0006110	regulation of glycolytic process	6/206	55/18986	0.109091	10.0544	7.04278	2.82421e-05	0.00025948	0.000149068	PPARA/HTR2A/STAT3/SRC/APP/HDAC4	6
BP	GO:0010883	regulation of lipid storage	6/206	55/18986	0.109091	10.0544	7.04278	2.82421e-05	0.00025948	0.000149068	PPARA/PPARD/PPARG/CES1/FTO/PTPN2	6
BP	GO:0030811	regulation of nucleotide catabolic process	6/206	55/18986	0.109091	10.0544	7.04278	2.82421e-05	0.00025948	0.000149068	PPARA/HTR2A/STAT3/SRC/APP/HDAC4	6
BP	GO:0033121	regulation of purine nucleotide catabolic process	6/206	55/18986	0.109091	10.0544	7.04278	2.82421e-05	0.00025948	0.000149068	PPARA/HTR2A/STAT3/SRC/APP/HDAC4	6
BP	GO:0070588	calcium ion transmembrane transport	14/206	348/18986	0.0402299	3.70779	5.33944	2.83094e-05	0.00025948	0.000149068	DRD2/HTR2C/HTR2B/HTR2A/PDE4D/CHRNA7/DRD1/F2/PLA2G1B/GPR35/TRPV1/CACNA2D1/TRPA1/PTK2B	14
BP	GO:0002064	epithelial cell development	11/206	219/18986	0.0502283	4.62929	5.65767	2.83898e-05	0.000259572	0.000149121	ESR1/PDE4D/AKR1B1/CDK6/PTPRS/GSK3B/SRC/KDR/MET/AKT1/AR	11
BP	GO:0032963	collagen metabolic process	8/206	111/18986	0.0720721	6.64253	6.24428	2.84556e-05	0.000259572	0.000149121	MMP1/MMP9/MMP2/F2/MMP13/MMP3/MMP12/HDAC2	8
BP	GO:0042448	progesterone metabolic process	4/206	17/18986	0.235294	21.6859	8.9365	2.8678e-05	0.000260355	0.000149571	AKR1C2/AKR1C1/AKR1C3/AKR1C4	4
BP	GO:0060080	inhibitory postsynaptic potential	4/206	17/18986	0.235294	21.6859	8.9365	2.8678e-05	0.000260355	0.000149571	CHRNA4/CHRNA2/DRD4/ADORA2A	4
BP	GO:0006691	leukotriene metabolic process	5/206	34/18986	0.147059	13.5537	7.67316	3.08535e-05	0.00027812	0.000159777	ALOX5/ALOX12/ABCC1/SYK/PLA2G1B	5
BP	GO:0046320	regulation of fatty acid oxidation	5/206	34/18986	0.147059	13.5537	7.67316	3.08535e-05	0.00027812	0.000159777	PPARA/FABP3/CNR1/AKT1/FABP1	5
BP	GO:0060292	long-term synaptic depression	5/206	34/18986	0.147059	13.5537	7.67316	3.08535e-05	0.00027812	0.000159777	ADORA1/DRD1/DRD5/CD38/PTK2B	5
BP	GO:1902895	positive regulation of miRNA transcription	6/206	56/18986	0.107143	9.87483	6.96578	3.13476e-05	0.000281907	0.000161952	PPARG/STAT3/EGFR/AR/TERT/NR3C1	6
BP	GO:0019233	sensory perception of pain	7/206	83/18986	0.0843373	7.77296	6.47654	3.3039e-05	0.000296418	0.000170289	ADORA1/FABP5/HTR2A/CHRNA4/BACE1/TRPV1/TRPA1	7
BP	GO:0010810	regulation of cell-substrate adhesion	11/206	223/18986	0.0493274	4.54626	5.57908	3.35204e-05	0.000300031	0.000172365	ALOX15/CDK6/GSK3B/PIK3R1/SRC/PTK2/KDR/MMP12/PIK3CB/PTPN1/PTK2B	11
BP	GO:0007173	epidermal growth factor receptor signaling pathway	8/206	114/18986	0.0701754	6.46772	6.13255	3.44988e-05	0.000308065	0.00017698	MMP9/EGFR/SRC/PTK2/AKT1/PIK3CA/PTPN2/PTK2B	8
BP	GO:0043276	anoikis	5/206	35/18986	0.142857	13.1664	7.54523	3.56802e-05	0.00031787	0.000182613	SRC/PTK2/AKT1/MCL1/PIK3CA	5
BP	GO:0019373	epoxygenase P450 pathway	4/206	18/18986	0.222222	20.4811	8.66025	3.65591e-05	0.000324186	0.000186241	CYP1B1/CYP1A2/CYP2C9/CYP2C19	4
BP	GO:0071071	regulation of phospholipid biosynthetic process	4/206	18/18986	0.222222	20.4811	8.66025	3.65591e-05	0.000324186	0.000186241	FABP3/HTR2C/HTR2B/HTR2A	4
BP	GO:0050900	leukocyte migration	15/206	404/18986	0.0371287	3.42197	5.15352	3.69982e-05	0.000327318	0.000188041	ADORA1/ALOX5/CNR2/CYP19A1/SYK/MMP2/PIK3R1/SRC/PTK2/CXCR1/AKT1/PLA2G1B/APP/FUT7/PTK2B	15
BP	GO:0097009	energy homeostasis	7/206	85/18986	0.0823529	7.59006	6.37746	3.85658e-05	0.000340397	0.000195554	PPARD/STAT3/ALK/PIK3CA/TRPV1/NMUR2/ADRB1	7
BP	GO:0002793	positive regulation of peptide secretion	8/206	116/18986	0.0689655	6.35621	6.06027	3.90957e-05	0.000344277	0.000197783	ADORA1/DRD2/SIRT3/CHRM3/EGFR/F2/CD38/FFAR1	8
BP	GO:0007162	negative regulation of cell adhesion	13/206	314/18986	0.0414013	3.81575	5.26932	4.08933e-05	0.000359189	0.00020635	PPARA/ALOX12/CYP1B1/ARG1/MMP2/PIK3R1/ADORA2A/SRC/PTK2/AKT1/MMP12/PTPN1/PTPN2	13
BP	GO:0034405	response to fluid shear stress	5/206	36/18986	0.138889	12.8007	7.42242	4.10717e-05	0.000359189	0.00020635	MMP2/SRC/AKT1/PTGS2/PTK2B	5
BP	GO:0051968	positive regulation of synaptic transmission, glutamatergic	5/206	36/18986	0.138889	12.8007	7.42242	4.10717e-05	0.000359189	0.00020635	DRD1/EGFR/ADORA2A/PTGS2/PTK2B	5
BP	GO:1900542	regulation of purine nucleotide metabolic process	7/206	86/18986	0.0813953	7.50181	6.32912	4.16012e-05	0.000362987	0.000208532	PPARA/PARP1/HTR2A/STAT3/SRC/APP/HDAC4	7
BP	GO:0007632	visual behavior	6/206	59/18986	0.101695	9.37272	6.74594	4.2343e-05	0.000368616	0.000211766	DRD2/HMGCR/DRD1/DRD3/HRH1/APP	6
BP	GO:0006140	regulation of nucleotide metabolic process	7/206	87/18986	0.0804598	7.41558	6.28155	4.48299e-05	0.000388508	0.000223194	PPARA/PARP1/HTR2A/STAT3/SRC/APP/HDAC4	7
BP	GO:0051090	regulation of DNA-binding transcription factor activity	14/206	363/18986	0.0385675	3.55457	5.14681	4.48318e-05	0.000388508	0.000223194	ADORA3/ESR2/ESR1/CYP1B1/SYK/OPRD1/PIM1/ALK/AKT1/PLA2G1B/AR/HDAC2/HDAC4/EGLN1	14
BP	GO:0007190	activation of adenylate cyclase activity	4/206	19/18986	0.210526	19.4032	8.40545	4.59158e-05	0.000395207	0.000227042	ADORA3/DRD1/DRD5/AVPR2	4
BP	GO:0010885	regulation of cholesterol storage	4/206	19/18986	0.210526	19.4032	8.40545	4.59158e-05	0.000395207	0.000227042	PPARA/PPARD/PPARG/CES1	4
BP	GO:2000811	negative regulation of anoikis	4/206	19/18986	0.210526	19.4032	8.40545	4.59158e-05	0.000395207	0.000227042	SRC/PTK2/MCL1/PIK3CA	4
BP	GO:0030258	lipid modification	10/206	191/18986	0.052356	4.8254	5.56497	4.6398e-05	0.000397563	0.000228395	PPARA/FABP3/PPARD/ALOX5/CNR1/ALOX15/ALOX12/AKT1/CYP3A4/FABP1	10
BP	GO:0048771	tissue remodeling	10/206	191/18986	0.052356	4.8254	5.56497	4.6398e-05	0.000397563	0.000228395	PPARG/HTR1B/NOX4/SYK/MMP2/EGFR/SRC/AXL/CD38/PTK2B	10
BP	GO:1901616	organic hydroxy compound catabolic process	6/206	60/18986	0.1	9.2165	6.67612	4.66263e-05	0.000397732	0.000228493	SLC6A3/MAOA/AKR1B10/MAOB/AKR1C3/CYP3A4	6
BP	GO:1903409	reactive oxygen species biosynthetic process	6/206	60/18986	0.1	9.2165	6.67612	4.66263e-05	0.000397732	0.000228493	PPARA/ALOX5/MPO/NOX4/MAOB/CYP1A2	6
BP	GO:0048265	response to pain	5/206	37/18986	0.135135	12.4547	7.30439	4.7073e-05	0.000400645	0.000230166	AKT1/SLC6A2/TRPV1/TRPA1/NMUR2	5
BP	GO:1903531	negative regulation of secretion by cell	9/206	154/18986	0.0584416	5.38627	5.72399	4.76973e-05	0.000405055	0.0002327	ADORA1/CNR1/DRD2/HMGCR/HTR1B/DRD4/DRD3/MAOB/MTNR1B	9
BP	GO:0072523	purine-containing compound catabolic process	9/206	155/18986	0.0580645	5.35152	5.6972	5.01685e-05	0.000425094	0.000244212	PPARA/XDH/HTR2A/PDE4D/STAT3/SRC/APP/HDAC4/PFKFB3	9
BP	GO:0032200	telomere organization	10/206	193/18986	0.0518135	4.77539	5.5212	5.06646e-05	0.000428346	0.00024608	PARP1/SIRT2/TNKS2/TNKS/CDK2/AURKB/SRC/NEK2/HDAC8/TERT	10
BP	GO:0098900	regulation of action potential	6/206	61/18986	0.0983607	9.06541	6.60792	5.12496e-05	0.000432334	0.000248371	CNR1/CNR2/ADRA1A/GPR35/CACNA2D1/MTNR1B	6
BP	GO:0008207	C21-steroid hormone metabolic process	5/206	38/18986	0.131579	12.127	7.19082	5.37302e-05	0.000449283	0.000258108	AKR1B1/AKR1C2/AKR1C1/AKR1C3/AKR1C4	5
BP	GO:0051385	response to mineralocorticoid	5/206	38/18986	0.131579	12.127	7.19082	5.37302e-05	0.000449283	0.000258108	PARP1/HTR1B/MAOB/IGF1R/SRC	5
BP	GO:0071392	cellular response to estradiol stimulus	5/206	38/18986	0.131579	12.127	7.19082	5.37302e-05	0.000449283	0.000258108	ESR2/ESR1/MMP2/IGF1R/EGFR	5
BP	GO:0071404	cellular response to low-density lipoprotein particle stimulus	5/206	38/18986	0.131579	12.127	7.19082	5.37302e-05	0.000449283	0.000258108	PPARG/SYK/CES1/AKT1/APP	5
BP	GO:0031331	positive regulation of cellular catabolic process	11/206	235/18986	0.0468085	4.31411	5.35401	5.39931e-05	0.000450494	0.000258804	PPARA/HTR2A/GSK3B/DAPK1/SRC/KDR/CSNK2A1/APP/PIK3CB/PTPN1/FABP1	11
BP	GO:0021543	pallium development	10/206	195/18986	0.0512821	4.72641	5.47803	5.52614e-05	0.000460069	0.000264305	HTR6/CDK5R1/CDK6/PTPRS/GSK3B/DRD1/HTR5A/IGF1R/EGFR/ALK	10
BP	GO:0046849	bone remodeling	7/206	90/18986	0.0777778	7.16839	6.14327	5.57707e-05	0.000463098	0.000266045	HTR1B/NOX4/SYK/EGFR/SRC/CD38/PTK2B	7
BP	GO:0030518	nuclear receptor-mediated steroid hormone signaling pathway	8/206	122/18986	0.0655738	6.04361	5.85323	5.60619e-05	0.000463098	0.000266045	ESR2/ESR1/PARP1/SRC/PKN1/ESRRA/AR/NR3C1	8
BP	GO:0031330	negative regulation of cellular catabolic process	8/206	122/18986	0.0655738	6.04361	5.85323	5.60619e-05	0.000463098	0.000266045	CNR1/SIRT2/ADRA1A/STAT3/MET/AKT1/MCL1/PIK3CA	8
BP	GO:0006940	regulation of smooth muscle contraction	6/206	62/18986	0.0967742	8.9192	6.54126	5.62325e-05	0.000463098	0.000266045	CHRM3/CHRNB4/CHRNA3/ADRA1A/PTGS2/NMUR2	6
BP	GO:0048010	vascular endothelial growth factor receptor signaling pathway	6/206	62/18986	0.0967742	8.9192	6.54126	5.62325e-05	0.000463098	0.000266045	SRC/PTK2/KDR/AXL/PTPN1/PTK2B	6
BP	GO:0031998	regulation of fatty acid beta-oxidation	4/206	20/18986	0.2	18.433	8.16941	5.69084e-05	0.000466649	0.000268085	PPARA/CNR1/AKT1/FABP1	4
BP	GO:0097254	renal tubular secretion	4/206	20/18986	0.2	18.433	8.16941	5.69084e-05	0.000466649	0.000268085	DRD2/ABCG2/SLC22A12/SLC22A6	4
BP	GO:0034644	cellular response to UV	7/206	91/18986	0.0769231	7.08962	6.09858	5.98691e-05	0.000489873	0.000281427	MMP1/PARP1/MMP9/MMP2/AURKB/PIK3R1/MMP3	7
BP	GO:0010506	regulation of autophagy	14/206	373/18986	0.0375335	3.45928	5.02395	6.00698e-05	0.000490463	0.000281765	SIRT2/CDK5R1/GSK3B/ADRA1A/STAT3/DAPK1/KDR/CSNK2A1/MET/AKT1/MCL1/PIK3CB/PIK3CA/ERN1	14
BP	GO:0021537	telencephalon development	12/206	281/18986	0.0427046	3.93587	5.19281	6.02701e-05	0.000490839	0.000281981	DRD2/HTR6/CDK5R1/CDK6/PTPRS/GSK3B/DRD1/HTR5A/AVPR2/IGF1R/EGFR/ALK	12
BP	GO:0006935	chemotaxis	16/206	472/18986	0.0338983	3.12424	4.89458	6.03733e-05	0.000490839	0.000281981	ALOX5/CNR2/CYP19A1/ABCC1/SYK/MMP2/PTK2/KDR/MET/CXCR1/PLA2G1B/APP/PIK3CB/MAP2K1/PTPN2/PTK2B	16
BP	GO:0019228	neuronal action potential	5/206	39/18986	0.128205	11.816	7.08143	6.10917e-05	0.000493523	0.000283523	CHRNB4/DRD1/GPR35/KCNK2/MTNR1B	5
BP	GO:0055094	response to lipoprotein particle	5/206	39/18986	0.128205	11.816	7.08143	6.10917e-05	0.000493523	0.000283523	PPARG/SYK/CES1/AKT1/APP	5
BP	GO:0060416	response to growth hormone	5/206	39/18986	0.128205	11.816	7.08143	6.10917e-05	0.000493523	0.000283523	STAT3/PIK3R1/PTK2/AKT1/PTPN1	5
BP	GO:0042330	taxis	16/206	474/18986	0.0337553	3.11106	4.87476	6.3453e-05	0.000511515	0.000293859	ALOX5/CNR2/CYP19A1/ABCC1/SYK/MMP2/PTK2/KDR/MET/CXCR1/PLA2G1B/APP/PIK3CB/MAP2K1/PTPN2/PTK2B	16
BP	GO:0044282	small molecule catabolic process	14/206	375/18986	0.0373333	3.44083	4.99988	6.36091e-05	0.000511691	0.000293961	PPARA/PPARD/CNR1/XDH/AKR1B10/ARG1/AKT1/AKR1C3/AKR1A1/FUT7/CYP3A4/NQO2/FAAH/FABP1	14
BP	GO:0060326	cell chemotaxis	13/206	328/18986	0.0396341	3.65288	5.07591	6.38485e-05	0.000512535	0.000294446	ALOX5/CNR2/CYP19A1/ABCC1/SYK/MMP2/PTK2/KDR/MET/CXCR1/PLA2G1B/APP/PTK2B	13
BP	GO:1990748	cellular detoxification	8/206	125/18986	0.064	5.89856	5.75483	6.66099e-05	0.000533579	0.000306535	MPO/ABCG2/AKR1B10/PTGS1/PIM1/AKR1A1/PTGS2/FABP1	8
BP	GO:0009166	nucleotide catabolic process	9/206	161/18986	0.0559006	5.15208	5.54118	6.73809e-05	0.000538623	0.000309433	PPARA/XDH/HTR2A/PDE4D/STAT3/SRC/APP/HDAC4/PFKFB3	9
BP	GO:0007599	hemostasis	11/206	241/18986	0.0456432	4.2067	5.24706	6.77475e-05	0.000540421	0.000310466	ALOX12/SLC6A4/HTR2A/SYK/AVPR2/F2/ADORA2A/SRC/AXL/PIK3CB/PIK3CA	11
BP	GO:0033273	response to vitamin	7/206	93/18986	0.0752688	6.93715	6.01119	6.8806e-05	0.000547719	0.000314658	BCHE/IGF1R/EGFR/PIM1/TYR/PTGS2/FABP1	7
BP	GO:1905898	positive regulation of response to endoplasmic reticulum stress	5/206	40/18986	0.125	11.5206	6.97596	6.92076e-05	0.000549768	0.000315835	PIK3R1/APP/PTPN1/PTPN2/ERN1	5
BP	GO:0007213	G protein-coupled acetylcholine receptor signaling pathway	4/206	21/18986	0.190476	17.5552	7.94987	6.97032e-05	0.000550266	0.000316122	CHRM3/CDK5R1/HRH3/HRH4	4
BP	GO:0035821	modulation of process of another organism	4/206	21/18986	0.190476	17.5552	7.94987	6.97032e-05	0.000550266	0.000316122	PPARA/SYK/ARG1/AKT1	4
BP	GO:0071731	response to nitric oxide	4/206	21/18986	0.190476	17.5552	7.94987	6.97032e-05	0.000550266	0.000316122	CDK2/MMP3/PTPN1/EGLN1	4
BP	GO:0034502	protein localization to chromosome	8/206	126/18986	0.0634921	5.85175	5.72274	7.04725e-05	0.000554564	0.000318591	ESR1/CDK1/PARP1/TNKS2/TNKS/AURKB/PLK1/TERT	8
BP	GO:0000723	telomere maintenance	9/206	162/18986	0.0555556	5.12028	5.51594	7.0684e-05	0.000554564	0.000318591	PARP1/TNKS2/TNKS/CDK2/AURKB/SRC/NEK2/HDAC8/TERT	9
BP	GO:0050730	regulation of peptidyl-tyrosine phosphorylation	9/206	162/18986	0.0555556	5.12028	5.51594	7.0684e-05	0.000554564	0.000318591	HTR2A/NOX4/FLT3/SYK/EGFR/SRC/APP/PTPN1/PTPN2	9
BP	GO:0021885	forebrain cell migration	6/206	65/18986	0.0923077	8.50754	6.35	7.35444e-05	0.000572079	0.000328653	DRD2/HTR6/CDK5R1/DRD1/EGFR/AXL	6
BP	GO:0022617	extracellular matrix disassembly	6/206	65/18986	0.0923077	8.50754	6.35	7.35444e-05	0.000572079	0.000328653	MMP1/MMP9/MMP2/MMP13/MMP3/MMP12	6
BP	GO:0071384	cellular response to corticosteroid stimulus	6/206	65/18986	0.0923077	8.50754	6.35	7.35444e-05	0.000572079	0.000328653	CYP1B1/FLT3/IGF1R/EGFR/AKR1C3/NR3C1	6
BP	GO:1904705	regulation of vascular associated smooth muscle cell proliferation	7/206	94/18986	0.0744681	6.86335	5.96846	7.36666e-05	0.000572079	0.000328653	PPARG/HTR1B/MMP9/MMP2/SRC/TERT/ERN1	7
BP	GO:2000278	regulation of DNA biosynthetic process	7/206	94/18986	0.0744681	6.86335	5.96846	7.36666e-05	0.000572079	0.000328653	CYP1B1/HTR2A/TNKS2/TNKS/NOX4/KCNK2/PTK2B	7
BP	GO:2001234	negative regulation of apoptotic signaling pathway	11/206	244/18986	0.045082	4.15498	5.19487	7.56841e-05	0.000586551	0.000336967	GSK3B/MMP9/SRC/CSNK2A1/AKT1/MCL1/PTGS2/PIK3CB/PTPN1/AR/TERT	11
BP	GO:0043470	regulation of carbohydrate catabolic process	6/206	66/18986	0.0909091	8.37864	6.28896	8.01749e-05	0.00061884	0.000355517	PPARA/HTR2A/STAT3/SRC/APP/HDAC4	6
BP	GO:0045453	bone resorption	6/206	66/18986	0.0909091	8.37864	6.28896	8.01749e-05	0.00061884	0.000355517	NOX4/SYK/EGFR/SRC/CD38/PTK2B	6
BP	GO:0031099	regeneration	10/206	204/18986	0.0490196	4.51789	5.29076	8.06071e-05	0.000620919	0.000356711	PPARD/CDK1/PTPRS/FLT3/MMP2/IGF1R/EGFR/AXL/MAP2K1/PTPRF	10
BP	GO:0099173	postsynapse organization	11/206	246/18986	0.0447154	4.1212	5.16055	8.14067e-05	0.000625814	0.000359523	CDK5R1/PTPRS/CHRNB1/CHRNA7/HTR4/IGF1R/CAMK2B/AKT1/APP/PTPN1/PTK2B	11
BP	GO:0051209	release of sequestered calcium ion into cytosol	8/206	129/18986	0.0620155	5.71566	5.6285	8.31936e-05	0.000638264	0.000366676	DRD2/HTR2C/HTR2B/HTR2A/PDE4D/DRD1/F2/PTK2B	8
BP	GO:0006096	glycolytic process	7/206	96/18986	0.0729167	6.72037	5.88484	8.42299e-05	0.000640338	0.000367867	PPARA/HTR2A/STAT3/SRC/APP/HDAC4/PFKFB3	7
BP	GO:0010507	negative regulation of autophagy	7/206	96/18986	0.0729167	6.72037	5.88484	8.42299e-05	0.000640338	0.000367867	SIRT2/ADRA1A/STAT3/MET/AKT1/MCL1/PIK3CA	7
BP	GO:1990874	vascular associated smooth muscle cell proliferation	7/206	96/18986	0.0729167	6.72037	5.88484	8.42299e-05	0.000640338	0.000367867	PPARG/HTR1B/MMP9/MMP2/SRC/TERT/ERN1	7
BP	GO:0035809	regulation of urine volume	4/206	22/18986	0.181818	16.7573	7.74495	8.44715e-05	0.000640338	0.000367867	DRD2/AKR1B1/AVPR2/ADORA2A	4
BP	GO:0071498	cellular response to fluid shear stress	4/206	22/18986	0.181818	16.7573	7.74495	8.44715e-05	0.000640338	0.000367867	MMP2/SRC/PTGS2/PTK2B	4
BP	GO:1900273	positive regulation of long-term synaptic potentiation	4/206	22/18986	0.181818	16.7573	7.74495	8.44715e-05	0.000640338	0.000367867	DRD2/CHRNA7/ADORA2A/APP	4
BP	GO:2000630	positive regulation of miRNA metabolic process	6/206	67/18986	0.0895522	8.25359	6.2292	8.72729e-05	0.000660261	0.000379313	PPARG/STAT3/EGFR/AR/TERT/NR3C1	6
BP	GO:0052548	regulation of endopeptidase activity	11/206	248/18986	0.0443548	4.08797	5.12658	8.74958e-05	0.000660636	0.000379528	CASP1/XDH/SYK/STAT3/MMP9/DAPK1/SRC/CSNK2A1/AKT1/PTGS2/FABP1	11
BP	GO:0051283	negative regulation of sequestering of calcium ion	8/206	130/18986	0.0615385	5.6717	5.59774	8.7835e-05	0.000661887	0.000380247	DRD2/HTR2C/HTR2B/HTR2A/PDE4D/DRD1/F2/PTK2B	8
BP	GO:0098754	detoxification	9/206	167/18986	0.0538922	4.96698	5.39276	8.93174e-05	0.00067173	0.000385902	MPO/ABCG2/AKR1B10/ABCB1/PTGS1/PIM1/AKR1A1/PTGS2/FABP1	9
BP	GO:0019915	lipid storage	7/206	97/18986	0.0721649	6.65109	5.84392	8.99566e-05	0.000675205	0.000387898	PPARA/PPARD/PPARG/CES1/FTO/PTPN2/SQLE	7
BP	GO:0030072	peptide hormone secretion	11/206	250/18986	0.044	4.05526	5.09297	9.39704e-05	0.000703947	0.00040441	ALOX5/CNR1/DRD2/HTR2C/SIRT3/CHRM3/EGFR/F2/CD38/FFAR1/MTNR1B	11
BP	GO:1905953	negative regulation of lipid localization	6/206	68/18986	0.0882353	8.13221	6.17067	9.48624e-05	0.000709236	0.000407448	PPARA/PPARD/PPARG/CES1/AKT1/PTPN2	6
BP	GO:0046032	ADP catabolic process	7/206	98/18986	0.0714286	6.58322	5.80358	9.59965e-05	0.00071631	0.000411512	PPARA/HTR2A/STAT3/SRC/APP/HDAC4/PFKFB3	7
BP	GO:0051282	regulation of sequestering of calcium ion	8/206	132/18986	0.0606061	5.58576	5.53717	9.77633e-05	0.000728069	0.000418268	DRD2/HTR2C/HTR2B/HTR2A/PDE4D/DRD1/F2/PTK2B	8
BP	GO:0045761	regulation of adenylate cyclase activity	5/206	43/18986	0.116279	10.7169	6.68078	9.86075e-05	0.000732925	0.000421057	ADORA3/DRD2/DRD1/DRD5/AVPR2	5
BP	GO:0051988	regulation of attachment of spindle microtubules to kinetochore	4/206	23/18986	0.173913	16.0287	7.55306	0.000101389	0.000752136	0.000432094	CDK1/SIRT2/AURKB/NEK2	4
BP	GO:0051781	positive regulation of cell division	7/206	99/18986	0.0707071	6.51672	5.76379	0.000102363	0.000757881	0.000435394	DRD2/HTR2B/SIRT2/CDC25B/DRD3/IGF1R/AURKB	7
BP	GO:0019364	pyridine nucleotide catabolic process	7/206	100/18986	0.07	6.45155	5.72455	0.000109068	0.000805961	0.000463016	PPARA/HTR2A/STAT3/SRC/APP/HDAC4/PFKFB3	7
BP	GO:0014002	astrocyte development	5/206	44/18986	0.113636	10.4733	6.58879	0.000110276	0.000811742	0.000466337	CDK6/DRD1/EGFR/ADORA2A/APP	5
BP	GO:0046717	acid secretion	5/206	44/18986	0.113636	10.4733	6.58879	0.000110276	0.000811742	0.000466337	DRD2/HTR1B/DRD3/CES1/HRH2	5
BP	GO:0009137	purine nucleoside diphosphate catabolic process	7/206	101/18986	0.0693069	6.38768	5.68584	0.000116126	0.000849883	0.000488248	PPARA/HTR2A/STAT3/SRC/APP/HDAC4/PFKFB3	7
BP	GO:0009181	purine ribonucleoside diphosphate catabolic process	7/206	101/18986	0.0693069	6.38768	5.68584	0.000116126	0.000849883	0.000488248	PPARA/HTR2A/STAT3/SRC/APP/HDAC4/PFKFB3	7
BP	GO:0120162	positive regulation of cold-induced thermogenesis	7/206	101/18986	0.0693069	6.38768	5.68584	0.000116126	0.000849883	0.000488248	FABP4/FABP5/ACHE/SYK/IGF1R/ADRB1/SCD	7
BP	GO:0050796	regulation of insulin secretion	9/206	173/18986	0.0520231	4.79471	5.25127	0.000116961	0.000854356	0.000490818	ALOX5/CNR1/DRD2/SIRT3/CHRM3/F2/CD38/FFAR1/MTNR1B	9
BP	GO:0021782	glial cell development	8/206	136/18986	0.0588235	5.42147	5.41966	0.000120419	0.00087285	0.000501443	SIRT2/CDK6/DRD1/EGFR/ADORA2A/AKT1/APP/MAP2K1	8
BP	GO:0030879	mammary gland development	8/206	136/18986	0.0588235	5.42147	5.41966	0.000120419	0.00087285	0.000501443	ESR1/XDH/CYP19A1/SLC6A3/SRC/AKT1/AR/NR3C1	8
BP	GO:0051208	sequestering of calcium ion	8/206	136/18986	0.0588235	5.42147	5.41966	0.000120419	0.00087285	0.000501443	DRD2/HTR2C/HTR2B/HTR2A/PDE4D/DRD1/F2/PTK2B	8
BP	GO:0014821	phasic smooth muscle contraction	4/206	24/18986	0.166667	15.3608	7.37284	0.000120638	0.00087285	0.000501443	DRD2/HTR1D/HTR2B/DRD1	4
BP	GO:0015874	norepinephrine transport	4/206	24/18986	0.166667	15.3608	7.37284	0.000120638	0.00087285	0.000501443	ADORA3/SLC6A3/ADORA2A/SLC6A2	4
BP	GO:0006937	regulation of muscle contraction	9/206	174/18986	0.0517241	4.76716	5.22832	0.0001222	0.000881398	0.000506353	ADORA1/CHRM3/PDE4D/CHRNB4/CHRNA3/ADRA1A/PTGS2/NMUR2/ADRA1B	9
BP	GO:0042554	superoxide anion generation	5/206	45/18986	0.111111	10.2406	6.49971	0.000122975	0.000881398	0.000506353	ALOX12/NOX4/SYK/EGFR/APP	5
BP	GO:0071402	cellular response to lipoprotein particle stimulus	5/206	45/18986	0.111111	10.2406	6.49971	0.000122975	0.000881398	0.000506353	PPARG/SYK/CES1/AKT1/APP	5
BP	GO:0071548	response to dexamethasone	5/206	45/18986	0.111111	10.2406	6.49971	0.000122975	0.000881398	0.000506353	CYP1B1/IGF1R/EGFR/PIK3CA/NR3C1	5
BP	GO:1990776	response to angiotensin	5/206	45/18986	0.111111	10.2406	6.49971	0.000122975	0.000881398	0.000506353	CA2/IGF1R/SRC/PTGS2/PTPN1	5
BP	GO:0003300	cardiac muscle hypertrophy	7/206	102/18986	0.0686275	6.32505	5.64765	0.000123551	0.000883866	0.000507771	PPARA/PPARG/PARP1/HTR2B/ADRA1A/HDAC2/HDAC4	7
BP	GO:0033044	regulation of chromosome organization	11/206	258/18986	0.0426357	3.92952	4.96194	0.000124131	0.000886352	0.000509199	CDK1/PARP1/TNKS2/TNKS/CDK2/AURKB/SRC/PLK1/NEK2/NEK6/HDAC8	11
BP	GO:0051048	negative regulation of secretion	9/206	175/18986	0.0514286	4.73992	5.20554	0.000127634	0.000909663	0.000522591	ADORA1/CNR1/DRD2/HMGCR/HTR1B/DRD4/DRD3/MAOB/MTNR1B	9
BP	GO:0045927	positive regulation of growth	11/206	259/18986	0.042471	3.91435	4.94593	0.000128425	0.000913592	0.000524848	PPARD/DRD2/CDK1/SLC6A3/EGFR/F2/PIM1/CSNK2A1/AKT1/CD38/PTK2B	11
BP	GO:0010975	regulation of neuron projection development	15/206	452/18986	0.0331858	3.05857	4.63919	0.000130022	0.000923227	0.000530384	CNR1/CDK5R1/PTPRS/GSK3B/CHRNA3/IGF1R/CAMK2B/ALK/AKT1/CD38/PTPN1/HDAC2/MAP2K1/PTPRF/PTK2B	15
BP	GO:0072526	pyridine-containing compound catabolic process	7/206	103/18986	0.0679612	6.26364	5.60997	0.000131357	0.000930974	0.000534834	PPARA/HTR2A/STAT3/SRC/APP/HDAC4/PFKFB3	7
BP	GO:0009266	response to temperature stimulus	9/206	176/18986	0.0511364	4.71299	5.18294	0.000133269	0.000941084	0.000540643	ADORA1/HTR2A/GSK3B/AKT1/PTGS2/TRPV1/HDAC2/TRPA1/ADRB1	9
BP	GO:0035270	endocrine system development	8/206	138/18986	0.057971	5.3429	5.36263	0.000133277	0.000941084	0.000540643	DRD2/CYP1B1/SLC6A3/CDK6/GSK3B/AKT1/MAP2K1/NR3C1	8
BP	GO:0009191	ribonucleoside diphosphate catabolic process	7/206	104/18986	0.0673077	6.20342	5.57279	0.000139558	0.000979375	0.00056264	PPARA/HTR2A/STAT3/SRC/APP/HDAC4/PFKFB3	7
BP	GO:0046031	ADP metabolic process	7/206	104/18986	0.0673077	6.20342	5.57279	0.000139558	0.000979375	0.00056264	PPARA/HTR2A/STAT3/SRC/APP/HDAC4/PFKFB3	7
BP	GO:0051881	regulation of mitochondrial membrane potential	6/206	73/18986	0.0821918	7.57521	5.89497	0.000141058	0.000979375	0.00056264	PARP1/OPRD1/ADORA2A/SRC/KDR/TRPV1	6
BP	GO:0003085	negative regulation of systemic arterial blood pressure	4/206	25/18986	0.16	14.7464	7.2031	0.000142402	0.000979375	0.00056264	ADORA1/ADRA1A/TRPV1/ADRB1	4
BP	GO:0010878	cholesterol storage	4/206	25/18986	0.16	14.7464	7.2031	0.000142402	0.000979375	0.00056264	PPARA/PPARD/PPARG/CES1	4
BP	GO:0035335	peptidyl-tyrosine dephosphorylation	4/206	25/18986	0.16	14.7464	7.2031	0.000142402	0.000979375	0.00056264	PTPRS/PTPN1/PTPN2/PTPRF	4
BP	GO:0042178	xenobiotic catabolic process	4/206	25/18986	0.16	14.7464	7.2031	0.000142402	0.000979375	0.00056264	CYP1A2/CYP2C9/CYP3A4/CYP2C19	4
BP	GO:0045762	positive regulation of adenylate cyclase activity	4/206	25/18986	0.16	14.7464	7.2031	0.000142402	0.000979375	0.00056264	ADORA3/DRD1/DRD5/AVPR2	4
BP	GO:1903579	negative regulation of ATP metabolic process	4/206	25/18986	0.16	14.7464	7.2031	0.000142402	0.000979375	0.00056264	PPARA/PARP1/STAT3/HDAC4	4
BP	GO:2000209	regulation of anoikis	4/206	25/18986	0.16	14.7464	7.2031	0.000142402	0.000979375	0.00056264	SRC/PTK2/MCL1/PIK3CA	4
BP	GO:0019614	catechol-containing compound catabolic process	3/206	10/18986	0.3	27.6495	8.82832	0.000142809	0.000979375	0.00056264	SLC6A3/MAOA/MAOB	3
BP	GO:0031652	positive regulation of heat generation	3/206	10/18986	0.3	27.6495	8.82832	0.000142809	0.000979375	0.00056264	CNR1/HTR2A/PTGS2	3
BP	GO:0042420	dopamine catabolic process	3/206	10/18986	0.3	27.6495	8.82832	0.000142809	0.000979375	0.00056264	SLC6A3/MAOA/MAOB	3
BP	GO:0042424	catecholamine catabolic process	3/206	10/18986	0.3	27.6495	8.82832	0.000142809	0.000979375	0.00056264	SLC6A3/MAOA/MAOB	3
BP	GO:0048149	behavioral response to ethanol	3/206	10/18986	0.3	27.6495	8.82832	0.000142809	0.000979375	0.00056264	DRD2/DRD4/HDAC2	3
BP	GO:0070989	oxidative demethylation	3/206	10/18986	0.3	27.6495	8.82832	0.000142809	0.000979375	0.00056264	CYP1A2/CYP2C9/CYP3A4	3
BP	GO:0051098	regulation of binding	10/206	219/18986	0.0456621	4.20845	5.00162	0.000144667	0.000990334	0.000568936	SIRT2/TNKS/GSK3B/MMP9/PLK1/MET/AKT1/HDAC4/TERT/PTPRF	10
BP	GO:0014897	striated muscle hypertrophy	7/206	105/18986	0.0666667	6.14434	5.53608	0.00014817	0.0010125	0.000581667	PPARA/PPARG/PARP1/HTR2B/ADRA1A/HDAC2/HDAC4	7
BP	GO:0000086	G2/M transition of mitotic cell cycle	8/206	141/18986	0.0567376	5.22922	5.27914	0.000154673	0.00105504	0.000606111	CDK1/CDC25B/CDK6/ABCB1/CDK2/AURKB/PLK1/APP	8
BP	GO:0016052	carbohydrate catabolic process	9/206	180/18986	0.05	4.60825	5.0942	0.000157932	0.00107535	0.000617776	PPARA/HTR2A/STAT3/PYGL/SRC/APP/FUT7/HDAC4/PFKFB3	9
BP	GO:0032008	positive regulation of TOR signaling	6/206	75/18986	0.08	7.3732	5.79192	0.000163883	0.00111388	0.000639913	HTR6/SYK/PIM1/SRC/AKT1/PIK3CA	6
BP	GO:1903034	regulation of response to wounding	9/206	181/18986	0.0497238	4.58279	5.07242	0.00016466	0.00111717	0.000641799	ALOX5/ALOX12/PTPRS/STAT3/IGF1R/F2/PTK2/MAP2K1/PTPRF	9
BP	GO:0031589	cell-substrate adhesion	13/206	361/18986	0.0360111	3.31896	4.65898	0.000166188	0.00111823	0.000642413	PPARD/ALOX15/CDK6/GSK3B/PIK3R1/SRC/PTK2/KDR/AXL/MMP12/PIK3CB/PTPN1/PTK2B	13
BP	GO:0010389	regulation of G2/M transition of mitotic cell cycle	7/206	107/18986	0.0654206	6.02949	5.46408	0.000166686	0.00111823	0.000642413	CDK1/CDC25B/CDK6/CDK2/AURKB/PLK1/APP	7
BP	GO:0014896	muscle hypertrophy	7/206	107/18986	0.0654206	6.02949	5.46408	0.000166686	0.00111823	0.000642413	PPARA/PPARG/PARP1/HTR2B/ADRA1A/HDAC2/HDAC4	7
BP	GO:0043266	regulation of potassium ion transport	7/206	107/18986	0.0654206	6.02949	5.46408	0.000166686	0.00111823	0.000642413	ADORA1/DRD2/HTR2A/DRD1/DRD3/KCNH2/PTK2B	7
BP	GO:0010460	positive regulation of heart rate	4/206	26/18986	0.153846	14.1792	7.04286	0.00016687	0.00111823	0.000642413	PDE4D/ADRA1A/PTPN1/ADRB1	4
BP	GO:0060396	growth hormone receptor signaling pathway	4/206	26/18986	0.153846	14.1792	7.04286	0.00016687	0.00111823	0.000642413	STAT3/PIK3R1/PTK2/PTPN1	4
BP	GO:1903523	negative regulation of blood circulation	4/206	26/18986	0.153846	14.1792	7.04286	0.00016687	0.00111823	0.000642413	PDE4D/ADRA1A/APP/TRPV1	4
BP	GO:0048806	genitalia development	5/206	48/18986	0.104167	9.60053	6.24841	0.000167868	0.00112295	0.000645122	ESR1/CYP19A1/AXL/HSD17B3/AR	5
BP	GO:0009134	nucleoside diphosphate catabolic process	7/206	108/18986	0.0648148	5.97366	5.42877	0.000176622	0.00117944	0.000677575	PPARA/HTR2A/STAT3/SRC/APP/HDAC4/PFKFB3	7
BP	GO:0045787	positive regulation of cell cycle	13/206	365/18986	0.0356164	3.28259	4.61173	0.000185121	0.00123191	0.000707716	DRD2/CDK1/SLC6A4/SIRT2/CDC25B/DRD3/IGF1R/EGFR/PIM1/AURKB/AKT1/APP/TERT	13
BP	GO:0042596	fear response	5/206	49/18986	0.102041	9.4046	6.16951	0.00018531	0.00123191	0.000707716	HTR2C/HTR1A/DRD1/DRD4/ADRB1	5
BP	GO:0044772	mitotic cell cycle phase transition	15/206	467/18986	0.0321199	2.96033	4.49232	0.000185448	0.00123191	0.000707716	CDK1/SIRT2/CDC25B/CCNB3/CDK6/ABCB1/CDK2/EGFR/AURKB/PLK1/AKT1/NEK6/APP/TERT/CASP2	15
BP	GO:0062207	regulation of pattern recognition receptor signaling pathway	9/206	184/18986	0.048913	4.50807	5.00803	0.000186293	0.00123322	0.000708471	ESR1/PARP1/SIRT2/PTPRS/AURKB/PIK3R1/SRC/AKT1/APP	9
BP	GO:1901292	nucleoside phosphate catabolic process	9/206	184/18986	0.048913	4.50807	5.00803	0.000186293	0.00123322	0.000708471	PPARA/XDH/HTR2A/PDE4D/STAT3/SRC/APP/HDAC4/PFKFB3	9
BP	GO:0006801	superoxide metabolic process	6/206	77/18986	0.0779221	7.18169	5.69259	0.000189535	0.00124818	0.000717065	ALOX12/MPO/NOX4/SYK/EGFR/APP	6
BP	GO:0033135	regulation of peptidyl-serine phosphorylation	6/206	77/18986	0.0779221	7.18169	5.69259	0.000189535	0.00124818	0.000717065	PDE4D/OPRD1/EGFR/AKT1/APP/PTGS2	6
BP	GO:0043406	positive regulation of MAP kinase activity	6/206	77/18986	0.0779221	7.18169	5.69259	0.000189535	0.00124818	0.000717065	NOX4/FLT3/DRD4/PLA2G1B/PTPN1/ERN1	6
BP	GO:0051953	negative regulation of amine transport	4/206	27/18986	0.148148	13.6541	6.89122	0.000194235	0.00126318	0.000725681	ADORA1/CNR1/DRD2/HTR1B	4
BP	GO:0071378	cellular response to growth hormone stimulus	4/206	27/18986	0.148148	13.6541	6.89122	0.000194235	0.00126318	0.000725681	STAT3/PIK3R1/PTK2/PTPN1	4
BP	GO:0001660	fever generation	3/206	11/18986	0.272727	25.1359	8.38611	0.000194794	0.00126318	0.000725681	CNR1/PTGS2/TRPV1	3
BP	GO:0006703	estrogen biosynthetic process	3/206	11/18986	0.272727	25.1359	8.38611	0.000194794	0.00126318	0.000725681	CYP19A1/HSD17B1/HSD17B2	3
BP	GO:0007191	adenylate cyclase-activating dopamine receptor signaling pathway	3/206	11/18986	0.272727	25.1359	8.38611	0.000194794	0.00126318	0.000725681	DRD1/DRD5/DRD3	3
BP	GO:0019372	lipoxygenase pathway	3/206	11/18986	0.272727	25.1359	8.38611	0.000194794	0.00126318	0.000725681	ALOX5/ALOX15/ALOX12	3
BP	GO:0060159	regulation of dopamine receptor signaling pathway	3/206	11/18986	0.272727	25.1359	8.38611	0.000194794	0.00126318	0.000725681	DRD2/DRD3/ALK	3
BP	GO:0060736	prostate gland growth	3/206	11/18986	0.272727	25.1359	8.38611	0.000194794	0.00126318	0.000725681	ESR1/CYP19A1/AR	3
BP	GO:0070213	protein auto-ADP-ribosylation	3/206	11/18986	0.272727	25.1359	8.38611	0.000194794	0.00126318	0.000725681	PARP1/TNKS2/TNKS	3
BP	GO:0090398	cellular senescence	7/206	110/18986	0.0636364	5.86505	5.35944	0.000197931	0.00128134	0.000736118	CDK6/CDK2/IGF1R/NEK6/NUAK1/TERT/MAP2K1	7
BP	GO:1901990	regulation of mitotic cell cycle phase transition	13/206	368/18986	0.0353261	3.25583	4.57673	0.000200511	0.00129584	0.000744447	CDK1/SIRT2/CDC25B/CDK6/CDK2/EGFR/AURKB/PLK1/AKT1/NEK6/APP/TERT/CASP2	13
BP	GO:0019226	transmission of nerve impulse	6/206	78/18986	0.0769231	7.08962	5.64424	0.000203495	0.00131291	0.00075425	CHRNB4/DRD1/DRD5/GPR35/KCNK2/MTNR1B	6
BP	GO:0031279	regulation of cyclase activity	5/206	50/18986	0.1	9.2165	6.09283	0.000204101	0.00131459	0.000755216	ADORA3/DRD2/DRD1/DRD5/AVPR2	5
BP	GO:0090068	positive regulation of cell cycle process	11/206	274/18986	0.040146	3.70006	4.71497	0.000209721	0.00134851	0.000774705	DRD2/CDK1/SIRT2/CDC25B/DRD3/IGF1R/EGFR/AURKB/AKT1/APP/TERT	11
BP	GO:0008203	cholesterol metabolic process	8/206	148/18986	0.0540541	4.98189	5.09324	0.000215766	0.00138505	0.000795693	PPARD/HMGCR/CES1/APP/CYP1A2/CYP2C9/CYP3A4/SQLE	8
BP	GO:1905952	regulation of lipid localization	9/206	188/18986	0.0478723	4.41216	4.92428	0.000218774	0.00140199	0.000805428	PPARA/FABP3/PPARD/PPARG/CYP19A1/SYK/CES1/AKT1/PTPN2	9
BP	GO:0032204	regulation of telomere maintenance	7/206	112/18986	0.0625	5.76032	5.29181	0.00022127	0.00141561	0.000813251	PARP1/TNKS2/TNKS/AURKB/SRC/NEK2/HDAC8	7
BP	GO:0032467	positive regulation of cytokinesis	5/206	51/18986	0.0980392	9.03579	6.01828	0.000224308	0.00142548	0.000818922	DRD2/CDC25B/DRD3/IGF1R/AURKB	5
BP	GO:0038084	vascular endothelial growth factor signaling pathway	5/206	51/18986	0.0980392	9.03579	6.01828	0.000224308	0.00142548	0.000818922	XDH/FLT3/KDR/PIK3CB/PIK3CA	5
BP	GO:0042311	vasodilation	5/206	51/18986	0.0980392	9.03579	6.01828	0.000224308	0.00142548	0.000818922	ADORA1/DRD1/EGFR/ADORA2A/ADRB1	5
BP	GO:0048013	ephrin receptor signaling pathway	5/206	51/18986	0.0980392	9.03579	6.01828	0.000224308	0.00142548	0.000818922	CDK5R1/MMP9/MMP2/SRC/PTK2	5
BP	GO:1900543	negative regulation of purine nucleotide metabolic process	4/206	28/18986	0.142857	13.1664	6.74741	0.000224692	0.00142554	0.000818959	PPARA/PARP1/STAT3/HDAC4	4
BP	GO:0099175	regulation of postsynapse organization	8/206	150/18986	0.0533333	4.91547	5.04227	0.00023646	0.00149771	0.000860419	CDK5R1/PTPRS/HTR4/CAMK2B/AKT1/APP/PTPN1/PTK2B	8
BP	GO:0002237	response to molecule of bacterial origin	13/206	375/18986	0.0346667	3.19506	4.49642	0.000240751	0.00152236	0.00087458	CNR1/CNR2/CASP1/MPO/MAOB/MMP9/SRC/MMP3/AKT1/AXL/AHR/PTGS2/HDAC2	13
BP	GO:0090277	positive regulation of peptide hormone secretion	7/206	114/18986	0.0614035	5.65926	5.22578	0.000246779	0.00155789	0.000894993	DRD2/SIRT3/CHRM3/EGFR/F2/CD38/FFAR1	7
BP	GO:0007596	blood coagulation	10/206	234/18986	0.042735	3.93868	4.73726	0.000247242	0.00155824	0.000895189	ALOX12/SLC6A4/HTR2A/SYK/F2/ADORA2A/SRC/AXL/PIK3CB/PIK3CA	10
BP	GO:0019722	calcium-mediated signaling	10/206	235/18986	0.0425532	3.92192	4.72042	0.000255831	0.00160526	0.000922205	HTR2C/HTR2B/CHRM3/SYK/GSK3B/CXCR1/APP/TRPV1/TRPA1/NMUR2	10
BP	GO:0001973	G protein-coupled adenosine receptor signaling pathway	3/206	12/18986	0.25	23.0413	7.99906	0.00025765	0.00160526	0.000922205	ADORA1/ADORA3/ADORA2A	3
BP	GO:0014854	response to inactivity	3/206	12/18986	0.25	23.0413	7.99906	0.00025765	0.00160526	0.000922205	DRD2/PIK3CA/HDAC4	3
BP	GO:0019336	phenol-containing compound catabolic process	3/206	12/18986	0.25	23.0413	7.99906	0.00025765	0.00160526	0.000922205	SLC6A3/MAOA/MAOB	3
BP	GO:0035588	G protein-coupled purinergic receptor signaling pathway	3/206	12/18986	0.25	23.0413	7.99906	0.00025765	0.00160526	0.000922205	ADORA1/ADORA3/ADORA2A	3
BP	GO:0048012	hepatocyte growth factor receptor signaling pathway	3/206	12/18986	0.25	23.0413	7.99906	0.00025765	0.00160526	0.000922205	MET/PTPN1/PTPN2	3
BP	GO:0051081	nuclear membrane disassembly	3/206	12/18986	0.25	23.0413	7.99906	0.00025765	0.00160526	0.000922205	CDK1/PLK1/NEK6	3
BP	GO:0045980	negative regulation of nucleotide metabolic process	4/206	29/18986	0.137931	12.7124	6.61077	0.000258441	0.00160756	0.000923528	PPARA/PARP1/STAT3/HDAC4	4
BP	GO:0097191	extrinsic apoptotic signaling pathway	10/206	236/18986	0.0423729	3.9053	4.70367	0.000264668	0.00164361	0.000944238	GSK3B/PIK3R1/DAPK1/SRC/AKT1/MCL1/APP/AR/TERT/CASP2	10
BP	GO:0030520	estrogen receptor signaling pathway	5/206	53/18986	0.0943396	8.69482	5.87513	0.000269256	0.00166668	0.000957489	ESR2/ESR1/PARP1/SRC/AR	5
BP	GO:0051339	regulation of lyase activity	5/206	53/18986	0.0943396	8.69482	5.87513	0.000269256	0.00166668	0.000957489	ADORA3/DRD2/DRD1/DRD5/AVPR2	5
BP	GO:0009135	purine nucleoside diphosphate metabolic process	7/206	116/18986	0.0603448	5.56168	5.1613	0.000274604	0.00169155	0.000971774	PPARA/HTR2A/STAT3/SRC/APP/HDAC4/PFKFB3	7
BP	GO:0009179	purine ribonucleoside diphosphate metabolic process	7/206	116/18986	0.0603448	5.56168	5.1613	0.000274604	0.00169155	0.000971774	PPARA/HTR2A/STAT3/SRC/APP/HDAC4/PFKFB3	7
BP	GO:0043393	regulation of protein binding	7/206	116/18986	0.0603448	5.56168	5.1613	0.000274604	0.00169155	0.000971774	GSK3B/MMP9/PLK1/AKT1/HDAC4/TERT/PTPRF	7
BP	GO:0044242	cellular lipid catabolic process	10/206	238/18986	0.0420168	3.87248	4.67046	0.000283112	0.00174114	0.00100026	PPARA/PPARD/CNR1/CYP1B1/SIRT2/AKR1B10/AKT1/AKR1C3/FAAH/FABP1	10
BP	GO:0031103	axon regeneration	5/206	54/18986	0.0925926	8.5338	5.80636	0.000294141	0.00180315	0.00103589	PTPRS/MMP2/IGF1R/MAP2K1/PTPRF	5
BP	GO:0033138	positive regulation of peptidyl-serine phosphorylation	5/206	54/18986	0.0925926	8.5338	5.80636	0.000294141	0.00180315	0.00103589	OPRD1/EGFR/AKT1/APP/PTGS2	5
BP	GO:0120255	olefinic compound biosynthetic process	4/206	30/18986	0.133333	12.2887	6.48069	0.000295683	0.0018097	0.00103965	CYP19A1/HSD17B1/AKR1C3/HSD17B3	4
BP	GO:0030595	leukocyte chemotaxis	10/206	240/18986	0.0416667	3.84021	4.6376	0.000302619	0.00184918	0.00106233	ALOX5/CNR2/CYP19A1/SYK/MMP2/PTK2/CXCR1/PLA2G1B/APP/PTK2B	10
BP	GO:1904659	D-glucose transmembrane transport	7/206	118/18986	0.059322	5.46742	5.0983	0.000304899	0.00186013	0.00106862	FABP5/PPARD/DRD1/PIK3R1/AKT1/PLA2G1B/TERT	7
BP	GO:0006006	glucose metabolic process	9/206	197/18986	0.0456853	4.21059	4.74413	0.00030933	0.00188114	0.00108069	PPARA/FABP5/PPARD/SRC/AKT1/PIK3CA/PTPN2/RORC/NR3C1	9
BP	GO:0046474	glycerophospholipid biosynthetic process	9/206	197/18986	0.0456853	4.21059	4.74413	0.00030933	0.00188114	0.00108069	FABP3/FABP5/ALOX15/HTR2C/HTR2B/HTR2A/PIK3R1/PIK3CB/PIK3CA	9
BP	GO:0006091	generation of precursor metabolites and energy	15/206	490/18986	0.0306122	2.82138	4.2781	0.000310019	0.00188233	0.00108138	PPARA/PPARD/CDK1/HTR2A/SIRT3/GSK3B/STAT3/PYGL/SRC/AKT1/APP/CYP1A2/PIK3CA/HDAC4/PFKFB3	15
BP	GO:0050817	coagulation	10/206	241/18986	0.0414938	3.82428	4.6213	0.000312787	0.00189612	0.0010893	ALOX12/SLC6A4/HTR2A/SYK/F2/ADORA2A/SRC/AXL/PIK3CB/PIK3CA	10
BP	GO:0071385	cellular response to glucocorticoid stimulus	5/206	55/18986	0.0909091	8.37864	5.73934	0.000320731	0.00194119	0.00111519	CYP1B1/FLT3/IGF1R/EGFR/NR3C1	5
BP	GO:0030397	membrane disassembly	3/206	13/18986	0.230769	21.2689	7.65639	0.000332271	0.00200467	0.00115166	CDK1/PLK1/NEK6	3
BP	GO:0031650	regulation of heat generation	3/206	13/18986	0.230769	21.2689	7.65639	0.000332271	0.00200467	0.00115166	CNR1/HTR2A/PTGS2	3
BP	GO:0097529	myeloid leukocyte migration	10/206	243/18986	0.0411523	3.7928	4.58896	0.000333981	0.00200867	0.00115396	CYP19A1/SYK/MMP2/PIK3R1/PTK2/CXCR1/PLA2G1B/APP/FUT7/PTK2B	10
BP	GO:0035264	multicellular organism growth	8/206	158/18986	0.0506329	4.66658	4.84707	0.000336172	0.00200867	0.00115396	DRD2/SLC6A3/STAT3/APP/PIK3CA/FTO/AR/ADRB1	8
BP	GO:0044839	cell cycle G2/M phase transition	8/206	158/18986	0.0506329	4.66658	4.84707	0.000336172	0.00200867	0.00115396	CDK1/CDC25B/CDK6/ABCB1/CDK2/AURKB/PLK1/APP	8
BP	GO:0014047	glutamate secretion	4/206	31/18986	0.129032	11.8923	6.35665	0.000336622	0.00200867	0.00115396	ADORA1/ADORA2A/TRPV1/KCNK2	4
BP	GO:0031281	positive regulation of cyclase activity	4/206	31/18986	0.129032	11.8923	6.35665	0.000336622	0.00200867	0.00115396	ADORA3/DRD1/DRD5/AVPR2	4
BP	GO:0050951	sensory perception of temperature stimulus	4/206	31/18986	0.129032	11.8923	6.35665	0.000336622	0.00200867	0.00115396	ADORA1/HTR2A/TRPV1/TRPA1	4
BP	GO:0051349	positive regulation of lyase activity	4/206	31/18986	0.129032	11.8923	6.35665	0.000336622	0.00200867	0.00115396	ADORA3/DRD1/DRD5/AVPR2	4
BP	GO:1902749	regulation of cell cycle G2/M phase transition	7/206	120/18986	0.0583333	5.37629	5.03673	0.00033782	0.00201267	0.00115626	CDK1/CDC25B/CDK6/CDK2/AURKB/PLK1/APP	7
BP	GO:0031334	positive regulation of protein-containing complex assembly	9/206	200/18986	0.045	4.14743	4.68646	0.000345652	0.00205612	0.00118122	MMP1/ALOX15/CDK5R1/SYK/GSK3B/SRC/MMP3/MET/PTK2B	9
BP	GO:1902652	secondary alcohol metabolic process	8/206	159/18986	0.0503145	4.63724	4.82359	0.000350742	0.00208314	0.00119674	PPARD/HMGCR/CES1/APP/CYP1A2/CYP2C9/CYP3A4/SQLE	8
BP	GO:0008645	hexose transmembrane transport	7/206	121/18986	0.0578512	5.33186	5.00645	0.000355317	0.00210704	0.00121047	FABP5/PPARD/DRD1/PIK3R1/AKT1/PLA2G1B/TERT	7
BP	GO:0007548	sex differentiation	11/206	292/18986	0.0376712	3.47197	4.45836	0.000361233	0.00213879	0.00122871	ESR1/CYP19A1/CYP1B1/MMP2/SRC/KDR/AXL/AKR1C3/HSD17B3/AR/CASP2	11
BP	GO:0008277	regulation of G protein-coupled receptor signaling pathway	8/206	160/18986	0.05	4.60825	4.80031	0.000365822	0.0021626	0.00124239	DRD2/GRK6/PDE4D/DRD3/F2/MET/ALK/APP	8
BP	GO:0045913	positive regulation of carbohydrate metabolic process	6/206	87/18986	0.0689655	6.35621	5.24432	0.000369073	0.00217844	0.00125149	PPARA/HTR2A/SRC/AKT1/APP/PTPN2	6
BP	GO:0001935	endothelial cell proliferation	9/206	202/18986	0.0445545	4.10636	4.64863	0.00037177	0.00219097	0.00125869	PPARG/ALOX5/XDH/HTR2B/STAT3/KDR/AKT1/PIK3CB/ERN1	9
BP	GO:0046660	female sex differentiation	7/206	122/18986	0.057377	5.28816	4.97651	0.000373533	0.0021912	0.00125882	ESR1/CYP19A1/MMP2/SRC/KDR/AXL/CASP2	7
BP	GO:0071482	cellular response to light stimulus	7/206	122/18986	0.057377	5.28816	4.97651	0.000373533	0.0021912	0.00125882	MMP1/PARP1/MMP9/MMP2/AURKB/PIK3R1/MMP3	7
BP	GO:0071887	leukocyte apoptotic process	7/206	122/18986	0.057377	5.28816	4.97651	0.000373533	0.0021912	0.00125882	HCAR2/AURKB/PKN1/AKT1/AXL/PIK3CB/RORC	7
BP	GO:0050982	detection of mechanical stimulus	5/206	57/18986	0.0877193	8.08465	5.61026	0.000379331	0.00222065	0.00127574	HTR2A/PTK2/BACE1/KCNK2/TRPA1	5
BP	GO:0002573	myeloid leukocyte differentiation	10/206	247/18986	0.0404858	3.73138	4.52531	0.000379977	0.00222065	0.00127574	PPARG/PARP1/CDK6/GLO1/MMP9/PIK3R1/SRC/APP/PTPN2/NR3C1	10
BP	GO:0048679	regulation of axon regeneration	4/206	32/18986	0.125	11.5206	6.23817	0.000381465	0.00222065	0.00127574	PTPRS/IGF1R/MAP2K1/PTPRF	4
BP	GO:0060603	mammary gland duct morphogenesis	4/206	32/18986	0.125	11.5206	6.23817	0.000381465	0.00222065	0.00127574	ESR1/SRC/AR/NR3C1	4
BP	GO:1900101	regulation of endoplasmic reticulum unfolded protein response	4/206	32/18986	0.125	11.5206	6.23817	0.000381465	0.00222065	0.00127574	PIK3R1/PTPN1/PTPN2/ERN1	4
BP	GO:1905897	regulation of response to endoplasmic reticulum stress	6/206	88/18986	0.0681818	6.28398	5.20338	0.000392547	0.00228168	0.0013108	ALOX5/PIK3R1/APP/PTPN1/PTPN2/ERN1	6
BP	GO:0039532	negative regulation of cytoplasmic pattern recognition receptor signaling pathway	5/206	58/18986	0.0862069	7.94526	5.54806	0.000411496	0.00238818	0.00137198	PARP1/SIRT2/PTPRS/AURKB/AKT1	5
BP	GO:0015749	monosaccharide transmembrane transport	7/206	124/18986	0.0564516	5.20287	4.9176	0.000412206	0.00238866	0.00137226	FABP5/PPARD/DRD1/PIK3R1/AKT1/PLA2G1B/TERT	7
BP	GO:0052547	regulation of peptidase activity	12/206	346/18986	0.0346821	3.19648	4.3185	0.000415196	0.00240234	0.00138012	CASP1/XDH/SYK/STAT3/MMP9/DAPK1/SRC/CSNK2A1/AKT1/APP/PTGS2/FABP1	12
BP	GO:0002758	innate immune response-activating signaling pathway	11/206	297/18986	0.037037	3.41352	4.39063	0.000416824	0.00240811	0.00138343	ESR1/CASP1/PARP1/SIRT2/PTPRS/SYK/AURKB/PIK3R1/SRC/AKT1/APP	11
BP	GO:0022411	cellular component disassembly	14/206	450/18986	0.0311111	2.86736	4.19872	0.000418459	0.00241269	0.00138606	MMP1/CDK1/GSK3B/MMP9/MMP2/IGF1R/AURKB/PIK3R1/MMP13/MMP3/PLK1/NEK6/MMP12/PIK3CA	14
BP	GO:0003084	positive regulation of systemic arterial blood pressure	3/206	14/18986	0.214286	19.7497	7.35008	0.000419515	0.00241269	0.00138606	ADORA1/AVPR2/PTPN1	3
BP	GO:0051000	positive regulation of nitric-oxide synthase activity	3/206	14/18986	0.214286	19.7497	7.35008	0.000419515	0.00241269	0.00138606	ESR1/AKT1/TERT	3
BP	GO:0030073	insulin secretion	9/206	206/18986	0.0436893	4.02663	4.57442	0.000428905	0.00246298	0.00141495	ALOX5/CNR1/DRD2/SIRT3/CHRM3/F2/CD38/FFAR1/MTNR1B	9
BP	GO:0062014	negative regulation of small molecule metabolic process	7/206	125/18986	0.056	5.16124	4.88863	0.000432707	0.00248107	0.00142535	PPARA/CNR1/PARP1/STAT3/AKT1/AKR1C3/HDAC4	7
BP	GO:0016051	carbohydrate biosynthetic process	9/206	207/18986	0.0434783	4.00718	4.55616	0.000444265	0.00254352	0.00146122	PPARA/PARP1/AKR1B1/GSK3B/AKT1/AKR1A1/FUT7/PTPN2/NR3C1	9
BP	GO:0006865	amino acid transport	8/206	165/18986	0.0484848	4.46861	4.6867	0.000449363	0.00256885	0.00147577	ADORA1/HTR1B/SLC6A4/SLC6A3/ADORA2A/SLC6A2/TRPV1/KCNK2	8
BP	GO:0006090	pyruvate metabolic process	7/206	126/18986	0.0555556	5.12028	4.85996	0.000454015	0.00258768	0.0014866	PPARA/HTR2A/STAT3/SRC/APP/HDAC4/PFKFB3	7
BP	GO:0009185	ribonucleoside diphosphate metabolic process	7/206	126/18986	0.0555556	5.12028	4.85996	0.000454015	0.00258768	0.0014866	PPARA/HTR2A/STAT3/SRC/APP/HDAC4/PFKFB3	7
BP	GO:0051591	response to cAMP	6/206	91/18986	0.0659341	6.07682	5.08428	0.000470029	0.00267496	0.00153673	CYP1B1/SLC6A3/PDE4D/TYR/AHR/PTK2B	6
BP	GO:0022612	gland morphogenesis	7/206	127/18986	0.0551181	5.07996	4.83159	0.000476152	0.00270577	0.00155443	ESR1/MMP2/EGFR/SRC/AR/POLB/NR3C1	7
BP	GO:0070570	regulation of neuron projection regeneration	4/206	34/18986	0.117647	10.8429	6.01628	0.000483694	0.00274045	0.00157436	PTPRS/IGF1R/MAP2K1/PTPRF	4
BP	GO:2000191	regulation of fatty acid transport	4/206	34/18986	0.117647	10.8429	6.01628	0.000483694	0.00274045	0.00157436	PPARA/FABP3/SYK/AKT1	4
BP	GO:0006606	protein import into nucleus	8/206	167/18986	0.0479042	4.41509	4.64252	0.00048684	0.00275418	0.00158225	CDK1/SYK/DRD1/STAT3/PIK3R1/AKT1/MMP12/PTGS2	8
BP	GO:0032496	response to lipopolysaccharide	12/206	354/18986	0.0338983	3.12424	4.22539	0.000508875	0.00287458	0.00165141	CNR1/CNR2/CASP1/MPO/MAOB/MMP9/SRC/MMP3/AKT1/AXL/PTGS2/HDAC2	12
BP	GO:0050678	regulation of epithelial cell proliferation	13/206	406/18986	0.0320197	2.9511	4.16208	0.000512832	0.0028926	0.00166176	PPARD/PPARG/ALOX5/DRD2/XDH/HTR2B/CDK6/STAT3/EGFR/KDR/AKT1/MMP12/AR	13
BP	GO:0002031	G protein-coupled receptor internalization	3/206	15/18986	0.2	18.433	7.07398	0.000520212	0.0028926	0.00166176	DRD2/DRD3/APP	3
BP	GO:0035791	platelet-derived growth factor receptor-beta signaling pathway	3/206	15/18986	0.2	18.433	7.07398	0.000520212	0.0028926	0.00166176	SRC/PTPN1/PTPN2	3
BP	GO:0044070	regulation of monoatomic anion transport	3/206	15/18986	0.2	18.433	7.07398	0.000520212	0.0028926	0.00166176	CA7/CA2/ABCB1	3
BP	GO:0050966	detection of mechanical stimulus involved in sensory perception of pain	3/206	15/18986	0.2	18.433	7.07398	0.000520212	0.0028926	0.00166176	HTR2A/BACE1/TRPA1	3
BP	GO:0051481	negative regulation of cytosolic calcium ion concentration	3/206	15/18986	0.2	18.433	7.07398	0.000520212	0.0028926	0.00166176	DRD2/DRD3/MTNR1B	3
BP	GO:0060330	regulation of response to type II interferon	3/206	15/18986	0.2	18.433	7.07398	0.000520212	0.0028926	0.00166176	PPARG/ARG1/PTPN2	3
BP	GO:0060334	regulation of type II interferon-mediated signaling pathway	3/206	15/18986	0.2	18.433	7.07398	0.000520212	0.0028926	0.00166176	PPARG/ARG1/PTPN2	3
BP	GO:0070988	demethylation	3/206	15/18986	0.2	18.433	7.07398	0.000520212	0.0028926	0.00166176	CYP1A2/CYP2C9/CYP3A4	3
BP	GO:0160049	negative regulation of cGAS/STING signaling pathway	3/206	15/18986	0.2	18.433	7.07398	0.000520212	0.0028926	0.00166176	PARP1/AURKB/AKT1	3
BP	GO:0031102	neuron projection regeneration	5/206	61/18986	0.0819672	7.55451	5.37005	0.000520409	0.0028926	0.00166176	PTPRS/MMP2/IGF1R/MAP2K1/PTPRF	5
BP	GO:1901136	carbohydrate derivative catabolic process	10/206	258/18986	0.0387597	3.57229	4.35687	0.000534438	0.00296082	0.00170096	PPARA/XDH/HTR2A/PDE4D/STAT3/SRC/APP/MMP12/HDAC4/PFKFB3	10
BP	GO:0010563	negative regulation of phosphorus metabolic process	11/206	306/18986	0.0359477	3.31312	4.2723	0.000535014	0.00296082	0.00170096	PPARA/XDH/PARP1/SIRT2/PDE4D/STAT3/PLK1/AKT1/PTPN1/HDAC4/PTPN2	11
BP	GO:0045936	negative regulation of phosphate metabolic process	11/206	306/18986	0.0359477	3.31312	4.2723	0.000535014	0.00296082	0.00170096	PPARA/XDH/PARP1/SIRT2/PDE4D/STAT3/PLK1/AKT1/PTPN1/HDAC4/PTPN2	11
BP	GO:0001893	maternal placenta development	4/206	35/18986	0.114286	10.5331	5.91215	0.000541502	0.00299239	0.00171909	PPARD/PARP1/AKT1/PTGS2	4
BP	GO:1990845	adaptive thermogenesis	8/206	170/18986	0.0470588	4.33718	4.57753	0.000547773	0.00302266	0.00173649	FABP4/FABP5/ACHE/SYK/IGF1R/TRPV1/ADRB1/SCD	8
BP	GO:0007566	embryo implantation	5/206	62/18986	0.0806452	7.43267	5.31339	0.000561127	0.00308741	0.00177368	PPARD/MMP9/MMP2/FUT7/PTGS2	5
BP	GO:0022029	telencephalon cell migration	5/206	62/18986	0.0806452	7.43267	5.31339	0.000561127	0.00308741	0.00177368	DRD2/HTR6/CDK5R1/DRD1/EGFR	5
BP	GO:2000058	regulation of ubiquitin-dependent protein catabolic process	8/206	171/18986	0.0467836	4.31182	4.5562	0.000569404	0.00312844	0.00179725	SIRT2/GSK3B/CDK2/PTK2/PLK1/CSNK2A1/AKT1/PTK2B	8
BP	GO:0072329	monocarboxylic acid catabolic process	7/206	131/18986	0.0534351	4.92485	4.72103	0.000573464	0.00314622	0.00180747	PPARA/PPARD/CNR1/AKT1/AKR1A1/FAAH/FABP1	7
BP	GO:0048608	reproductive structure development	11/206	309/18986	0.0355987	3.28096	4.23383	0.000580155	0.00317835	0.00182593	ESR1/CYP19A1/CYP1B1/MMP2/SRC/KDR/AXL/AKR1C3/HSD17B3/AR/CASP2	11
BP	GO:0007589	body fluid secretion	6/206	95/18986	0.0631579	5.82095	4.93353	0.000591309	0.00320943	0.00184378	ADORA1/XDH/SLC6A3/CHRM3/HTR4/EGFR	6
BP	GO:0010660	regulation of muscle cell apoptotic process	6/206	95/18986	0.0631579	5.82095	4.93353	0.000591309	0.00320943	0.00184378	ESR1/PPARG/ALOX12/IGF1R/PTPN1/PTK2B	6
BP	GO:0032465	regulation of cytokinesis	6/206	95/18986	0.0631579	5.82095	4.93353	0.000591309	0.00320943	0.00184378	DRD2/CDC25B/DRD3/IGF1R/AURKB/PLK1	6
BP	GO:0106027	neuron projection organization	6/206	95/18986	0.0631579	5.82095	4.93353	0.000591309	0.00320943	0.00184378	CDK5R1/GSK3B/CHRNA7/IGF1R/CAMK2B/APP	6
BP	GO:0019362	pyridine nucleotide metabolic process	8/206	172/18986	0.0465116	4.28675	4.53504	0.000591721	0.00320943	0.00184378	PPARA/HTR2A/STAT3/SRC/APP/CD38/HDAC4/PFKFB3	8
BP	GO:0046496	nicotinamide nucleotide metabolic process	8/206	172/18986	0.0465116	4.28675	4.53504	0.000591721	0.00320943	0.00184378	PPARA/HTR2A/STAT3/SRC/APP/CD38/HDAC4/PFKFB3	8
BP	GO:0051170	import into nucleus	8/206	172/18986	0.0465116	4.28675	4.53504	0.000591721	0.00320943	0.00184378	CDK1/SYK/DRD1/STAT3/PIK3R1/AKT1/MMP12/PTGS2	8
BP	GO:1903580	positive regulation of ATP metabolic process	4/206	36/18986	0.111111	10.2406	5.81214	0.000604056	0.00326704	0.00187688	PPARA/HTR2A/SRC/APP	4
BP	GO:1903725	regulation of phospholipid metabolic process	4/206	36/18986	0.111111	10.2406	5.81214	0.000604056	0.00326704	0.00187688	FABP3/HTR2C/HTR2B/HTR2A	4
BP	GO:0043502	regulation of muscle adaptation	6/206	96/18986	0.0625	5.76032	4.89718	0.000625114	0.00337615	0.00193956	PPARA/PPARG/PARP1/ADRA1A/CAMK2B/HDAC4	6
BP	GO:0009132	nucleoside diphosphate metabolic process	7/206	133/18986	0.0526316	4.85079	4.66742	0.000627717	0.00338541	0.00194488	PPARA/HTR2A/STAT3/SRC/APP/HDAC4/PFKFB3	7
BP	GO:0044849	estrous cycle	3/206	16/18986	0.1875	17.2809	6.82334	0.000635156	0.00339671	0.00195137	CYP1B1/CA12/IGF1R	3
BP	GO:0048308	organelle inheritance	3/206	16/18986	0.1875	17.2809	6.82334	0.000635156	0.00339671	0.00195137	CDK1/PLK1/MAP2K1	3
BP	GO:0048313	Golgi inheritance	3/206	16/18986	0.1875	17.2809	6.82334	0.000635156	0.00339671	0.00195137	CDK1/PLK1/MAP2K1	3
BP	GO:0051969	regulation of transmission of nerve impulse	3/206	16/18986	0.1875	17.2809	6.82334	0.000635156	0.00339671	0.00195137	CHRNB4/GPR35/MTNR1B	3
BP	GO:0071732	cellular response to nitric oxide	3/206	16/18986	0.1875	17.2809	6.82334	0.000635156	0.00339671	0.00195137	CDK2/MMP3/PTPN1	3
BP	GO:0099509	regulation of presynaptic cytosolic calcium ion concentration	3/206	16/18986	0.1875	17.2809	6.82334	0.000635156	0.00339671	0.00195137	ADORA1/CNR1/HTR1B	3
BP	GO:0002833	positive regulation of response to biotic stimulus	13/206	416/18986	0.03125	2.88016	4.06094	0.000643332	0.00343561	0.00197372	ESR1/CASP1/PARP1/SIRT2/PTPRS/SYK/ARG1/AURKB/PIK3R1/SRC/AKT1/APP/MMP12	13
BP	GO:0061458	reproductive system development	11/206	313/18986	0.0351438	3.23903	4.18327	0.000645253	0.00344105	0.00197684	ESR1/CYP19A1/CYP1B1/MMP2/SRC/KDR/AXL/AKR1C3/HSD17B3/AR/CASP2	11
BP	GO:0050866	negative regulation of cell activation	9/206	219/18986	0.0410959	3.7876	4.34557	0.000666637	0.00355012	0.00203951	CNR1/CNR2/ALOX12/ARG1/F2/ADORA2A/PKN1/AXL/PTPN2	9
BP	GO:0051353	positive regulation of oxidoreductase activity	4/206	37/18986	0.108108	9.96379	5.71598	0.000671569	0.00356643	0.00204887	ESR1/SIRT3/AKT1/TERT	4
BP	GO:1904385	cellular response to angiotensin	4/206	37/18986	0.108108	9.96379	5.71598	0.000671569	0.00356643	0.00204887	CA2/IGF1R/SRC/PTPN1	4
BP	GO:0071346	cellular response to type II interferon	6/206	98/18986	0.0612245	5.64276	4.826	0.000697208	0.00369488	0.00212267	PPARG/CASP1/ARG1/PIM1/DAPK1/PTPN2	6
BP	GO:0097192	extrinsic apoptotic signaling pathway in absence of ligand	5/206	65/18986	0.0769231	7.08962	5.1507	0.000697696	0.00369488	0.00212267	GSK3B/AKT1/MCL1/TERT/CASP2	5
BP	GO:0002218	activation of innate immune response	11/206	317/18986	0.0347003	3.19816	4.13351	0.000716331	0.00378831	0.00217634	ESR1/CASP1/PARP1/SIRT2/PTPRS/SYK/AURKB/PIK3R1/SRC/AKT1/APP	11
BP	GO:0071216	cellular response to biotic stimulus	10/206	269/18986	0.0371747	3.42621	4.19737	0.000737705	0.00389594	0.00223817	CASP1/SYK/GSK3B/MMP9/SRC/MMP3/AKT1/AXL/AHR/PTGS2	10
BP	GO:0072524	pyridine-containing compound metabolic process	8/206	178/18986	0.0449438	4.14225	4.41134	0.000740938	0.0039076	0.00224487	PPARA/HTR2A/STAT3/SRC/APP/CD38/HDAC4/PFKFB3	8
BP	GO:0045823	positive regulation of heart contraction	4/206	38/18986	0.105263	9.70158	5.62341	0.000744256	0.00391968	0.00225181	PDE4D/ADRA1A/PTPN1/ADRB1	4
BP	GO:0008631	intrinsic apoptotic signaling pathway in response to oxidative stress	5/206	66/18986	0.0757576	6.9822	5.09875	0.000748312	0.00391996	0.00225197	PARP1/CYP1B1/MMP2/AKT1/MCL1	5
BP	GO:0045744	negative regulation of G protein-coupled receptor signaling pathway	5/206	66/18986	0.0757576	6.9822	5.09875	0.000748312	0.00391996	0.00225197	DRD2/PDE4D/DRD3/MET/APP	5
BP	GO:0051341	regulation of oxidoreductase activity	5/206	66/18986	0.0757576	6.9822	5.09875	0.000748312	0.00391996	0.00225197	ESR1/SIRT3/DRD5/AKT1/TERT	5
BP	GO:0034219	carbohydrate transmembrane transport	7/206	137/18986	0.0510949	4.70916	4.56334	0.000748422	0.00391996	0.00225197	FABP5/PPARD/DRD1/PIK3R1/AKT1/PLA2G1B/TERT	7
BP	GO:0070254	mucus secretion	3/206	17/18986	0.176471	16.2644	6.59438	0.000765116	0.0040019	0.00229905	ADORA1/HTR4/EGFR	3
BP	GO:1903169	regulation of calcium ion transmembrane transport	8/206	179/18986	0.0446927	4.11911	4.39125	0.000768517	0.00401419	0.00230611	DRD2/PDE4D/DRD1/F2/PLA2G1B/GPR35/CACNA2D1/PTK2B	8
BP	GO:0051053	negative regulation of DNA metabolic process	7/206	138/18986	0.0507246	4.67504	4.53795	0.000781292	0.00407533	0.00234123	PARP1/TNKS2/TNKS/SRC/PLK1/CSNK2A1/KCNK2	7
BP	GO:0051651	maintenance of location in cell	9/206	224/18986	0.0401786	3.70306	4.26217	0.000782822	0.00407773	0.00234261	DRD2/HTR2C/HTR2B/HTR2A/PDE4D/DRD1/F2/AKT1/PTK2B	9
BP	GO:0038034	signal transduction in absence of ligand	5/206	67/18986	0.0746269	6.87799	5.04787	0.000801622	0.00416996	0.0023956	GSK3B/AKT1/MCL1/TERT/CASP2	5
BP	GO:0010657	muscle cell apoptotic process	6/206	101/18986	0.0594059	5.47515	4.72282	0.000817225	0.00423723	0.00243424	ESR1/PPARG/ALOX12/IGF1R/PTPN1/PTK2B	6
BP	GO:2001251	negative regulation of chromosome organization	6/206	101/18986	0.0594059	5.47515	4.72282	0.000817225	0.00423723	0.00243424	PARP1/TNKS2/TNKS/AURKB/SRC/PLK1	6
BP	GO:0002446	neutrophil mediated immunity	4/206	39/18986	0.102564	9.45283	5.5342	0.000822332	0.00423723	0.00243424	SYK/ARG1/F2/PLA2G1B	4
BP	GO:0032205	negative regulation of telomere maintenance	4/206	39/18986	0.102564	9.45283	5.5342	0.000822332	0.00423723	0.00243424	PARP1/TNKS2/TNKS/SRC	4
BP	GO:0042755	eating behavior	4/206	39/18986	0.102564	9.45283	5.5342	0.000822332	0.00423723	0.00243424	OPRD1/STAT3/ADORA2A/NMUR2	4
BP	GO:0050974	detection of mechanical stimulus involved in sensory perception	4/206	39/18986	0.102564	9.45283	5.5342	0.000822332	0.00423723	0.00243424	HTR2A/BACE1/KCNK2/TRPA1	4
BP	GO:1903524	positive regulation of blood circulation	4/206	39/18986	0.102564	9.45283	5.5342	0.000822332	0.00423723	0.00243424	PDE4D/ADRA1A/PTPN1/ADRB1	4
BP	GO:2001237	negative regulation of extrinsic apoptotic signaling pathway	6/206	102/18986	0.0588235	5.42147	4.68933	0.00086058	0.00442833	0.00254403	GSK3B/SRC/AKT1/MCL1/AR/TERT	6
BP	GO:0031623	receptor internalization	7/206	141/18986	0.0496454	4.57557	4.46322	0.000886801	0.00455094	0.00261447	ACHE/DRD2/SYK/DRD4/DRD3/CXCR1/APP	7
BP	GO:0071248	cellular response to metal ion	8/206	183/18986	0.0437158	4.02907	4.31234	0.000887214	0.00455094	0.00261447	FABP4/ALOX15/PARP1/HSD17B1/BACE1/AKR1C3/PTGS2/CYP1A2	8
BP	GO:0043086	negative regulation of catalytic activity	14/206	486/18986	0.0288066	2.65496	3.87089	0.000887989	0.00455094	0.00261447	DRD2/GSK3B/DRD5/MMP9/SRC/PLK1/CSNK2A1/AKT1/APP/PTGS2/PTPN1/PTPN2/FABP1/EGLN1	14
BP	GO:0071695	anatomical structure maturation	10/206	276/18986	0.0362319	3.33931	4.10013	0.000897487	0.00459344	0.00263888	PPARG/SIRT2/CDC25B/AKR1B1/CDK5R1/MMP2/KDR/AXL/APP/PTK2B	10
BP	GO:0008585	female gonad development	6/206	103/18986	0.0582524	5.36884	4.65629	0.000905687	0.00459998	0.00264264	ESR1/CYP19A1/MMP2/SRC/KDR/CASP2	6
BP	GO:0046620	regulation of organ growth	6/206	103/18986	0.0582524	5.36884	4.65629	0.000905687	0.00459998	0.00264264	PPARA/CDK1/SLC6A4/PIM1/AKT1/KCNK2	6
BP	GO:0045745	positive regulation of G protein-coupled receptor signaling pathway	4/206	40/18986	0.1	9.2165	5.44816	0.000906013	0.00459998	0.00264264	DRD2/DRD3/F2/APP	4
BP	GO:0045981	positive regulation of nucleotide metabolic process	4/206	40/18986	0.1	9.2165	5.44816	0.000906013	0.00459998	0.00264264	PPARA/HTR2A/SRC/APP	4
BP	GO:1900544	positive regulation of purine nucleotide metabolic process	4/206	40/18986	0.1	9.2165	5.44816	0.000906013	0.00459998	0.00264264	PPARA/HTR2A/SRC/APP	4
BP	GO:0009404	toxin metabolic process	3/206	18/18986	0.166667	15.3608	6.38405	0.000910827	0.00459998	0.00264264	CYP1B1/CYP1A2/CYP3A4	3
BP	GO:0042574	retinal metabolic process	3/206	18/18986	0.166667	15.3608	6.38405	0.000910827	0.00459998	0.00264264	CYP1B1/AKR1C1/AKR1C3	3
BP	GO:0042753	positive regulation of circadian rhythm	3/206	18/18986	0.166667	15.3608	6.38405	0.000910827	0.00459998	0.00264264	ADORA2A/MTNR1B/RORC	3
BP	GO:0110096	cellular response to aldehyde	3/206	18/18986	0.166667	15.3608	6.38405	0.000910827	0.00459998	0.00264264	AKR1B10/IGF1R/AKR1A1	3
BP	GO:1902170	cellular response to reactive nitrogen species	3/206	18/18986	0.166667	15.3608	6.38405	0.000910827	0.00459998	0.00264264	CDK2/MMP3/PTPN1	3
BP	GO:0030225	macrophage differentiation	5/206	69/18986	0.0724638	6.67863	4.94918	0.000916678	0.00461121	0.00264909	PARP1/MMP9/APP/PTPN2/NR3C1	5
BP	GO:0061180	mammary gland epithelium development	5/206	69/18986	0.0724638	6.67863	4.94918	0.000916678	0.00461121	0.00264909	ESR1/SRC/AKT1/AR/NR3C1	5
BP	GO:0071300	cellular response to retinoic acid	5/206	69/18986	0.0724638	6.67863	4.94918	0.000916678	0.00461121	0.00264909	DRD2/SLC6A4/GSK3B/HDAC2/PTK2B	5
BP	GO:0008643	carbohydrate transport	7/206	142/18986	0.0492958	4.54335	4.43877	0.000924362	0.00464373	0.00266777	FABP5/PPARD/DRD1/PIK3R1/AKT1/PLA2G1B/TERT	7
BP	GO:0002221	pattern recognition receptor signaling pathway	10/206	278/18986	0.0359712	3.31529	4.07291	0.000948027	0.00475635	0.00273247	ESR1/CASP1/PARP1/SIRT2/PTPRS/AURKB/PIK3R1/SRC/AKT1/APP	10
BP	GO:0071674	mononuclear cell migration	9/206	231/18986	0.038961	3.59085	4.14935	0.000972719	0.00487382	0.00279996	ALOX5/CYP19A1/MMP2/PTK2/CXCR1/AKT1/APP/FUT7/PTK2B	9
BP	GO:0097242	amyloid-beta clearance	4/206	41/18986	0.097561	8.99171	5.36507	0.000995514	0.00498149	0.00286181	HMGCR/SYK/IGF1R/APP	4
BP	GO:0010906	regulation of glucose metabolic process	6/206	105/18986	0.0571429	5.26657	4.59148	0.00100135	0.00498743	0.00286523	PPARA/SRC/AKT1/PTPN2/RORC/NR3C1	6
BP	GO:1901992	positive regulation of mitotic cell cycle phase transition	6/206	105/18986	0.0571429	5.26657	4.59148	0.00100135	0.00498743	0.00286523	CDK1/CDC25B/EGFR/AKT1/APP/TERT	6
BP	GO:2000060	positive regulation of ubiquitin-dependent protein catabolic process	6/206	105/18986	0.0571429	5.26657	4.59148	0.00100135	0.00498743	0.00286523	SIRT2/GSK3B/PTK2/PLK1/AKT1/PTK2B	6
BP	GO:0007586	digestion	7/206	144/18986	0.0486111	4.48025	4.39055	0.00100324	0.00498743	0.00286523	CHRM3/HTR4/AKR1C2/AKR1C1/HRH2/FABP2/FABP1	7
BP	GO:0009581	detection of external stimulus	7/206	144/18986	0.0486111	4.48025	4.39055	0.00100324	0.00498743	0.00286523	ADORA1/HTR2A/PTK2/BACE1/TRPV1/KCNK2/TRPA1	7
BP	GO:0001959	regulation of cytokine-mediated signaling pathway	8/206	187/18986	0.0427807	3.94289	4.23564	0.0010202	0.00506512	0.00290986	PPARG/CASP1/SYK/ARG1/AXL/MMP12/PTPN1/PTPN2	8
BP	GO:0009062	fatty acid catabolic process	6/206	106/18986	0.0566038	5.21689	4.55969	0.00105199	0.00521619	0.00299664	PPARA/PPARD/CNR1/AKT1/FAAH/FABP1	6
BP	GO:0002029	desensitization of G protein-coupled receptor signaling pathway	3/206	19/18986	0.157895	14.5524	6.18991	0.001073	0.00525204	0.00301724	DRD2/DRD3/APP	3
BP	GO:0007625	grooming behavior	3/206	19/18986	0.157895	14.5524	6.18991	0.001073	0.00525204	0.00301724	DRD2/DRD1/NMUR2	3
BP	GO:0030540	female genitalia development	3/206	19/18986	0.157895	14.5524	6.18991	0.001073	0.00525204	0.00301724	ESR1/CYP19A1/AXL	3
BP	GO:0030812	negative regulation of nucleotide catabolic process	3/206	19/18986	0.157895	14.5524	6.18991	0.001073	0.00525204	0.00301724	PPARA/STAT3/HDAC4	3
BP	GO:0033122	negative regulation of purine nucleotide catabolic process	3/206	19/18986	0.157895	14.5524	6.18991	0.001073	0.00525204	0.00301724	PPARA/STAT3/HDAC4	3
BP	GO:0042402	cellular biogenic amine catabolic process	3/206	19/18986	0.157895	14.5524	6.18991	0.001073	0.00525204	0.00301724	SLC6A3/MAOA/MAOB	3
BP	GO:0045780	positive regulation of bone resorption	3/206	19/18986	0.157895	14.5524	6.18991	0.001073	0.00525204	0.00301724	SYK/EGFR/SRC	3
BP	GO:0045820	negative regulation of glycolytic process	3/206	19/18986	0.157895	14.5524	6.18991	0.001073	0.00525204	0.00301724	PPARA/STAT3/HDAC4	3
BP	GO:0061098	positive regulation of protein tyrosine kinase activity	3/206	19/18986	0.157895	14.5524	6.18991	0.001073	0.00525204	0.00301724	NOX4/SRC/PTPN1	3
BP	GO:0071391	cellular response to estrogen stimulus	3/206	19/18986	0.157895	14.5524	6.18991	0.001073	0.00525204	0.00301724	ESR2/ESR1/AR	3
BP	GO:0009582	detection of abiotic stimulus	7/206	146/18986	0.0479452	4.41887	4.3432	0.00108733	0.00531535	0.00305361	ADORA1/HTR2A/PTK2/BACE1/TRPV1/KCNK2/TRPA1	7
BP	GO:0048246	macrophage chemotaxis	4/206	42/18986	0.0952381	8.77762	5.28478	0.00109105	0.00531992	0.00305623	CYP19A1/MMP2/PTK2/PTK2B	4
BP	GO:0061097	regulation of protein tyrosine kinase activity	4/206	42/18986	0.0952381	8.77762	5.28478	0.00109105	0.00531992	0.00305623	NOX4/SRC/PTPN1/PTPN2	4
BP	GO:0046545	development of primary female sexual characteristics	6/206	107/18986	0.0560748	5.16813	4.5283	0.00110459	0.00537547	0.00308815	ESR1/CYP19A1/MMP2/SRC/KDR/CASP2	6
BP	GO:0045089	positive regulation of innate immune response	12/206	387/18986	0.0310078	2.85783	3.8673	0.00110526	0.00537547	0.00308815	ESR1/CASP1/PARP1/SIRT2/PTPRS/SYK/AURKB/PIK3R1/SRC/AKT1/APP/MMP12	12
BP	GO:0042113	B cell activation	10/206	284/18986	0.0352113	3.24525	3.99274	0.00111385	0.00541032	0.00310817	FLT3/SYK/CHRNA4/PIK3R1/PKN1/AHR/CD38/HDAC4/PTPN2/PTK2B	10
BP	GO:0008406	gonad development	9/206	236/18986	0.0381356	3.51477	4.07141	0.00113001	0.00547462	0.00314511	ESR1/CYP19A1/CYP1B1/MMP2/SRC/KDR/AKR1C3/AR/CASP2	9
BP	GO:0051302	regulation of cell division	8/206	190/18986	0.0421053	3.88063	4.17949	0.00113004	0.00547462	0.00314511	DRD2/HTR2B/SIRT2/CDC25B/DRD3/IGF1R/AURKB/PLK1	8
BP	GO:0060048	cardiac muscle contraction	7/206	147/18986	0.047619	4.38881	4.31985	0.00113139	0.00547462	0.00314511	ADORA1/PDE4D/ADRA1A/PIK3CA/CACNA2D1/KCNH2/ADRA1B	7
BP	GO:0001662	behavioral fear response	4/206	43/18986	0.0930233	8.57349	5.20712	0.00119284	0.00575734	0.00330753	HTR2C/HTR1A/DRD1/DRD4	4
BP	GO:0045124	regulation of bone resorption	4/206	43/18986	0.0930233	8.57349	5.20712	0.00119284	0.00575734	0.00330753	SYK/EGFR/SRC/CD38	4
BP	GO:0043542	endothelial cell migration	10/206	287/18986	0.0348432	3.21133	3.95344	0.00120525	0.00580987	0.00333771	PPARG/CYP1B1/PTK2/KDR/MET/AKT1/PTGS2/PIK3CB/PIK3CA/PTK2B	10
BP	GO:0010951	negative regulation of endopeptidase activity	6/206	109/18986	0.0550459	5.07331	4.46668	0.0012158	0.00585335	0.00336268	MMP9/SRC/CSNK2A1/AKT1/PTGS2/FABP1	6
BP	GO:0006909	phagocytosis	9/206	239/18986	0.0376569	3.47065	4.02564	0.00123386	0.00592533	0.00340404	ADORA1/ALOX15/SYK/ADORA2A/SRC/PTK2/MET/AXL/PIK3CA	9
BP	GO:0016358	dendrite development	9/206	239/18986	0.0376569	3.47065	4.02564	0.00123386	0.00592533	0.00340404	CDK5R1/PTPRS/GSK3B/CHRNA3/CHRNA7/CAMK2B/ALK/APP/HDAC2	9
BP	GO:0022401	negative adaptation of signaling pathway	3/206	20/18986	0.15	13.8248	6.0099	0.00125231	0.00597629	0.00343331	DRD2/DRD3/APP	3
BP	GO:0023058	adaptation of signaling pathway	3/206	20/18986	0.15	13.8248	6.0099	0.00125231	0.00597629	0.00343331	DRD2/DRD3/APP	3
BP	GO:0051900	regulation of mitochondrial depolarization	3/206	20/18986	0.15	13.8248	6.0099	0.00125231	0.00597629	0.00343331	PARP1/SRC/KDR	3
BP	GO:0055093	response to hyperoxia	3/206	20/18986	0.15	13.8248	6.0099	0.00125231	0.00597629	0.00343331	MMP2/HDAC2/POLB	3
BP	GO:1900037	regulation of cellular response to hypoxia	3/206	20/18986	0.15	13.8248	6.0099	0.00125231	0.00597629	0.00343331	DRD2/PIK3CB/KCNK2	3
BP	GO:0006635	fatty acid beta-oxidation	5/206	74/18986	0.0675676	6.22737	4.71869	0.0012578	0.00598751	0.00343976	PPARA/PPARD/CNR1/AKT1/FABP1	5
BP	GO:0071260	cellular response to mechanical stimulus	5/206	74/18986	0.0675676	6.22737	4.71869	0.0012578	0.00598751	0.00343976	CASP1/IGF1R/EGFR/PTGS2/CASP2	5
BP	GO:0045017	glycerolipid biosynthetic process	9/206	240/18986	0.0375	3.45619	4.01055	0.00127014	0.00603872	0.00346918	FABP3/FABP5/ALOX15/HTR2C/HTR2B/HTR2A/PIK3R1/PIK3CB/PIK3CA	9
BP	GO:0002526	acute inflammatory response	6/206	110/18986	0.0545455	5.02718	4.43643	0.00127453	0.00605201	0.00347681	ADORA1/CNR1/F2/FUT7/PTGS2/TRPV1	6
BP	GO:0002209	behavioral defense response	4/206	44/18986	0.0909091	8.37864	5.13193	0.0013011	0.00616283	0.00354048	HTR2C/HTR1A/DRD1/DRD4	4
BP	GO:0032570	response to progesterone	4/206	44/18986	0.0909091	8.37864	5.13193	0.0013011	0.00616283	0.00354048	CYP1B1/IGF1R/SRC/CD38	4
BP	GO:0007160	cell-matrix adhesion	9/206	241/18986	0.0373444	3.44185	3.99554	0.00130728	0.00617679	0.0035485	CDK6/GSK3B/PIK3R1/SRC/PTK2/KDR/MMP12/PIK3CB/PTK2B	9
BP	GO:0045137	development of primary sexual characteristics	9/206	241/18986	0.0373444	3.44185	3.99554	0.00130728	0.00617679	0.0035485	ESR1/CYP19A1/CYP1B1/MMP2/SRC/KDR/AKR1C3/AR/CASP2	9
BP	GO:0120161	regulation of cold-induced thermogenesis	7/206	151/18986	0.0463576	4.27255	4.22847	0.00132186	0.00623795	0.00358363	FABP4/FABP5/ACHE/SYK/IGF1R/ADRB1/SCD	7
BP	GO:0071496	cellular response to external stimulus	5/206	75/18986	0.0666667	6.14434	4.67513	0.00133594	0.00629657	0.00361731	CASP1/IGF1R/EGFR/PTGS2/CASP2	5
BP	GO:0046434	organophosphate catabolic process	9/206	242/18986	0.0371901	3.42763	3.98061	0.00134529	0.00633284	0.00363815	PPARA/XDH/HTR2A/PDE4D/STAT3/SRC/APP/HDAC4/PFKFB3	9
BP	GO:0032006	regulation of TOR signaling	7/206	152/18986	0.0460526	4.24444	4.20612	0.00137319	0.00645617	0.003709	HTR6/SYK/GSK3B/PIM1/SRC/AKT1/PIK3CA	7
BP	GO:0008654	phospholipid biosynthetic process	9/206	243/18986	0.037037	3.41352	3.96575	0.00138419	0.0064919	0.00372952	FABP3/FABP5/ALOX15/HTR2C/HTR2B/HTR2A/PIK3R1/PIK3CB/PIK3CA	9
BP	GO:0034612	response to tumor necrosis factor	9/206	243/18986	0.037037	3.41352	3.96575	0.00138419	0.0064919	0.00372952	FABP4/CASP1/CYP1B1/SYK/AKT1/PTGS2/TRPV1/PTPN2/PTK2B	9
BP	GO:0022600	digestive system process	6/206	112/18986	0.0535714	4.93741	4.37703	0.00139846	0.0065347	0.00375411	CHRM3/HTR4/AKR1C1/HRH2/FABP2/FABP1	6
BP	GO:0140888	interferon-mediated signaling pathway	6/206	112/18986	0.0535714	4.93741	4.37703	0.00139846	0.0065347	0.00375411	PPARG/ARG1/MMP12/PTPN1/HDAC4/PTPN2	6
BP	GO:2001243	negative regulation of intrinsic apoptotic signaling pathway	6/206	112/18986	0.0535714	4.93741	4.37703	0.00139846	0.0065347	0.00375411	MMP9/SRC/AKT1/PTGS2/PIK3CB/PTPN1	6
BP	GO:0003044	regulation of systemic arterial blood pressure mediated by a chemical signal	4/206	45/18986	0.0888889	8.19245	5.05909	0.00141603	0.00659988	0.00379156	ADRA1A/DRD5/AVPR2/ADRB1	4
BP	GO:0006081	cellular aldehyde metabolic process	5/206	76/18986	0.0657895	6.06349	4.63236	0.0014176	0.00659988	0.00379156	CYP1B1/GLO1/AKR1C1/AKR1C3/AKR1A1	5
BP	GO:0050709	negative regulation of protein secretion	5/206	76/18986	0.0657895	6.06349	4.63236	0.0014176	0.00659988	0.00379156	DRD2/HMGCR/DRD4/DRD3/MTNR1B	5
BP	GO:0106106	cold-induced thermogenesis	7/206	153/18986	0.0457516	4.2167	4.18396	0.00142605	0.00662307	0.00380488	FABP4/FABP5/ACHE/SYK/IGF1R/ADRB1/SCD	7
BP	GO:2001235	positive regulation of apoptotic signaling pathway	7/206	153/18986	0.0457516	4.2167	4.18396	0.00142605	0.00662307	0.00380488	PPARG/MMP2/ADORA2A/MCL1/APP/PTPN2/CASP2	7
BP	GO:0006650	glycerophospholipid metabolic process	10/206	294/18986	0.0340136	3.13487	3.86374	0.0014425	0.00667463	0.0038345	FABP3/FABP5/ALOX15/HTR2C/HTR2B/HTR2A/PIK3R1/PLA2G1B/PIK3CB/PIK3CA	10
BP	GO:0001780	neutrophil homeostasis	3/206	21/18986	0.142857	13.1664	5.84235	0.00144941	0.00667463	0.0038345	HCAR2/AXL/PIK3CB	3
BP	GO:0009310	amine catabolic process	3/206	21/18986	0.142857	13.1664	5.84235	0.00144941	0.00667463	0.0038345	SLC6A3/MAOA/MAOB	3
BP	GO:0019370	leukotriene biosynthetic process	3/206	21/18986	0.142857	13.1664	5.84235	0.00144941	0.00667463	0.0038345	ALOX5/SYK/PLA2G1B	3
BP	GO:0032930	positive regulation of superoxide anion generation	3/206	21/18986	0.142857	13.1664	5.84235	0.00144941	0.00667463	0.0038345	SYK/EGFR/APP	3
BP	GO:0050965	detection of temperature stimulus involved in sensory perception of pain	3/206	21/18986	0.142857	13.1664	5.84235	0.00144941	0.00667463	0.0038345	ADORA1/HTR2A/TRPV1	3
BP	GO:1903376	regulation of oxidative stress-induced neuron intrinsic apoptotic signaling pathway	3/206	21/18986	0.142857	13.1664	5.84235	0.00144941	0.00667463	0.0038345	PARP1/MMP2/MCL1	3
BP	GO:0001776	leukocyte homeostasis	6/206	113/18986	0.0530973	4.89372	4.34785	0.00146377	0.00673262	0.00386782	HCAR2/FLT3/PKN1/AKT1/AXL/PIK3CB	6
BP	GO:0001503	ossification	13/206	456/18986	0.0285088	2.62751	3.68434	0.0014803	0.00680046	0.00390679	PPARG/ALOX5/ACHE/ALOX15/CDK6/GSK3B/MMP2/EGFR/PTK2/MMP13/AKT1/PTGS2/PTK2B	13
BP	GO:0070527	platelet aggregation	5/206	77/18986	0.0649351	5.98474	4.59034	0.00150288	0.00689589	0.00396161	ALOX12/SLC6A4/HTR2A/SYK/PIK3CB	5
BP	GO:0060759	regulation of response to cytokine stimulus	8/206	199/18986	0.040201	3.70513	4.01769	0.00151725	0.00695346	0.00399469	PPARG/CASP1/SYK/ARG1/AXL/MMP12/PTPN1/PTPN2	8
BP	GO:0060443	mammary gland morphogenesis	4/206	46/18986	0.0869565	8.01435	4.98847	0.00153787	0.00703949	0.00404411	ESR1/SRC/AR/NR3C1	4
BP	GO:0021700	developmental maturation	11/206	350/18986	0.0314286	2.89662	3.75084	0.0015901	0.00726266	0.00417232	PPARG/SIRT2/CDC25B/AKR1B1/CDK5R1/MMP2/KDR/CAMK2B/AXL/APP/PTK2B	11
BP	GO:0010827	regulation of D-glucose transmembrane transport	5/206	78/18986	0.0641026	5.90802	4.54906	0.00159188	0.00726266	0.00417232	FABP5/PIK3R1/AKT1/PLA2G1B/TERT	5
BP	GO:0006813	potassium ion transport	9/206	248/18986	0.0362903	3.3447	3.89262	0.0015925	0.00726266	0.00417232	ADORA1/DRD2/HTR2A/DRD1/DRD3/CDK2/KCNK2/KCNH2/PTK2B	9
BP	GO:0032368	regulation of lipid transport	7/206	156/18986	0.0448718	4.13561	4.11861	0.00159424	0.00726266	0.00417232	PPARA/FABP3/PPARG/CYP19A1/SYK/CES1/AKT1	7
BP	GO:0002433	immune response-regulating cell surface receptor signaling pathway involved in phagocytosis	3/206	22/18986	0.136364	12.568	5.68584	0.00166493	0.00753029	0.00432607	SYK/SRC/PTK2	3
BP	GO:0038096	Fc-gamma receptor signaling pathway involved in phagocytosis	3/206	22/18986	0.136364	12.568	5.68584	0.00166493	0.00753029	0.00432607	SYK/SRC/PTK2	3
BP	GO:0071379	cellular response to prostaglandin stimulus	3/206	22/18986	0.136364	12.568	5.68584	0.00166493	0.00753029	0.00432607	AKT1/AKR1C2/AKR1C3	3
BP	GO:0140896	cGAS/STING signaling pathway	3/206	22/18986	0.136364	12.568	5.68584	0.00166493	0.00753029	0.00432607	PARP1/AURKB/AKT1	3
BP	GO:0032941	secretion by tissue	4/206	47/18986	0.0851064	7.84383	4.91995	0.00166682	0.00753029	0.00432607	ADORA1/CHRM3/HTR4/EGFR	4
BP	GO:0071763	nuclear membrane organization	4/206	47/18986	0.0851064	7.84383	4.91995	0.00166682	0.00753029	0.00432607	CDK1/SIRT2/PLK1/NEK6	4
BP	GO:2000378	negative regulation of reactive oxygen species metabolic process	4/206	47/18986	0.0851064	7.84383	4.91995	0.00166682	0.00753029	0.00432607	PPARA/SIRT3/SIRT2/MMP3	4
BP	GO:0006661	phosphatidylinositol biosynthetic process	6/206	116/18986	0.0517241	4.76716	4.26234	0.00167371	0.00754356	0.00433369	HTR2C/HTR2B/HTR2A/PIK3R1/PIK3CB/PIK3CA	6
BP	GO:2001252	positive regulation of chromosome organization	6/206	116/18986	0.0517241	4.76716	4.26234	0.00167371	0.00754356	0.00433369	CDK1/TNKS2/TNKS/CDK2/AURKB/NEK2	6
BP	GO:0046323	D-glucose import	5/206	79/18986	0.0632911	5.83323	4.50849	0.00168469	0.0075841	0.00435698	DRD1/PIK3R1/AKT1/PLA2G1B/TERT	5
BP	GO:0043433	negative regulation of DNA-binding transcription factor activity	7/206	158/18986	0.0443038	4.08326	4.07594	0.00171468	0.00771	0.00442931	ADORA3/ESR1/CYP1B1/PIM1/HDAC2/HDAC4/EGLN1	7
BP	GO:0002673	regulation of acute inflammatory response	4/206	48/18986	0.0833333	7.68042	4.85343	0.00180308	0.00807891	0.00464125	ADORA1/CNR1/FUT7/PTGS2	4
BP	GO:0006953	acute-phase response	4/206	48/18986	0.0833333	7.68042	4.85343	0.00180308	0.00807891	0.00464125	CNR1/F2/PTGS2/TRPV1	4
BP	GO:1902175	regulation of oxidative stress-induced intrinsic apoptotic signaling pathway	4/206	48/18986	0.0833333	7.68042	4.85343	0.00180308	0.00807891	0.00464125	PARP1/MMP2/AKT1/MCL1	4
BP	GO:0045833	negative regulation of lipid metabolic process	6/206	118/18986	0.0508475	4.68636	4.20694	0.00182587	0.00816184	0.00468889	ADORA1/CNR1/HCAR2/ALK/AKT1/AKR1C3	6
BP	GO:0050731	positive regulation of peptidyl-tyrosine phosphorylation	6/206	118/18986	0.0508475	4.68636	4.20694	0.00182587	0.00816184	0.00468889	HTR2A/NOX4/FLT3/SYK/SRC/PTPN1	6
[truncated: 770 more rows]

## Sheet: Table S6
Table S6. The list of key pathway term from KEGG enrichment analysis
[truncated: 256 more rows]

[truncated: 3 more sheets: Table S7, Table S8, Table S9]
